# Supplementary material for: Bis[μ-bis­(2,6-diiso­propyl­phen­yl) phosphato-κ2 O:O′]bis­[(2,2′-bi­pyridine-κ2 N,N′)lithium] toluene disolvate and its catalytic activity in ring-opening polymerization of ∊-caprolactone and l-dilactide
Source: Acta Crystallogr E Crystallogr Commun. 2019 May 21;75(Pt 6):848–53. doi: 10.1107/S2056989019006960 (PMC6658944; doi:10.1107/S2056989019006960)
Supplement: Supplementary file 1 [file e-75-00848-sup1.cif]

##############################################################################
#                                                                            #
# This CIF contains the data in a paper accepted for publication in          #
# Acta Crystallographica Section E. It conforms to the requirements of       #
# Notes for Authors for Acta Crystallographica Section E, and has been       #
# peer reviewed under the auspices of the IUCr Commission on Journals.       #
#                                                                            #
# Full details of the Crystallographic Information File format               #
# are given in the paper "The Crystallographic Information File (CIF):       #
# a New Standard Archive File for Crystallography" by S. R. Hall, F. H.      #
# Allen and I. D. Brown [Acta Cryst. (1991), A47, 655-685].                  #
#                                                                            #
# The current version of the core CIF dictionary is obtainable from          #
# ftp://ftp.iucr.org/pub/cif_core.dic.                                       #
#                                                                            #
# Software is freely available for graphical display of the structure(s)     #
# in this CIF. For information consult the CIF software page                 #
# http://www.iucr.org/resources/cif/software.                                #
#                                                                            #
# This file may be used for bona fide research purposes within the           #
# scientific community so long as proper attribution is given to the journal # 
# article from which it was obtained.                                        #
#                                                                            #
##############################################################################
data_I
_audit_creation_method     'SHELXL-2017/1'
_journal_date_recd_electronic     2019-04-24
_journal_date_accepted     2019-05-14
_journal_name_full     'Acta Crystallographica, Section E'
_journal_year     2019
_journal_volume     75
_journal_issue      6
_journal_page_first     848
_journal_page_last     853
_journal_paper_category     GM
_journal_paper_doi     10.1107/S2056989019006960
_journal_coeditor_code     HB7820
_publ_contact_author_name     'Mikhail E. Minyaev'
_publ_contact_author_address
;
A.V. Topchiev Institute of Petrochemical Synthesis, Russian Academy of
 Sciences, 29 Leninsky Prospect, 119991, Moscow, Russia.
;
_publ_contact_author_email     'mminyaev@mail.ru'
_publ_contact_author_fax     '+7-495-633-8520'
_publ_contact_author_phone     '+7-926-811-5391 '
_publ_section_title
;\
Bis[\m-bis(2,6-diisopropylphenyl) phosphato-\k^2^<i>O</i>:<i>O</i>']bis[(2,2'-\
bipyridine-\k^2^<i>N</i>,<i>N</i>')lithium] toluene disolvate and its
catalytic activity in ring-opening polymerization of \e-caprolactone and
<i>L</i>-dilactide
;
loop_
    _publ_author_name
    _publ_author_footnote
    _publ_author_address
    'Kalugin, Alexey E.' .
;
A.V. Topchiev Institute of Petrochemical Synthesis, Russian Academy of Sciences,
29 Leninsky Prospect, 119991, Moscow, Russian Federation
Moscow Institute of Physics and Technology,
Department of Biological and Medical Physics, 9 Institutskiy Per.,
Dolgoprudny,
Moscow Region, 141701, Russian Federation
;
    'Komarov, Pavel D.' .
;
A.V. Topchiev Institute of Petrochemical Synthesis, Russian Academy of Sciences,
29 Leninsky Prospect, 119991, Moscow, Russian Federation
;
    'Minyaev, Mikhail E.' .
;
A.V. Topchiev Institute of Petrochemical Synthesis, Russian Academy of Sciences,
29 Leninsky Prospect, 119991, Moscow, Russian Federation
;
    'Lyssenko, Konstantin A.' .
;
G.V. Plekhanov Russian University of Economics, 36 Stremyanny Per., Moscow,
117997,
Russian Federation
Chemistry Department, M.V. Lomonosov Moscow State University,
1 Leninskie Gory Str., Building 3, Moscow 119991,
Russian Federation
;
    'Roitershtein, Dmitrii M.' .
;
A.V. Topchiev Institute of Petrochemical Synthesis, Russian Academy of Sciences,
29 Leninsky Prospect, 119991, Moscow, Russian Federation
N.D. Zelinsky Institute of Organic Chemistry,
Russian Academy of Sciences, 47 Leninsky Prospect, Moscow 119991,
Russian Federation
;
    'Nifant'ev, Ilya E.' .
;
A.V. Topchiev Institute of Petrochemical Synthesis, Russian Academy of Sciences,
29 Leninsky Prospect, 119991, Moscow, Russian Federation
Chemistry Department, M.V. Lomonosov Moscow State University,
1 Leninskie Gory Str., Building 3, Moscow 119991,
Russian Federation
;
_publ_section_synopsis
;
The solvated centrosymmmtric title compound,
[Li~2~(C~24~H~34~O~4~P)~2~(C~10~H~8~N~2~)~2~].2C~7~H~8~, was formed in the
reaction between {Li[(2,6-^i^Pr~2~C~6~H~3~-O)~2~POO](MeOH)~3~}(MeOH) and
2,2'-bipyridine (bipy) in toluene. The diaryl phosphate ligand demonstrates a
\m-\k<i>O</i>:\k<i>O</i>'-bridging coordination mode and the 2,2'-bipyridine
ligand is chelating to the Li^+^ cation  generating a distorted tetrahedral
LiN~2~O~2~ coordination polyhedron. The complex exhibits a unique dimeric
Li~2~O~4~P~2~ core. Catalytic systems based on the title complex and on the
closely related complex {Li[(2,6-^i^Pr~2~C~6~H~3~-O)~2~POO](MeOH)~3~}(MeOH)
display activity in the ring-opening polymerization of \e-caprolactone and
<i>L</i>-dilactide.
;
_database_code_depnum_ccdc_archive     'CCDC 1915965'
_chemical_name_systematic
;\
Bis[\m-bis(2,6-diisopropylphenyl) phosphato-\k^2^<i>O</i>:<i>O</i>']\
bis[(2,2'-bipyridine-\k^2^<i>N</i>,<i>N</i>')lithium] toluene disolvate
;
_chemical_name_common     ?
_chemical_formula_moiety     'C68 H84 Li2 N4 O8 P2, 2(C7 H8)'
_chemical_formula_sum     'C82 H100 Li2 N4 O8 P2'
_chemical_formula_iupac     '[Li2 (C24 H34 O4 P)2 (C10 H8 N2)2], 2C7 H8'
_chemical_formula_weight     1345.47
_chemical_melting_point     ?
_space_group_crystal_system     monoclinic
_space_group_name_H-M_alt     'P 21/n'
_space_group_name_Hall     '-P 2yn'
loop_
    _space_group_symop_operation_xyz
    'x, y, z'
    '-x+1/2, y+1/2, -z+1/2'
    '-x, -y, -z'
    'x-1/2, -y-1/2, z-1/2'
_cell_length_a     15.2151(9)
_cell_length_b     12.9374(9)
_cell_length_c     19.5918(13)
_cell_angle_alpha     90
_cell_angle_beta     106.935(2)
_cell_angle_gamma     90
_cell_volume     3689.3(4)
_cell_formula_units_Z     2
_cell_measurement_reflns_used     1860
_cell_measurement_theta_min     2.153
_cell_measurement_theta_max     22.252
_cell_measurement_temperature     120(2)
_exptl_crystal_description     prism
_exptl_crystal_colour     colourless
_exptl_crystal_size_max     0.315
_exptl_crystal_size_mid     0.275
_exptl_crystal_size_min     0.194
_exptl_crystal_density_diffrn     1.211
_exptl_crystal_density_meas     ?
_exptl_crystal_density_method     'not measured'
_exptl_crystal_F_000     1440
_exptl_absorpt_coefficient_mu     0.118
_exptl_absorpt_correction_type     multi-scan
_exptl_absorpt_process_details
;
(SADABS; Bruker, 2008)
;
_exptl_absorpt_correction_T_min     0.9528
_exptl_absorpt_correction_T_max     0.9895
_exptl_special_details     'moisture sensitive'
_diffrn_ambient_temperature     120(2)
_diffrn_radiation_type     MoK\a
_diffrn_radiation_wavelength     0.71073
_diffrn_radiation_source     'fine-focus sealed tube'
_diffrn_radiation_monochromator     'graphite'
_diffrn_measurement_device_type     'Bruker APEXII CCD'
_diffrn_measurement_method     '\w scans'
_diffrn_detector_area_resol_mean     ?
_diffrn_reflns_number     24668
_diffrn_reflns_av_R_equivalents     0.0679
_diffrn_reflns_av_unetI/netI     0.1112
_diffrn_reflns_theta_min     1.913
_diffrn_reflns_theta_max     30.503
_diffrn_reflns_theta_full     25.242
_diffrn_measured_fraction_theta_max     0.992
_diffrn_measured_fraction_theta_full     1.000
_diffrn_reflns_limit_h_min     -21
_diffrn_reflns_limit_h_max     19
_diffrn_reflns_limit_k_min     -10
_diffrn_reflns_limit_k_max     18
_diffrn_reflns_limit_l_min     -27
_diffrn_reflns_limit_l_max     27
_refine_special_details
;
 Refinement of F^2^ against ALL reflections.  The weighted R-factor wR and
 goodness of fit S are based on F^2^, conventional R-factors R are based
 on F, with F set to zero for negative F^2^. The threshold expression of
 F^2^ > 2sigma(F^2^) is used only for calculating R-factors(gt) etc. and is
 not relevant to the choice of reflections for refinement.  R-factors based
 on F^2^ are statistically about twice as large as those based on F, and R-
 factors based on ALL data will be even larger.
;
_reflns_number_total     11176
_reflns_number_gt     6434
_reflns_threshold_expression     'I > 2\s(I)'
_refine_ls_structure_factor_coef     Fsqd
_refine_ls_matrix_type     full
_refine_ls_R_factor_all     0.1242
_refine_ls_R_factor_gt     0.0653
_refine_ls_wR_factor_gt     0.1396
_refine_ls_wR_factor_ref     0.1665
_refine_ls_goodness_of_fit_ref     1.046
_refine_ls_restrained_S_all     1.047
_refine_ls_number_reflns     11176
_refine_ls_number_parameters     455
_refine_ls_number_restraints     4
_refine_ls_hydrogen_treatment     constr
_refine_ls_weighting_scheme     calc
_refine_ls_weighting_details
                      'w=1/[\s^2^(Fo^2^)+(0.0601P)^2^] where P=(Fo^2^+2Fc^2^)/3'
_atom_sites_solution_hydrogens     geom
_atom_sites_solution_primary     direct
_atom_sites_solution_secondary     difmap
_refine_ls_shift/su_max     0.001
_refine_ls_shift/su_mean     0.000
_refine_diff_density_max     0.726
_refine_diff_density_min     -0.728
_refine_ls_extinction_method     none
_refine_ls_extinction_coef     .
loop_
    _atom_type_symbol
    _atom_type_description
    _atom_type_scat_dispersion_real
    _atom_type_scat_dispersion_imag
    _atom_type_scat_source
    'C' 'C' 0.0033 0.0016
                         'International Tables Vol C Tables 4.2.6.8 and 6.1.1.4'
    'H' 'H' 0.0000 0.0000
                         'International Tables Vol C Tables 4.2.6.8 and 6.1.1.4'
    'N' 'N' 0.0061 0.0033
                         'International Tables Vol C Tables 4.2.6.8 and 6.1.1.4'
    'O' 'O' 0.0106 0.0060
                         'International Tables Vol C Tables 4.2.6.8 and 6.1.1.4'
    'P' 'P' 0.1023 0.0942
                         'International Tables Vol C Tables 4.2.6.8 and 6.1.1.4'
    'Li' 'Li' -0.0003 0.0001
                         'International Tables Vol C Tables 4.2.6.8 and 6.1.1.4'
_computing_data_collection
;
<i>APEX2</i> (Bruker, 2008)
;
_computing_cell_refinement
;
SAINT (Bruker, 2008)
;
_computing_data_reduction
;
SAINT (Bruker, 2008)
;
_computing_structure_solution
;
SHELXS (Sheldrick, 2008)
;
_computing_structure_refinement
;
SHELXL2017 (Sheldrick, 2015a)
;
_computing_molecular_graphics
;
SHELXTL (Sheldrick, 2015b)
;
_computing_publication_material
;
SHELXTL (Sheldrick, 2015b) and publCIF (Westrip, 2010)
;
loop_
    _atom_site_type_symbol
    _atom_site_label
    _atom_site_fract_x
    _atom_site_fract_y
    _atom_site_fract_z
    _atom_site_U_iso_or_equiv
    _atom_site_adp_type
    _atom_site_calc_flag
    _atom_site_occupancy
    _atom_site_disorder_assembly
    _atom_site_disorder_group
    P P1 0.55033(3) 0.44259(4) 0.90237(3) 0.01448(12) Uani d 1 . .
    Li Li1 0.3838(2) 0.5809(3) 0.9278(2) 0.0213(8) Uani d 1 . .
    O O1 0.47626(9) 0.51925(12) 0.89620(8) 0.0205(3) Uani d 1 . .
    O O2 0.59889(9) 0.39677(12) 0.97272(7) 0.0194(3) Uani d 1 . .
    O O3 0.50419(9) 0.35531(11) 0.84357(7) 0.0151(3) Uani d 1 . .
    O O4 0.62494(9) 0.48621(11) 0.86559(7) 0.0153(3) Uani d 1 . .
    C C1 0.55407(13) 0.27551(16) 0.82381(11) 0.0152(4) Uani d 1 . .
    C C2 0.58278(13) 0.28822(17) 0.76235(11) 0.0164(4) Uani d 1 . .
    C C3 0.63163(14) 0.20661(18) 0.74391(12) 0.0208(5) Uani d 1 . .
    H H3 0.653041 0.213333 0.703161 0.025 Uiso calc 1 . .
    C C4 0.64958(15) 0.11659(19) 0.78325(12) 0.0236(5) Uani d 1 . .
    H H4 0.684560 0.063138 0.770430 0.028 Uiso calc 1 . .
    C C5 0.61646(15) 0.10444(18) 0.84148(12) 0.0228(5) Uani d 1 . .
    H H5 0.627340 0.041411 0.867470 0.027 Uiso calc 1 . .
    C C6 0.56727(14) 0.18322(17) 0.86273(11) 0.0177(4) Uani d 1 . .
    C C7 0.55802(14) 0.38231(18) 0.71434(11) 0.0191(5) Uani d 1 . .
    H H7 0.521466 0.430478 0.735337 0.023 Uiso calc 1 . .
    C C8 0.49753(15) 0.34927(18) 0.63976(11) 0.0224(5) Uani d 1 . .
    H H8A 0.441843 0.315344 0.644160 0.034 Uiso calc 1 . .
    H H8B 0.531840 0.301087 0.618549 0.034 Uiso calc 1 . .
    H H8C 0.480482 0.410406 0.609224 0.034 Uiso calc 1 . .
    C C9 0.64346(15) 0.43998(19) 0.70861(12) 0.0245(5) Uani d 1 . .
    H H9A 0.680625 0.461248 0.756296 0.037 Uiso calc 1 . .
    H H9B 0.624670 0.501254 0.678475 0.037 Uiso calc 1 . .
    H H9C 0.679786 0.394355 0.687399 0.037 Uiso calc 1 . .
    C C10 0.52375(15) 0.16555(18) 0.92242(12) 0.0227(5) Uani d 1 . .
    H H10 0.507992 0.234472 0.938782 0.027 Uiso calc 1 . .
    C C11 0.43471(17) 0.1045(2) 0.89337(14) 0.0424(7) Uani d 1 . .
    H H11A 0.392397 0.143469 0.854634 0.064 Uiso calc 1 . .
    H H11B 0.406301 0.093086 0.931661 0.064 Uiso calc 1 . .
    H H11C 0.448332 0.037645 0.875163 0.064 Uiso calc 1 . .
    C C12 0.58768(17) 0.1106(2) 0.98601(12) 0.0346(6) Uani d 1 . .
    H H12A 0.644544 0.150448 1.003758 0.052 Uiso calc 1 . .
    H H12B 0.602071 0.041610 0.971541 0.052 Uiso calc 1 . .
    H H12C 0.557751 0.104102 1.023847 0.052 Uiso calc 1 . .
    C C13 0.71014(13) 0.53203(17) 0.89999(11) 0.0162(4) Uani d 1 . .
    C C14 0.78864(13) 0.46933(18) 0.91914(11) 0.0184(4) Uani d 1 . .
    C C15 0.87306(14) 0.51964(19) 0.94558(12) 0.0228(5) Uani d 1 . .
    H H15 0.927832 0.479722 0.958659 0.027 Uiso calc 1 . .
    C C16 0.87908(15) 0.62598(19) 0.95322(12) 0.0244(5) Uani d 1 . .
    H H16 0.937313 0.658343 0.971142 0.029 Uiso calc 1 . .
    C C17 0.79982(14) 0.68476(18) 0.93462(11) 0.0221(5) Uani d 1 . .
    H H17 0.804246 0.757661 0.940415 0.027 Uiso calc 1 . .
    C C18 0.71337(14) 0.63940(17) 0.90749(11) 0.0173(4) Uani d 1 . .
    C C19 0.78642(14) 0.35270(18) 0.91193(12) 0.0209(5) Uani d 1 . .
    H H19 0.721679 0.332070 0.886973 0.025 Uiso calc 1 . .
    C C20 0.84666(16) 0.3149(2) 0.86683(13) 0.0292(6) Uani d 1 . .
    H H20A 0.827961 0.349214 0.820239 0.044 Uiso calc 1 . .
    H H20B 0.839597 0.239936 0.860157 0.044 Uiso calc 1 . .
    H H20C 0.911081 0.331194 0.891170 0.044 Uiso calc 1 . .
    C C21 0.81396(16) 0.3008(2) 0.98530(13) 0.0282(5) Uani d 1 . .
    H H21A 0.770589 0.320787 1.011415 0.042 Uiso calc 1 . .
    H H21B 0.876017 0.322934 1.012125 0.042 Uiso calc 1 . .
    H H21C 0.812898 0.225598 0.979355 0.042 Uiso calc 1 . .
    C C22 0.62759(15) 0.70588(18) 0.88586(11) 0.0223(5) Uani d 1 . .
    H H22B 0.575884 0.662177 0.864565 0.027 Uiso d 0.621(4) A 1
    H H22A 0.576724 0.666758 0.891825 0.027 Uiso d 0.379(4) A 2
    C C23A 0.6322(3) 0.7908(4) 0.8323(3) 0.0502(8) Uani d 0.621(4) A 1
    H H23A 0.680451 0.840435 0.855262 0.075 Uiso calc 0.621(4) A 1
    H H23B 0.572964 0.826494 0.816431 0.075 Uiso calc 0.621(4) A 1
    H H23C 0.646298 0.759649 0.791122 0.075 Uiso calc 0.621(4) A 1
    C C24A 0.6142(3) 0.7537(4) 0.9543(2) 0.0502(8) Uani d 0.621(4) A 1
    H H24A 0.598060 0.699241 0.983290 0.075 Uiso calc 0.621(4) A 1
    H H24B 0.564707 0.805030 0.941420 0.075 Uiso calc 0.621(4) A 1
    H H24C 0.671314 0.787308 0.981735 0.075 Uiso calc 0.621(4) A 1
    C C23B 0.6103(5) 0.7301(8) 0.8058(2) 0.0502(8) Uani d 0.379(4) A 2
    H H23D 0.597206 0.665816 0.778271 0.075 Uiso calc 0.379(4) A 2
    H H23E 0.665026 0.762883 0.798606 0.075 Uiso calc 0.379(4) A 2
    H H23F 0.557789 0.777087 0.789744 0.075 Uiso calc 0.379(4) A 2
    C C24B 0.6330(5) 0.8089(5) 0.9258(5) 0.0502(8) Uani d 0.379(4) A 2
    H H24D 0.653973 0.796311 0.977356 0.075 Uiso calc 0.379(4) A 2
    H H24E 0.572053 0.841151 0.913091 0.075 Uiso calc 0.379(4) A 2
    H H24F 0.676336 0.855109 0.912496 0.075 Uiso calc 0.379(4) A 2
    N N1 0.31930(12) 0.70375(15) 0.85729(9) 0.0211(4) Uani d 1 . .
    N N2 0.24866(12) 0.52388(15) 0.88267(10) 0.0219(4) Uani d 1 . .
    C C25 0.35823(15) 0.7887(2) 0.83969(12) 0.0256(5) Uani d 1 . .
    H H25 0.421899 0.799352 0.862153 0.031 Uiso calc 1 . .
    C C26 0.31201(17) 0.8618(2) 0.79114(13) 0.0289(6) Uani d 1 . .
    H H26 0.343001 0.921075 0.781101 0.035 Uiso calc 1 . .
    C C27 0.21972(16) 0.84689(19) 0.75752(12) 0.0265(5) Uani d 1 . .
    H H27 0.185535 0.895560 0.723836 0.032 Uiso calc 1 . .
    C C28 0.17841(15) 0.75913(18) 0.77422(12) 0.0224(5) Uani d 1 . .
    H H28 0.114974 0.746887 0.751798 0.027 Uiso calc 1 . .
    C C29 0.22933(14) 0.68876(17) 0.82367(11) 0.0176(4) Uani d 1 . .
    C C30 0.18882(14) 0.59147(18) 0.84163(11) 0.0185(4) Uani d 1 . .
    C C31 0.09483(15) 0.57103(19) 0.81733(12) 0.0244(5) Uani d 1 . .
    H H31 0.053842 0.619906 0.788514 0.029 Uiso calc 1 . .
    C C32 0.06218(17) 0.4787(2) 0.83577(13) 0.0306(6) Uani d 1 . .
    H H32 -0.001704 0.463751 0.820308 0.037 Uiso calc 1 . .
    C C33 0.12327(18) 0.4085(2) 0.87683(13) 0.0321(6) Uani d 1 . .
    H H33 0.102711 0.343797 0.889342 0.039 Uiso calc 1 . .
    C C34 0.21567(17) 0.4349(2) 0.89937(12) 0.0281(5) Uani d 1 . .
    H H34 0.257714 0.387029 0.928266 0.034 Uiso calc 1 . .
    C C35 0.3720(2) 0.5927(2) 0.63362(14) 0.0377(7) Uani d 1 . .
    C C36 0.30727(17) 0.5334(2) 0.58269(15) 0.0360(6) Uani d 1 . .
    H H36 0.255945 0.504449 0.594142 0.043 Uiso calc 1 . .
    C C37 0.31846(17) 0.5173(2) 0.51625(14) 0.0326(6) Uani d 1 . .
    H H37 0.274745 0.477307 0.481915 0.039 Uiso calc 1 . .
    C C38 0.39274(17) 0.5591(2) 0.49934(14) 0.0341(6) Uani d 1 . .
    H H38 0.399718 0.547967 0.453268 0.041 Uiso calc 1 . .
    C C39 0.45656(18) 0.6164(2) 0.54835(15) 0.0366(6) Uani d 1 . .
    H H39 0.508186 0.644195 0.536704 0.044 Uiso calc 1 . .
    C C40 0.44553(18) 0.6334(2) 0.61384(15) 0.0361(6) Uani d 1 . .
    H H40 0.489572 0.674366 0.647204 0.043 Uiso calc 1 . .
    C C41 0.3599(2) 0.6122(3) 0.70541(17) 0.0556(9) Uani d 1 . .
    H H41A 0.360353 0.686795 0.714079 0.083 Uiso calc 1 . .
    H H41B 0.410290 0.579522 0.742045 0.083 Uiso calc 1 . .
    H H41C 0.301230 0.582977 0.707261 0.083 Uiso calc 1 . .
loop_
    _atom_site_aniso_label
    _atom_site_aniso_U_11
    _atom_site_aniso_U_22
    _atom_site_aniso_U_33
    _atom_site_aniso_U_12
    _atom_site_aniso_U_13
    _atom_site_aniso_U_23
    P1 0.0136(2) 0.0155(3) 0.0140(3) -0.0004(2) 0.0035(2) -0.0007(2)
    Li1 0.0173(17) 0.028(2) 0.020(2) 0.0027(16) 0.0067(15) -0.0010(16)
    O1 0.0170(7) 0.0212(8) 0.0247(9) 0.0034(6) 0.0081(6) -0.0004(7)
    O2 0.0193(7) 0.0245(9) 0.0129(7) -0.0005(6) 0.0020(6) 0.0018(6)
    O3 0.0130(7) 0.0152(8) 0.0156(7) -0.0001(6) 0.0020(6) -0.0017(6)
    O4 0.0123(7) 0.0170(8) 0.0154(7) -0.0029(6) 0.0025(6) -0.0004(6)
    C1 0.0111(9) 0.0150(10) 0.0181(11) -0.0008(8) 0.0018(8) -0.0030(8)
    C2 0.0141(9) 0.0174(11) 0.0160(10) -0.0028(8) 0.0019(8) -0.0020(8)
    C3 0.0184(10) 0.0250(12) 0.0188(11) 0.0013(9) 0.0050(9) -0.0010(9)
    C4 0.0206(11) 0.0227(13) 0.0259(12) 0.0043(9) 0.0043(9) -0.0040(10)
    C5 0.0245(11) 0.0157(11) 0.0239(12) 0.0008(9) 0.0003(9) 0.0022(9)
    C6 0.0170(10) 0.0183(11) 0.0151(10) -0.0030(8) 0.0005(8) 0.0012(8)
    C7 0.0190(10) 0.0215(12) 0.0166(11) 0.0001(9) 0.0050(9) 0.0013(9)
    C8 0.0241(11) 0.0240(13) 0.0189(11) 0.0006(10) 0.0057(9) 0.0033(9)
    C9 0.0265(11) 0.0269(13) 0.0207(12) -0.0052(10) 0.0078(9) 0.0024(10)
    C10 0.0294(12) 0.0171(11) 0.0230(12) -0.0031(10) 0.0099(10) 0.0040(9)
    C11 0.0343(14) 0.061(2) 0.0309(15) -0.0164(14) 0.0086(12) 0.0118(14)
    C12 0.0383(14) 0.0443(17) 0.0191(13) -0.0018(13) 0.0052(11) 0.0041(11)
    C13 0.0145(10) 0.0200(11) 0.0140(10) -0.0045(8) 0.0041(8) -0.0017(8)
    C14 0.0158(10) 0.0218(12) 0.0171(11) 0.0000(9) 0.0039(8) 0.0009(9)
    C15 0.0144(10) 0.0269(13) 0.0240(12) -0.0001(9) 0.0009(9) -0.0013(10)
    C16 0.0178(10) 0.0291(14) 0.0243(12) -0.0088(10) 0.0028(9) -0.0014(10)
    C17 0.0251(11) 0.0189(12) 0.0210(12) -0.0058(9) 0.0047(9) -0.0008(9)
    C18 0.0175(10) 0.0173(11) 0.0172(11) -0.0011(8) 0.0053(8) -0.0007(8)
    C19 0.0143(10) 0.0206(12) 0.0251(12) 0.0007(9) 0.0013(9) -0.0040(9)
    C20 0.0269(12) 0.0307(14) 0.0295(14) 0.0029(11) 0.0075(10) -0.0070(11)
    C21 0.0286(12) 0.0240(13) 0.0302(14) 0.0026(10) 0.0059(10) 0.0032(10)
    C22 0.0193(11) 0.0180(12) 0.0275(13) -0.0004(9) 0.0035(9) 0.0003(9)
    C23A 0.0322(15) 0.048(2) 0.066(2) 0.0117(15) 0.0076(14) 0.0011(16)
    C24A 0.0322(15) 0.048(2) 0.066(2) 0.0117(15) 0.0076(14) 0.0011(16)
    C23B 0.0322(15) 0.048(2) 0.066(2) 0.0117(15) 0.0076(14) 0.0011(16)
    C24B 0.0322(15) 0.048(2) 0.066(2) 0.0117(15) 0.0076(14) 0.0011(16)
    N1 0.0174(9) 0.0262(11) 0.0183(10) -0.0017(8) 0.0029(7) -0.0031(8)
    N2 0.0252(10) 0.0229(10) 0.0172(10) 0.0027(8) 0.0056(8) -0.0003(8)
    C25 0.0199(11) 0.0327(14) 0.0229(12) -0.0091(10) 0.0041(9) -0.0054(10)
    C26 0.0353(13) 0.0264(14) 0.0259(13) -0.0088(11) 0.0102(11) -0.0004(10)
    C27 0.0319(13) 0.0229(13) 0.0234(12) 0.0012(10) 0.0060(10) 0.0020(10)
    C28 0.0197(11) 0.0244(13) 0.0218(12) 0.0017(9) 0.0039(9) -0.0001(9)
    C29 0.0161(10) 0.0207(11) 0.0160(10) 0.0009(9) 0.0047(8) -0.0018(8)
    C30 0.0192(10) 0.0216(12) 0.0138(10) 0.0015(9) 0.0033(8) -0.0026(8)
    C31 0.0203(11) 0.0272(13) 0.0241(12) -0.0005(10) 0.0038(9) -0.0001(10)
    C32 0.0254(12) 0.0349(15) 0.0310(14) -0.0101(11) 0.0074(10) -0.0024(11)
    C33 0.0429(15) 0.0262(14) 0.0283(14) -0.0120(12) 0.0118(12) -0.0003(11)
    C34 0.0384(14) 0.0222(13) 0.0227(12) 0.0009(11) 0.0073(10) 0.0046(10)
    C35 0.0534(17) 0.0288(15) 0.0322(15) 0.0207(13) 0.0146(13) 0.0017(12)
    C36 0.0292(13) 0.0405(17) 0.0412(16) 0.0106(12) 0.0146(12) 0.0075(13)
    C37 0.0274(13) 0.0322(15) 0.0331(15) 0.0061(11) 0.0009(11) 0.0022(12)
    C38 0.0342(14) 0.0330(15) 0.0340(15) 0.0113(12) 0.0082(11) 0.0113(12)
    C39 0.0356(14) 0.0263(15) 0.0473(18) 0.0072(12) 0.0111(13) 0.0100(12)
    C40 0.0352(14) 0.0201(13) 0.0485(18) 0.0050(11) 0.0048(13) 0.0028(12)
    C41 0.078(2) 0.049(2) 0.049(2) 0.0113(18) 0.0318(18) -0.0008(16)
_geom_special_details
;
 All esds (except the esd in the dihedral angle between two l.s. planes)
 are estimated using the full covariance matrix.  The cell esds are taken
 into account individually in the estimation of esds in distances, angles
 and torsion angles; correlations between esds in cell parameters are only
 used when they are defined by crystal symmetry.  An approximate (isotropic)
 treatment of cell esds is used for estimating esds involving l.s. planes.
;
loop_
    _geom_bond_atom_site_label_1
    _geom_bond_atom_site_label_2
    _geom_bond_site_symmetry_2
    _geom_bond_distance
    _geom_bond_publ_flag
    Li1 O1 . 1.873(4) y
    Li1 O2 3_667 1.911(4) y
    Li1 N1 . 2.147(4) y
    Li1 N2 . 2.119(4) y
    P1 O1 . 1.4795(15) y
    P1 O2 . 1.4846(15) y
    P1 O3 . 1.6198(15) y
    P1 O4 . 1.6132(14) y
    O3 C1 . 1.401(2) n
    O4 C13 . 1.406(2) n
    C1 C6 . 1.399(3) ?
    C1 C2 . 1.405(3) ?
    C2 C3 . 1.398(3) ?
    C2 C7 . 1.517(3) ?
    C3 C4 . 1.379(3) ?
    C3 H3 . 0.9500 ?
    C4 C5 . 1.384(3) ?
    C4 H4 . 0.9500 ?
    C5 C6 . 1.398(3) ?
    C5 H5 . 0.9500 ?
    C6 C10 . 1.520(3) ?
    C7 C9 . 1.531(3) ?
    C7 C8 . 1.543(3) ?
    C7 H7 . 1.0000 ?
    C8 H8A . 0.9800 ?
    C8 H8B . 0.9800 ?
    C8 H8C . 0.9800 ?
    C9 H9A . 0.9800 ?
    C9 H9B . 0.9800 ?
    C9 H9C . 0.9800 ?
    C10 C12 . 1.516(3) ?
    C10 C11 . 1.528(3) ?
    C10 H10 . 1.0000 ?
    C11 H11A . 0.9800 ?
    C11 H11B . 0.9800 ?
    C11 H11C . 0.9800 ?
    C12 H12A . 0.9800 ?
    C12 H12B . 0.9800 ?
    C12 H12C . 0.9800 ?
    C13 C18 . 1.396(3) ?
    C13 C14 . 1.402(3) ?
    C14 C15 . 1.398(3) ?
    C14 C19 . 1.515(3) ?
    C15 C16 . 1.384(3) ?
    C15 H15 . 0.9500 ?
    C16 C17 . 1.382(3) ?
    C16 H16 . 0.9500 ?
    C17 C18 . 1.396(3) ?
    C17 H17 . 0.9500 ?
    C18 C22 . 1.517(3) ?
    C19 C20 . 1.527(3) ?
    C19 C21 . 1.530(3) ?
    C19 H19 . 1.0000 ?
    C20 H20A . 0.9800 ?
    C20 H20B . 0.9800 ?
    C20 H20C . 0.9800 ?
    C21 H21A . 0.9800 ?
    C21 H21B . 0.9800 ?
    C21 H21C . 0.9800 ?
    C22 C23A . 1.534(3) ?
    C22 C24B . 1.536(4) ?
    C22 C24A . 1.544(3) ?
    C22 C23B . 1.545(4) ?
    C22 H22B . 0.9599 ?
    C22 H22A . 0.9600 ?
    C23A H23A . 0.9800 ?
    C23A H23B . 0.9800 ?
    C23A H23C . 0.9800 ?
    C24A H24A . 0.9800 ?
    C24A H24B . 0.9800 ?
    C24A H24C . 0.9800 ?
    C23B H23D . 0.9800 ?
    C23B H23E . 0.9800 ?
    C23B H23F . 0.9800 ?
    C24B H24D . 0.9800 ?
    C24B H24E . 0.9800 ?
    C24B H24F . 0.9800 ?
    N1 C25 . 1.341(3) ?
    N1 C29 . 1.349(3) ?
    N2 C34 . 1.334(3) ?
    N2 C30 . 1.347(3) ?
    C25 C26 . 1.380(3) ?
    C25 H25 . 0.9500 ?
    C26 C27 . 1.380(3) ?
    C26 H26 . 0.9500 ?
    C27 C28 . 1.383(3) ?
    C27 H27 . 0.9500 ?
    C28 C29 . 1.389(3) ?
    C28 H28 . 0.9500 ?
    C29 C30 . 1.488(3) ?
    C30 C31 . 1.395(3) ?
    C31 C32 . 1.382(3) ?
    C31 H31 . 0.9500 ?
    C32 C33 . 1.379(4) ?
    C32 H32 . 0.9500 ?
    C33 C34 . 1.388(3) ?
    C33 H33 . 0.9500 ?
    C34 H34 . 0.9500 ?
    C35 C40 . 1.390(4) ?
    C35 C36 . 1.408(4) ?
    C35 C41 . 1.492(4) ?
    C36 C37 . 1.377(4) ?
    C36 H36 . 0.9500 ?
    C37 C38 . 1.377(4) ?
    C37 H37 . 0.9500 ?
    C38 C39 . 1.368(4) ?
    C38 H38 . 0.9500 ?
    C39 C40 . 1.359(4) ?
    C39 H39 . 0.9500 ?
    C40 H40 . 0.9500 ?
    C41 H41A . 0.9800 ?
    C41 H41B . 0.9800 ?
    C41 H41C . 0.9800 ?
loop_
    _geom_angle_atom_site_label_1
    _geom_angle_atom_site_label_2
    _geom_angle_atom_site_label_3
    _geom_angle_site_symmetry_1
    _geom_angle_site_symmetry_3
    _geom_angle
    _geom_angle_publ_flag
    O1 P1 O2 . . 120.32(9) ?
    O1 P1 O4 . . 110.33(9) ?
    O2 P1 O4 . . 109.25(8) ?
    O1 P1 O3 . . 104.31(8) ?
    O2 P1 O3 . . 112.17(9) ?
    O4 P1 O3 . . 98.16(8) ?
    O1 Li1 O2 . 3_667 120.5(2) ?
    O1 Li1 N2 . . 116.4(2) ?
    O2 Li1 N2 3_667 . 107.90(17) ?
    O1 Li1 N1 . . 110.41(18) ?
    O2 Li1 N1 3_667 . 116.5(2) ?
    N2 Li1 N1 . . 77.49(14) ?
    P1 O1 Li1 . . 152.40(16) ?
    P1 O2 Li1 . 3_667 140.35(15) ?
    C1 O3 P1 . . 123.55(12) ?
    C13 O4 P1 . . 127.15(12) ?
    C6 C1 O3 . . 118.77(18) ?
    C6 C1 C2 . . 122.40(19) ?
    O3 C1 C2 . . 118.64(19) ?
    C3 C2 C1 . . 117.0(2) ?
    C3 C2 C7 . . 120.03(19) ?
    C1 C2 C7 . . 122.83(19) ?
    C4 C3 C2 . . 121.8(2) ?
    C4 C3 H3 . . 119.1 ?
    C2 C3 H3 . . 119.1 ?
    C3 C4 C5 . . 119.8(2) ?
    C3 C4 H4 . . 120.1 ?
    C5 C4 H4 . . 120.1 ?
    C4 C5 C6 . . 121.2(2) ?
    C4 C5 H5 . . 119.4 ?
    C6 C5 H5 . . 119.4 ?
    C5 C6 C1 . . 117.65(19) ?
    C5 C6 C10 . . 120.7(2) ?
    C1 C6 C10 . . 121.48(19) ?
    C2 C7 C9 . . 111.94(17) ?
    C2 C7 C8 . . 109.67(18) ?
    C9 C7 C8 . . 110.52(17) ?
    C2 C7 H7 . . 108.2 ?
    C9 C7 H7 . . 108.2 ?
    C8 C7 H7 . . 108.2 ?
    C7 C8 H8A . . 109.5 ?
    C7 C8 H8B . . 109.5 ?
    H8A C8 H8B . . 109.5 ?
    C7 C8 H8C . . 109.5 ?
    H8A C8 H8C . . 109.5 ?
    H8B C8 H8C . . 109.5 ?
    C7 C9 H9A . . 109.5 ?
    C7 C9 H9B . . 109.5 ?
    H9A C9 H9B . . 109.5 ?
    C7 C9 H9C . . 109.5 ?
    H9A C9 H9C . . 109.5 ?
    H9B C9 H9C . . 109.5 ?
    C12 C10 C6 . . 112.57(19) ?
    C12 C10 C11 . . 110.5(2) ?
    C6 C10 C11 . . 109.20(19) ?
    C12 C10 H10 . . 108.1 ?
    C6 C10 H10 . . 108.1 ?
    C11 C10 H10 . . 108.1 ?
    C10 C11 H11A . . 109.5 ?
    C10 C11 H11B . . 109.5 ?
    H11A C11 H11B . . 109.5 ?
    C10 C11 H11C . . 109.5 ?
    H11A C11 H11C . . 109.5 ?
    H11B C11 H11C . . 109.5 ?
    C10 C12 H12A . . 109.5 ?
    C10 C12 H12B . . 109.5 ?
    H12A C12 H12B . . 109.5 ?
    C10 C12 H12C . . 109.5 ?
    H12A C12 H12C . . 109.5 ?
    H12B C12 H12C . . 109.5 ?
    C18 C13 C14 . . 123.13(19) ?
    C18 C13 O4 . . 117.97(18) ?
    C14 C13 O4 . . 118.63(19) ?
    C15 C14 C13 . . 116.7(2) ?
    C15 C14 C19 . . 119.44(19) ?
    C13 C14 C19 . . 123.87(18) ?
    C16 C15 C14 . . 121.8(2) ?
    C16 C15 H15 . . 119.1 ?
    C14 C15 H15 . . 119.1 ?
    C17 C16 C15 . . 119.6(2) ?
    C17 C16 H16 . . 120.2 ?
    C15 C16 H16 . . 120.2 ?
    C16 C17 C18 . . 121.5(2) ?
    C16 C17 H17 . . 119.3 ?
    C18 C17 H17 . . 119.3 ?
    C13 C18 C17 . . 117.3(2) ?
    C13 C18 C22 . . 122.26(19) ?
    C17 C18 C22 . . 120.4(2) ?
    C14 C19 C20 . . 111.86(19) ?
    C14 C19 C21 . . 110.88(18) ?
    C20 C19 C21 . . 110.90(19) ?
    C14 C19 H19 . . 107.7 ?
    C20 C19 H19 . . 107.7 ?
    C21 C19 H19 . . 107.7 ?
    C19 C20 H20A . . 109.5 ?
    C19 C20 H20B . . 109.5 ?
    H20A C20 H20B . . 109.5 ?
    C19 C20 H20C . . 109.5 ?
    H20A C20 H20C . . 109.5 ?
    H20B C20 H20C . . 109.5 ?
    C19 C21 H21A . . 109.5 ?
    C19 C21 H21B . . 109.5 ?
    H21A C21 H21B . . 109.5 ?
    C19 C21 H21C . . 109.5 ?
    H21A C21 H21C . . 109.5 ?
    H21B C21 H21C . . 109.5 ?
    C18 C22 C23A . . 112.9(2) ?
    C18 C22 C24B . . 115.8(3) ?
    C18 C22 C24A . . 107.8(2) ?
    C23A C22 C24A . . 110.5(3) ?
    C18 C22 C23B . . 106.1(3) ?
    C24B C22 C23B . . 108.0(5) ?
    C18 C22 H22B . . 108.5 ?
    C23A C22 H22B . . 108.7 ?
    C24A C22 H22B . . 108.3 ?
    C18 C22 H22A . . 109.0 ?
    C24B C22 H22A . . 108.7 ?
    C23B C22 H22A . . 109.0 ?
    C22 C23A H23A . . 109.5 ?
    C22 C23A H23B . . 109.5 ?
    H23A C23A H23B . . 109.5 ?
    C22 C23A H23C . . 109.5 ?
    H23A C23A H23C . . 109.5 ?
    H23B C23A H23C . . 109.5 ?
    C22 C24A H24A . . 109.5 ?
    C22 C24A H24B . . 109.5 ?
    H24A C24A H24B . . 109.5 ?
    C22 C24A H24C . . 109.5 ?
    H24A C24A H24C . . 109.5 ?
    H24B C24A H24C . . 109.5 ?
    C22 C23B H23D . . 109.5 ?
    C22 C23B H23E . . 109.5 ?
    H23D C23B H23E . . 109.5 ?
    C22 C23B H23F . . 109.5 ?
    H23D C23B H23F . . 109.5 ?
    H23E C23B H23F . . 109.5 ?
    C22 C24B H24D . . 109.5 ?
    C22 C24B H24E . . 109.5 ?
    H24D C24B H24E . . 109.5 ?
    C22 C24B H24F . . 109.5 ?
    H24D C24B H24F . . 109.5 ?
    H24E C24B H24F . . 109.5 ?
    C25 N1 C29 . . 117.0(2) ?
    C25 N1 Li1 . . 128.29(18) ?
    C29 N1 Li1 . . 114.59(18) ?
    C34 N2 C30 . . 118.0(2) ?
    C34 N2 Li1 . . 125.9(2) ?
    C30 N2 Li1 . . 115.35(19) ?
    N1 C25 C26 . . 124.4(2) ?
    N1 C25 H25 . . 117.8 ?
    C26 C25 H25 . . 117.8 ?
    C25 C26 C27 . . 118.5(2) ?
    C25 C26 H26 . . 120.8 ?
    C27 C26 H26 . . 120.8 ?
    C26 C27 C28 . . 118.1(2) ?
    C26 C27 H27 . . 120.9 ?
    C28 C27 H27 . . 120.9 ?
    C27 C28 C29 . . 120.2(2) ?
    C27 C28 H28 . . 119.9 ?
    C29 C28 H28 . . 119.9 ?
    N1 C29 C28 . . 121.8(2) ?
    N1 C29 C30 . . 115.93(19) ?
    C28 C29 C30 . . 122.27(19) ?
    N2 C30 C31 . . 121.9(2) ?
    N2 C30 C29 . . 115.84(18) ?
    C31 C30 C29 . . 122.3(2) ?
    C32 C31 C30 . . 119.1(2) ?
    C32 C31 H31 . . 120.5 ?
    C30 C31 H31 . . 120.5 ?
    C33 C32 C31 . . 119.3(2) ?
    C33 C32 H32 . . 120.3 ?
    C31 C32 H32 . . 120.3 ?
    C32 C33 C34 . . 118.1(2) ?
    C32 C33 H33 . . 120.9 ?
    C34 C33 H33 . . 120.9 ?
    N2 C34 C33 . . 123.6(2) ?
    N2 C34 H34 . . 118.2 ?
    C33 C34 H34 . . 118.2 ?
    C40 C35 C36 . . 117.5(2) ?
    C40 C35 C41 . . 121.9(3) ?
    C36 C35 C41 . . 120.5(3) ?
    C37 C36 C35 . . 119.9(3) ?
    C37 C36 H36 . . 120.0 ?
    C35 C36 H36 . . 120.0 ?
    C36 C37 C38 . . 120.3(3) ?
    C36 C37 H37 . . 119.9 ?
    C38 C37 H37 . . 119.9 ?
    C39 C38 C37 . . 120.5(3) ?
    C39 C38 H38 . . 119.7 ?
    C37 C38 H38 . . 119.7 ?
    C40 C39 C38 . . 119.5(3) ?
    C40 C39 H39 . . 120.3 ?
    C38 C39 H39 . . 120.3 ?
    C39 C40 C35 . . 122.2(3) ?
    C39 C40 H40 . . 118.9 ?
    C35 C40 H40 . . 118.9 ?
    C35 C41 H41A . . 109.5 ?
    C35 C41 H41B . . 109.5 ?
    H41A C41 H41B . . 109.5 ?
    C35 C41 H41C . . 109.5 ?
    H41A C41 H41C . . 109.5 ?
    H41B C41 H41C . . 109.5 ?
loop_
    _geom_torsion_atom_site_label_1
    _geom_torsion_atom_site_label_2
    _geom_torsion_atom_site_label_3
    _geom_torsion_atom_site_label_4
    _geom_torsion_site_symmetry_1
    _geom_torsion_site_symmetry_2
    _geom_torsion_site_symmetry_3
    _geom_torsion_site_symmetry_4
    _geom_torsion
    _geom_torsion_publ_flag
    O2 P1 O1 Li1 . . . . -23.9(4) ?
    O4 P1 O1 Li1 . . . . -152.5(3) ?
    O3 P1 O1 Li1 . . . . 103.0(3) ?
    O2 Li1 O1 P1 3_667 . . . 39.6(5) ?
    N2 Li1 O1 P1 . . . . -94.1(3) ?
    N1 Li1 O1 P1 . . . . -179.9(2) ?
    O1 P1 O2 Li1 . . . 3_667 -15.3(3) ?
    O4 P1 O2 Li1 . . . 3_667 113.7(2) ?
    O3 P1 O2 Li1 . . . 3_667 -138.5(2) ?
    O1 P1 O3 C1 . . . . 170.24(15) ?
    O2 P1 O3 C1 . . . . -57.97(17) ?
    O4 P1 O3 C1 . . . . 56.74(16) ?
    O1 P1 O4 C13 . . . . 99.30(17) ?
    O2 P1 O4 C13 . . . . -35.08(19) ?
    O3 P1 O4 C13 . . . . -152.07(16) ?
    P1 O3 C1 C6 . . . . 88.2(2) ?
    P1 O3 C1 C2 . . . . -96.6(2) ?
    C6 C1 C2 C3 . . . . -4.5(3) ?
    O3 C1 C2 C3 . . . . -179.41(17) ?
    C6 C1 C2 C7 . . . . 171.78(18) ?
    O3 C1 C2 C7 . . . . -3.2(3) ?
    C1 C2 C3 C4 . . . . 1.2(3) ?
    C7 C2 C3 C4 . . . . -175.14(19) ?
    C2 C3 C4 C5 . . . . 1.9(3) ?
    C3 C4 C5 C6 . . . . -2.0(3) ?
    C4 C5 C6 C1 . . . . -1.1(3) ?
    C4 C5 C6 C10 . . . . 174.4(2) ?
    O3 C1 C6 C5 . . . . 179.35(17) ?
    C2 C1 C6 C5 . . . . 4.4(3) ?
    O3 C1 C6 C10 . . . . 3.9(3) ?
    C2 C1 C6 C10 . . . . -171.00(19) ?
    C3 C2 C7 C9 . . . . -63.0(3) ?
    C1 C2 C7 C9 . . . . 120.9(2) ?
    C3 C2 C7 C8 . . . . 60.0(2) ?
    C1 C2 C7 C8 . . . . -116.1(2) ?
    C5 C6 C10 C12 . . . . 44.7(3) ?
    C1 C6 C10 C12 . . . . -140.0(2) ?
    C5 C6 C10 C11 . . . . -78.4(3) ?
    C1 C6 C10 C11 . . . . 96.8(3) ?
    P1 O4 C13 C18 . . . . -92.1(2) ?
    P1 O4 C13 C14 . . . . 93.6(2) ?
    C18 C13 C14 C15 . . . . -1.2(3) ?
    O4 C13 C14 C15 . . . . 172.78(18) ?
    C18 C13 C14 C19 . . . . 179.5(2) ?
    O4 C13 C14 C19 . . . . -6.5(3) ?
    C13 C14 C15 C16 . . . . 0.6(3) ?
    C19 C14 C15 C16 . . . . 180.0(2) ?
    C14 C15 C16 C17 . . . . 0.3(3) ?
    C15 C16 C17 C18 . . . . -0.6(3) ?
    C14 C13 C18 C17 . . . . 0.8(3) ?
    O4 C13 C18 C17 . . . . -173.17(17) ?
    C14 C13 C18 C22 . . . . 179.49(19) ?
    O4 C13 C18 C22 . . . . 5.5(3) ?
    C16 C17 C18 C13 . . . . 0.1(3) ?
    C16 C17 C18 C22 . . . . -178.57(19) ?
    C15 C14 C19 C20 . . . . -55.2(3) ?
    C13 C14 C19 C20 . . . . 124.0(2) ?
    C15 C14 C19 C21 . . . . 69.1(3) ?
    C13 C14 C19 C21 . . . . -111.6(2) ?
    C13 C18 C22 C23A . . . . -124.4(3) ?
    C17 C18 C22 C23A . . . . 54.2(4) ?
    C13 C18 C22 C24B . . . . 153.2(5) ?
    C17 C18 C22 C24B . . . . -28.2(5) ?
    C13 C18 C22 C24A . . . . 113.3(3) ?
    C17 C18 C22 C24A . . . . -68.1(3) ?
    C13 C18 C22 C23B . . . . -87.0(4) ?
    C17 C18 C22 C23B . . . . 91.6(4) ?
    C29 N1 C25 C26 . . . . 1.5(3) ?
    Li1 N1 C25 C26 . . . . 176.9(2) ?
    N1 C25 C26 C27 . . . . -0.7(4) ?
    C25 C26 C27 C28 . . . . -0.1(3) ?
    C26 C27 C28 C29 . . . . 0.1(3) ?
    C25 N1 C29 C28 . . . . -1.5(3) ?
    Li1 N1 C29 C28 . . . . -177.53(19) ?
    C25 N1 C29 C30 . . . . 177.25(19) ?
    Li1 N1 C29 C30 . . . . 1.2(3) ?
    C27 C28 C29 N1 . . . . 0.7(3) ?
    C27 C28 C29 C30 . . . . -177.9(2) ?
    C34 N2 C30 C31 . . . . 0.6(3) ?
    Li1 N2 C30 C31 . . . . -170.00(19) ?
    C34 N2 C30 C29 . . . . -179.11(19) ?
    Li1 N2 C30 C29 . . . . 10.3(3) ?
    N1 C29 C30 N2 . . . . -7.6(3) ?
    C28 C29 C30 N2 . . . . 171.1(2) ?
    N1 C29 C30 C31 . . . . 172.6(2) ?
    C28 C29 C30 C31 . . . . -8.7(3) ?
    N2 C30 C31 C32 . . . . -0.1(3) ?
    C29 C30 C31 C32 . . . . 179.6(2) ?
    C30 C31 C32 C33 . . . . -0.9(4) ?
    C31 C32 C33 C34 . . . . 1.4(4) ?
    C30 N2 C34 C33 . . . . -0.1(3) ?
    Li1 N2 C34 C33 . . . . 169.4(2) ?
    C32 C33 C34 N2 . . . . -0.9(4) ?
    C40 C35 C36 C37 . . . . 0.2(4) ?
    C41 C35 C36 C37 . . . . 179.0(3) ?
    C35 C36 C37 C38 . . . . 0.0(4) ?
    C36 C37 C38 C39 . . . . 0.4(4) ?
    C37 C38 C39 C40 . . . . -1.0(4) ?
    C38 C39 C40 C35 . . . . 1.2(4) ?
    C36 C35 C40 C39 . . . . -0.8(4) ?
    C41 C35 C40 C39 . . . . -179.6(3) ?
loop_
    _geom_hbond_atom_site_label_D
    _geom_hbond_atom_site_label_H
    _geom_hbond_atom_site_label_A
    _geom_hbond_site_symmetry_A
    _geom_hbond_distance_DH
    _geom_hbond_distance_HA
    _geom_hbond_distance_DA
    _geom_hbond_angle_DHA
    C28 H28 O3 2_556 0.95 2.60 3.295(3) 130
    C8 H8C Cg5 1_555 0.98 2.60 3.502(3) 152
    C19 H19 Cg3 1_555 1.00 2.73 3.630(2) 150
    C41 H41A Cg1 1_555 0.98 2.83 3.450(4) 122
    C26 H26 Cg2 2_556 0.95 2.94 3.605(3) 128
    C31 H31 Cg3 2_556 0.95 2.69 3.591(3) 159
_shelx_space_group_comment
;
The symmetry employed for this shelxl refinement is uniquely defined
by the following loop, which should always be used as a source of
symmetry information in preference to the above space-group names.
They are only intended as comments.
;
_shelx_estimated_absorpt_T_min     0.964
_shelx_estimated_absorpt_T_max     0.978
_shelx_hkl_file
;
  -1   0   0   -0.10    0.20
   1   0   0    0.40    0.60
   1   0   0    0.30    0.40
  -1   0   0    0.80    0.60
   2   0   0    3.70    1.30
  -2   0   0    5.80    1.30
   2   0   0    4.80    1.40
  -2   0   0    9.30    1.90
  -3   0   0   -0.50    1.80
   3   0   0    2.80    1.80
   4   0   0 3020.20  107.79
  -4   0   0 3011.50  108.49
   5   0   0   -0.20    2.40
  -5   0   0    2.60    2.30
   6   0   0   -3.20    2.00
  -6   0   0    3.90    3.10
   7   0   0   -0.10    2.60
  -7   0   0   -1.20    2.50
   8   0   0    4.50    3.10
  -8   0   0    6.20    4.00
  -9   0   0    0.60    3.20
   9   0   0   -0.70    2.70
  10   0   0   38.70    6.30
 -10   0   0   37.40    7.50
 -11   0   0   -3.80    3.30
  11   0   0   -1.00    3.50
 -12   0   0  861.21   41.40
  12   0   0  942.21   39.70
  13   0   0   -0.30    4.00
 -13   0   0    2.90    5.50
 -14   0   0   42.40    9.60
  14   0   0   55.09    8.90
 -15   0   0   -4.90    4.60
  15   0   0    3.80    5.00
 -16   0   0  306.07   22.20
 -17   0   0    1.60    6.80
 -18   0   0   55.49   13.00
 -19   0   0    7.00    8.50
   0  -1   0    1.10    0.70
   0   1   0    0.90    0.80
  -1  -1   0 1523.65   54.39
   1  -1   0 1552.94   53.59
   1   1   0 1477.95   54.09
  -1   1   0 1504.55   53.49
   1   1   0 1518.05   54.39
   2  -1   0 2871.41  101.79
  -2  -1   0 2910.01  102.69
   2   1   0 2863.91  102.99
  -2   1   0 2894.61  101.79
  -2   1   0 2920.51  102.99
   2   1   0 2897.31  102.69
  -3  -1   0 1201.68   44.70
   3  -1   0 1202.48   43.60
   3   1   0 1252.37   45.00
  -3   1   0 1183.58   43.50
  -3   1   0 1192.78   44.90
  -4  -1   0 2791.42  102.19
   4  -1   0 2842.82  100.89
   4   1   0 2871.31  102.29
  -4   1   0 2825.82  102.49
  -5  -1   0  390.56   17.50
   5  -1   0  389.36   16.20
  -5   1   0  379.76   17.70
   5   1   0  377.16   17.40
  -6  -1   0    3.20    3.00
   6  -1   0    3.40    2.30
   6   1   0    6.30    3.20
  -6   1   0    2.40    2.90
  -7  -1   0   85.29    8.70
   7  -1   0  102.79    7.10
   7   1   0   85.49    8.40
  -7   1   0  104.79    9.90
  -8  -1   0  371.26   19.10
   8  -1   0  369.66   17.30
   8   1   0  373.86   18.60
  -8   1   0  337.37   18.90
   9  -1   0    9.60    3.60
  -9  -1   0   15.60    4.80
   9   1   0   10.30    4.10
  -9   1   0    6.50    3.80
 -10  -1   0    9.40    4.30
  10  -1   0    7.80    3.80
 -10   1   0   14.90    5.10
  10   1   0    7.80    4.40
 -11  -1   0   28.70    6.80
  11  -1   0   22.90    5.20
  11   1   0   46.50    7.70
 -11   1   0   27.30    6.80
 -12  -1   0   -2.10    4.60
  12  -1   0    1.90    3.80
 -12   1   0    3.80    5.10
  12   1   0   -0.10    4.30
  13  -1   0   77.29    9.90
 -13  -1   0   99.59   12.70
  13   1   0   89.69   11.20
 -13   1   0   94.19   13.10
 -14  -1   0   77.59   12.70
  14  -1   0   70.99    9.70
 -14   1   0   86.39   13.00
  14   1   0  101.49   12.50
 -15  -1   0   -6.90    4.80
  15   1   0   13.50    6.50
 -15   1   0    1.20    6.00
 -16  -1   0   -7.70    5.10
 -16   1   0   -2.10    6.20
 -17  -1   0   34.30   10.10
 -17   1   0   34.10   10.70
 -18  -1   0    8.40    7.60
 -18   1   0   -1.90    7.00
 -19  -1   0   72.79   13.70
 -19   1   0   27.40   11.70
   0  -2   0  456.15   18.30
   0   2   0  449.46   17.80
  -1   2   0  533.75   20.40
   1   2   0  542.25   21.40
   2  -2   0   15.70    2.40
  -2   2   0   22.60    2.40
   2   2   0   21.40    3.90
  -3  -2   0 1390.16   51.39
   3  -2   0 1372.26   49.70
  -3   2   0 1419.86   49.80
  -3   2   0 1368.96   51.79
   3   2   0 1353.36   51.99
  -4  -2   0  126.69    8.20
   4  -2   0  138.39    6.80
   4   2   0  127.39    8.70
  -4   2   0  141.59    6.70
  -4   2   0  132.19    8.60
   5  -2   0  688.03   26.60
  -5  -2   0  696.33   28.70
  -5   2   0  696.53   29.20
   5   2   0  695.13   29.20
   6  -2   0  455.85   18.80
  -6  -2   0  476.65   20.90
   6   2   0  427.96   21.00
  -6   2   0  450.35   21.50
  -7  -2   0  291.77   15.80
   7  -2   0  316.67   14.00
  -7   2   0  281.77   16.20
   7   2   0  284.87   15.90
  -8  -2   0   18.40    5.10
   8  -2   0   29.70    4.40
   8   2   0   34.00    6.40
  -8   2   0   24.90    5.60
   9  -2   0    7.50    3.10
  -9  -2   0   10.70    4.50
   9   2   0    5.90    4.30
  -9   2   0    6.70    4.20
 -10  -2   0   10.10    4.90
  10  -2   0   11.70    3.50
  10   2   0    7.20    4.30
 -10   2   0    4.90    4.30
 -11  -2   0  115.49   12.50
  11  -2   0  118.59   10.10
  11   2   0  118.09   12.80
 -11   2   0  108.99   12.60
 -12  -2   0  191.98   17.60
  12  -2   0  196.88   13.00
  12   2   0  216.48   18.10
 -12   2   0  229.18   19.50
 -13  -2   0    4.80    5.50
  13  -2   0   -0.70    3.90
 -13   2   0   -0.30    4.50
  13   2   0    4.20    5.00
 -14  -2   0   51.19   10.30
  14   2   0   37.40    8.50
 -14   2   0   26.50    8.70
 -15  -2   0   91.39   13.60
  15   2   0   89.29   12.40
 -15   2   0   80.99   13.50
 -16  -2   0    0.20    5.90
 -16   2   0   -9.40    5.40
  16   2   0    0.00    5.70
 -17  -2   0   34.60   10.00
 -17   2   0   52.99   12.10
 -18  -2   0    1.70    7.20
 -18   2   0    2.60    6.60
 -19   2   0   20.00    9.70
 -20   2   0   15.50   10.00
   0   3   0   -1.20    1.90
  -1   3   0  461.55   18.40
   1   3   0  443.06   19.40
  -2   3   0 7808.52  282.27
   2   3   0 8106.99  281.67
   3   3   0 3028.50  110.39
   4  -3   0  262.17   11.80
  -4   3   0  278.27   14.40
   4   3   0  301.87   14.80
   5  -3   0   -1.20    1.70
  -5  -3   0    1.00    2.60
   5   3   0    3.30    3.50
  -5   3   0   -1.90    2.40
   6  -3   0  804.62   31.40
  -6  -3   0  824.92   34.30
   6   3   0  843.72   35.30
  -6   3   0  832.02   35.30
  -7  -3   0   65.09    7.70
   7  -3   0   61.39    5.60
   7   3   0   57.99    8.00
  -7   3   0   58.19    7.70
   8  -3   0  203.68   11.00
  -8  -3   0  247.48   14.20
   8   3   0  237.68   15.00
  -8   3   0  216.58   14.50
  -9  -3   0   68.79    9.10
   9  -3   0   50.29    5.80
   9   3   0   55.39    8.50
  -9   3   0   46.70    7.90
 -10  -3   0  305.47   17.90
  10  -3   0  284.17   14.60
  10   3   0  273.07   17.60
 -10   3   0  276.97   18.10
 -11  -3   0  130.69   13.20
  11  -3   0  121.79    8.90
 -11   3   0   78.89   11.90
  11   3   0  112.19   12.60
 -12  -3   0   11.60    5.30
  12  -3   0    2.10    3.30
 -12   3   0    0.00    4.40
  12   3   0    3.30    5.10
 -13  -3   0  111.69   14.20
  13   3   0  171.68   16.90
 -13   3   0  110.19   14.20
 -14  -3   0  164.58   16.90
  14   3   0  145.59   16.40
 -14   3   0  160.88   17.90
 -15  -3   0    2.40    5.60
 -15   3   0   11.70    6.90
  15   3   0   -0.10    6.00
 -16  -3   0  247.98   22.40
  16   3   0  249.97   22.60
 -16   3   0  202.78   21.90
 -17  -3   0   25.80    9.50
 -17   3   0   25.30    9.20
  17   3   0   15.60    8.50
 -18  -3   0   -1.20    7.40
 -18   3   0    5.60    8.20
 -19   3   0   81.19   16.00
 -20   3   0    3.00    9.40
   0   4   0  670.83   27.50
   1   4   0  563.04   24.60
  -1   4   0  595.84   24.00
   2   4   0  767.02   31.80
  -2   4   0  768.62   30.00
  -3   4   0 1485.95   54.39
   3   4   0 1458.15   57.19
   4   4   0   24.10    5.30
  -4   4   0   24.60    3.40
   5  -4   0  132.29    7.60
  -5   4   0  141.99   10.50
   5   4   0  133.89   11.80
   6  -4   0   36.90    4.10
  -6   4   0   29.90    6.20
   6   4   0   29.70    6.40
  -7  -4   0   28.80    6.00
   7  -4   0   29.70    3.90
   7   4   0   20.60    5.80
  -7   4   0   22.90    5.60
   8  -4   0    1.30    2.20
  -8  -4   0    0.10    3.50
   8   4   0    1.10    3.50
  -8   4   0    0.50    3.50
   9  -4   0   58.69    5.80
  -9  -4   0   49.10    8.00
  -9   4   0   54.69    9.10
   9   4   0   57.59    9.60
  10  -4   0  106.29    8.40
 -10  -4   0  109.39   12.00
 -10   4   0  144.09   15.00
  10   4   0   85.09   12.20
  11  -4   0   16.50    3.80
 -11  -4   0   31.10    7.80
  11   4   0   20.20    7.00
 -11   4   0   27.30    7.90
 -12  -4   0   17.60    6.60
 -12   4   0    9.10    6.60
  12   4   0   11.70    6.30
 -13  -4   0   56.89   10.40
  13   4   0   22.90    8.50
 -13   4   0   41.20    9.70
 -14  -4   0   77.89   12.30
  14   4   0   66.49   11.90
 -14   4   0   73.89   12.20
 -15  -4   0   84.89   13.00
 -15   4   0   91.79   14.30
  15   4   0   71.89   12.30
 -16  -4   0   41.40   10.90
 -16   4   0   34.40   11.00
  16   4   0   42.10   10.40
 -17  -4   0    5.20    7.20
 -17   4   0    2.10    7.40
  17   4   0   20.00    9.40
 -18  -4   0   51.59   13.00
 -18   4   0   58.59   13.40
 -19   4   0   43.10   13.40
 -20   4   0   54.39   14.00
   0   5   0   -0.60    2.80
  -1   5   0   52.09    6.10
   1   5   0   57.79    7.10
  -2   5   0  254.57   13.10
   2   5   0  281.47   15.00
  -3   5   0   45.10    5.30
   3   5   0   45.90    6.80
  -4   5   0    0.80    2.00
   4   5   0   -3.40    3.30
  -5   5   0    7.50    4.20
  -5   5   0    8.90    2.70
   5   5   0    8.50    4.30
  -6   5   0   73.89    5.40
  -6   5   0   70.39    9.00
   6   5   0   65.79    9.00
   7  -5   0   -2.00    1.60
   7   5   0    4.10    4.60
  -7   5   0   -1.50    3.20
   8  -5   0   -2.60    1.70
  -8   5   0   -6.60    2.60
   8   5   0    3.30    4.40
   9  -5   0   23.30    4.00
   9   5   0    8.70    5.90
  -9   5   0   13.40    5.70
  10  -5   0   77.19    6.70
 -10  -5   0   44.80    8.40
 -10   5   0   66.99   11.20
  10   5   0   78.29   11.70
 -11  -5   0  281.67   18.60
 -11   5   0  234.28   21.40
  11   5   0  298.17   20.40
 -12  -5   0  171.58   16.40
  12   5   0  173.08   17.90
 -12   5   0  183.38   18.60
 -13  -5   0   41.50    9.50
  13   5   0   50.59   10.80
 -13   5   0   55.59   11.20
 -14  -5   0   46.10    9.70
  14   5   0   35.40    9.20
 -14   5   0   41.10   10.10
 -15  -5   0   14.40    7.70
 -15   5   0    4.00    7.40
  15   5   0    6.50    7.30
 -16  -5   0   19.40    8.30
 -16   5   0   -0.30    6.60
  16   5   0   15.60    9.60
 -17  -5   0    7.10    7.70
 -17   5   0    3.30    7.30
  17   5   0   -5.80    6.40
  18   5   0   13.30    9.40
 -18   5   0   12.70    8.60
 -19   5   0   62.89   14.80
 -20   5   0   -7.40    9.50
   0   6   0  174.88   11.40
  -1   6   0  842.32   36.20
   1   6   0  917.51   37.50
  -2   6   0  145.69    9.80
   2   6   0  159.08   11.30
  -3   6   0   29.90    4.80
   3   6   0   31.00    6.40
   4   6   0 1765.52   68.99
  -4   6   0 1704.53   64.79
  -5   6   0    1.50    2.20
   5   6   0   -0.60    3.80
  -6   6   0  246.88   15.80
   6   6   0  225.68   15.70
  -6   6   0  211.18   11.50
  -7   6   0   58.79    5.90
  -7   6   0   53.29    8.70
   7   6   0   55.59    9.50
  -8   6   0   49.30    5.40
   8   6   0   71.19   10.90
  -8   6   0   61.69    9.70
  -9   6   0    0.60    4.80
   9   6   0    6.30    5.20
  -9   6   0    0.20    2.20
  10   6   0   14.70    6.80
 -10   6   0   24.00    8.10
 -11   6   0    0.80    5.00
  11   6   0    7.60    6.30
  12   6   0    7.30    6.90
 -12   6   0    4.00    5.90
  13   6   0   65.19   12.70
 -13   6   0   54.09   11.50
  14   6   0  131.89   17.50
 -14   6   0  137.89   18.00
  15   6   0   48.30   12.10
 -15   6   0   47.70   11.70
  16   6   0   -0.60    8.10
 -16   6   0    1.00    6.50
  17   6   0    7.70    9.30
 -17   6   0   20.70    9.20
  18   6   0   12.00    9.10
 -18   6   0   14.60    8.90
  19   6   0    4.90   13.60
 -19   6   0   -6.20    8.10
   0   7   0    1.30    3.10
  -1   7   0    0.50    3.20
   1   7   0    2.80    3.50
  -2   7   0   25.40    5.00
   2   7   0   23.80    6.00
   3   7   0    7.80    4.60
  -3   7   0    8.00    3.60
  -4   7   0    2.80    2.90
   4   7   0   12.40    5.40
  -5   7   0  373.16   17.80
   5   7   0  376.96   21.90
   6   7   0  226.78   16.70
  -6   7   0  216.18   16.00
  -6   7   0  216.08   12.00
   7   7   0  115.39   13.70
  -7   7   0  119.09   13.60
  -7   7   0  126.49    8.40
   8   7   0  191.48   18.60
  -8   7   0  189.68   10.70
  -8   7   0  199.48   18.70
   9   7   0  360.86   23.60
  -9   7   0  365.76   16.90
  -9   7   0  374.86   23.60
  10   7   0   71.29   12.40
 -10   7   0   73.69   12.60
  11   7   0   26.60    9.10
 -11   7   0   11.20    6.70
  12   7   0   47.60   11.20
 -12   7   0   55.09   11.60
  13   7   0   62.09   12.40
 -13   7   0   43.00   10.90
  14   7   0   48.40   13.00
 -14   7   0   66.69   13.60
 -15   7   0   24.00    9.70
  15   7   0   29.30   10.50
 -16   7   0  -14.40    5.60
  16   7   0    9.60    9.30
  17   7   0    2.30    9.50
 -17   7   0   33.40    9.30
  18   7   0   68.89   15.60
 -18   7   0   62.29   15.50
  19   7   0   -2.70    9.80
 -19   7   0   14.50   10.80
   0   8   0    1.40    3.40
  -1   8   0   -0.20    3.40
   1   8   0    2.60    3.70
  -2   8   0   38.60    6.60
   2   8   0   27.10    6.70
  -3   8   0   58.79    7.90
   3   8   0   70.79   10.20
   4   8   0    6.80    4.90
  -4   8   0   -0.20    2.80
   5   8   0   72.49   10.90
  -5   8   0   59.19    7.40
   6   8   0   10.70    5.40
  -6   8   0    6.40    3.50
  -7   8   0   13.60    6.10
  -7   8   0   17.70    4.20
   7   8   0    5.80    5.70
  -8   8   0  101.79   13.50
  -8   8   0  110.89    9.40
   8   8   0  147.59   17.20
   9   8   0  233.68   22.20
  -9   8   0  228.88   21.30
  -9   8   0  274.87   18.20
  10   8   0   58.89   11.80
 -10   8   0   72.89   12.20
 -11   8   0    9.00    6.80
  11   8   0   10.90    7.20
  12   8   0    0.00    6.20
 -12   8   0   -8.70    4.60
 -13   8   0   -1.60    5.80
  13   8   0    2.20    6.60
 -14   8   0   15.70    8.70
  14   8   0   -5.30    6.90
  15   8   0    2.50    9.20
 -15   8   0   -3.70    5.40
 -16   8   0   20.70   10.90
  16   8   0    8.80    9.20
  17   8   0  -10.00    8.10
 -17   8   0    2.80    8.50
 -18   8   0    2.10    8.90
  18   8   0    1.00    9.50
   0   9   0    2.00    4.10
  -1   9   0   -0.50    3.70
   1   9   0   -2.10    3.40
  -2   9   0    3.20    3.60
   2   9   0    5.90    4.60
  -3   9   0    3.90    3.70
   3   9   0    8.50    5.20
  -4   9   0   58.39    8.00
   4   9   0   50.59    9.30
  -5   9   0   13.00    4.70
   5   9   0   14.00    6.50
   6   9   0    3.50    5.70
  -6   9   0    7.70    4.10
   7   9   0   77.19   12.60
  -7   9   0   86.59   12.90
  -7   9   0   90.49    9.20
  -8   9   0  289.57   21.30
  -8   9   0  270.67   15.10
   8   9   0  268.17   23.90
   9   9   0    4.20    6.50
  -9   9   0    3.60    5.60
  10   9   0   21.10    9.10
 -10   9   0   -2.80    5.20
  11   9   0   55.09   12.60
 -11   9   0   85.59   14.30
 -12   9   0    3.10    6.40
  12   9   0   26.80   10.40
 -13   9   0    8.00    7.40
  13   9   0    2.10    7.70
 -14   9   0   -3.00    7.10
  14   9   0   12.80    9.80
 -15   9   0   50.19   12.90
  15   9   0   12.30   10.50
  16   9   0   -5.70    9.30
 -16   9   0   15.00   10.30
 -17   9   0   28.70   13.00
  17   9   0   -2.00    9.90
 -18   9   0  111.09   19.60
  18   9   0   92.19   19.90
   0  10   0  117.49   13.60
   1  10   0    5.80    5.60
  -1  10   0   10.00    5.40
  -2  10   0   28.70    7.10
   2  10   0   49.70    9.60
  -3  10   0   15.60    5.50
   3  10   0   17.90    7.60
   4  10   0  927.31   44.50
  -4  10   0  909.91   40.40
  -5  10   0  345.47   19.00
   5  10   0  314.27   22.40
  -6  10   0   22.20    5.80
   6  10   0   25.40    8.50
  -7  10   0   83.59   13.80
   7  10   0   84.99   13.60
  -7  10   0   71.99    9.00
  -8  10   0   50.29   11.00
   8  10   0   68.39   12.60
   9  10   0   15.10    7.70
  -9  10   0    7.50    6.50
 -10  10   0   -2.30    6.10
  10  10   0   12.70    8.60
  11  10   0   11.60    8.00
 -11  10   0    3.00    6.40
  12  10   0    7.70    7.70
 -12  10   0    0.20    6.30
  13  10   0   27.00   12.30
 -13  10   0   10.40    7.90
  14  10   0    6.70    9.30
 -14  10   0   21.10    9.70
 -15  10   0   -1.40    8.30
  15  10   0    0.20    7.70
 -16  10   0   19.40   10.20
  16  10   0   26.90   12.20
 -17  10   0   16.10   10.90
  17  10   0   16.10   11.30
   0  11   0   -1.00    4.80
   1  11   0  404.66   25.30
  -1  11   0  414.96   24.30
  -2  11   0  289.17   19.00
   2  11   0  278.57   20.40
   3  11   0   33.60    8.80
  -3  11   0   33.60    7.50
  -4  11   0    2.20    4.30
   4  11   0   -3.70    5.00
   5  11   0   85.29   13.20
  -5  11   0   81.59   10.40
   6  11   0   74.19   12.80
  -6  11   0  100.09   10.90
  -7  11   0  155.48   15.30
   7  11   0  102.09   15.30
   8  11   0   -3.10    6.00
  -8  11   0   12.80    7.50
   9  11   0   92.79   15.10
  -9  11   0   58.19   13.00
  10  11   0    2.60    7.20
 -10  11   0    6.70    7.80
  11  11   0   18.30    9.50
 -11  11   0    0.40    7.30
 -12  11   0   26.00   10.80
  12  11   0   22.70   11.80
  13  11   0   13.20   10.10
 -13  11   0    8.80    8.40
 -14  11   0   -2.50    8.10
  14  11   0    6.50   10.90
 -15  11   0   24.80   11.30
  15  11   0   23.90   12.30
 -16  11   0   -5.60    7.00
  16  11   0   -0.10    8.70
   0  12   0  229.18   20.90
  -1  12   0   81.99   12.20
   1  12   0   72.69   12.40
  -2  12   0    0.40    5.00
   2  12   0    2.70    6.40
  -3  12   0  417.76   24.30
   3  12   0  377.56   26.70
   4  12   0   11.80    7.40
  -4  12   0    7.80    5.80
  -5  12   0   59.09    9.80
   5  12   0   41.20   10.90
   6  12   0    7.10    8.00
  -6  12   0    7.20    5.10
   7  12   0  -10.20    5.50
   8  12   0   52.69   12.50
  -8  12   0   58.89   13.00
   9  12   0    2.40    7.00
  -9  12   0    0.80    7.50
  10  12   0   51.89   13.60
 -10  12   0   40.80   11.90
 -11  12   0   22.30   11.20
  11  12   0   24.00   11.20
 -12  12   0   29.40   11.10
  12  12   0   21.10   11.10
 -13  12   0  108.99   18.40
  13  12   0   84.29   17.40
 -14  12   0   34.60   13.20
  14  12   0   18.60   12.80
 -15  12   0   12.00   10.40
  15  12   0   12.50   10.80
   0  13   0   -5.40    5.40
   1  13   0   33.70    9.10
  -1  13   0   23.60    7.70
  -2  13   0    7.00    5.30
   2  13   0   14.40    8.50
  -3  13   0    6.40    6.10
   3  13   0   13.30    8.30
   4  13   0    0.30    6.60
  -4  13   0   -5.40    4.50
  -5  13   0   10.00    6.40
   5  13   0    0.00    6.70
   6  13   0  213.48   24.00
   7  13   0    6.90    8.00
   8  13   0   28.90   10.90
  -8  13   0   20.30    9.60
   9  13   0   32.00   11.60
  -9  13   0   13.60    8.40
  10  13   0   81.29   17.30
 -10  13   0   69.29   14.50
 -11  13   0    7.10    9.60
  11  13   0    9.10    9.80
 -12  13   0   83.59   17.30
  12  13   0   67.49   17.10
  13  13   0   23.90   13.30
 -13  13   0   36.50   12.30
 -14  13   0   -1.00    7.80
  14  13   0   22.10   12.50
   0  14   0    2.70    7.00
  -1  14   0   -3.90    5.60
   1  14   0   10.50    8.00
  -2  14   0   18.30    8.00
   2  14   0    7.20    7.00
   3  14   0   63.99   13.50
  -3  14   0   62.39   11.70
  -4  14   0   10.70    6.40
   4  14   0   11.80    8.60
   5  14   0   77.89   15.60
   6  14   0   17.60    9.40
  -7  14   0   40.40   11.70
   7  14   0   56.59   13.50
  -8  14   0   25.20   11.20
   8  14   0    2.70    9.60
  -9  14   0   -2.80    6.90
   9  14   0   10.20    9.40
 -10  14   0    7.90    9.00
  10  14   0   -0.10    8.70
 -11  14   0   31.50   11.80
  11  14   0   62.39   16.10
  12  14   0   -2.30    9.40
 -12  14   0   -4.90    7.00
  13  14   0   -0.30   11.80
 -13  14   0    1.60    8.20
   0  15   0    4.20    7.30
   1  15   0   63.99   13.40
  -1  15   0   45.90   11.20
  -2  15   0   -1.60    6.50
   2  15   0    4.30    8.60
  -3  15   0   61.09   12.30
   3  15   0   91.19   15.40
   4  15   0   19.80   10.50
   5  15   0    9.40    9.30
   6  15   0  104.89   19.00
  -7  15   0    6.60    7.80
   7  15   0  -13.20    7.10
  -8  15   0   33.60   12.50
   8  15   0   35.60   12.80
  -9  15   0   23.50   11.50
   9  15   0    9.10    9.70
  10  15   0    1.80    9.20
 -10  15   0   11.80   10.10
  11  15   0   34.90   14.00
 -11  15   0   22.90   12.10
 -12  15   0    1.10   10.30
  12  15   0   22.40   14.40
   0  16   0    2.80    7.80
   1  16   0    5.10    8.60
  -1  16   0   15.20    8.90
   2  16   0   26.00   11.10
  -2  16   0   23.30    9.60
   3  16   0   17.20   10.90
  -3  16   0   13.20    9.30
   4  16   0   -1.90    7.60
   5  16   0   -1.20    9.30
   6  16   0   19.00    9.70
   7  16   0   -0.40    8.80
  -7  16   0   -2.70    7.80
   8  16   0   63.69   15.40
  -8  16   0   71.39   17.10
   9  16   0    7.40   10.30
  -9  16   0    8.10    9.40
  10  16   0  136.09   22.80
 -10  16   0  117.69   22.00
   0  17   0    9.80    9.30
   1  17   0   -2.70    9.20
  -1  17   0    2.10    8.80
   2  17   0    2.80    9.00
  -2  17   0   -8.50   10.60
   3  17   0   -4.00    7.40
   4  17   0   12.30   10.10
   5  17   0    8.80   11.20
   6  17   0   23.30   11.70
  -7  17   0   22.60   11.00
   7  17   0   10.40   11.20
  -8  17   0  -11.30    6.50
   8  17   0   -4.20    9.40
   0  18   0    7.20    9.90
   1  18   0    1.20    9.40
   2  18   0  147.69   21.30
   3  18   0    9.60   10.10
   4  18   0   25.10   12.60
 -20   0   1   -5.10    7.60
 -19   0   1    6.90    8.80
 -18   0   1    2.10    7.70
 -17   0   1   28.70   10.30
 -16   0   1   -5.10    4.40
  15   0  -1   24.50    8.20
 -15   0   1   40.70   10.30
 -14   0   1    6.40    6.30
  14   0  -1   -0.20    4.50
 -13   0   1  522.45   28.50
  13   0  -1  472.15   24.70
 -12   0   1   -5.10    4.10
  12   0  -1   -3.80    3.70
  11   0  -1   41.50    6.50
 -11   0   1   34.40    8.00
  10   0  -1   -1.10    2.60
 -10   0   1   -2.40    3.60
   9   0  -1  303.37   15.90
  -9   0   1  310.77   17.80
  -8   0   1   -0.40    3.30
   8   0  -1   -1.10    2.20
   7   0  -1  216.28   11.80
  -7   0   1  237.98   13.50
   6   0  -1    1.60    2.30
  -6   0   1    2.70    2.90
  -5   0   1  606.94   25.30
   5   0  -1  586.64   23.70
   4   0  -1   -0.30    1.80
  -4   0   1    3.40    2.80
   3   0  -1   16.80    2.40
  -3   0   1   17.70    2.40
  -3   0   1   14.60    2.90
   2   0  -1   -1.00    0.90
  -2   0   1   -1.80    1.20
   2   0  -1   -0.60    1.20
  -2   0   1    0.10    0.80
   1   0  -1  315.57   11.60
   0   0   1    0.00    0.50
   0   0  -1    0.20    0.20
  -1   0  -1  737.73   27.80
  -1   0  -1  769.02   27.10
   1   0   1  763.32   27.10
   1   0   1  767.22   27.80
   2   0   1   -0.30    0.50
  -2   0  -1    1.50    1.30
   2   0   1   -0.40    1.60
  -2   0  -1    2.90    1.60
  -3   0  -1 9999.00  353.76
   3   0   1 9943.10  354.66
  -4   0  -1    2.90    2.20
   4   0   1    1.10    2.00
  -5   0  -1 2129.89   78.29
   5   0   1 2129.99   78.19
   6   0   1    2.90    2.80
  -6   0  -1    3.20    2.80
   7   0   1    3.10    2.90
  -7   0  -1    1.30    3.20
  -8   0  -1    4.90    3.50
   8   0   1   -4.30    2.70
  -9   0  -1  101.79   10.40
   9   0   1   75.19    8.60
  10   0   1    0.80    3.50
 -10   0  -1   -1.70    3.60
  11   0   1   10.90    4.50
 -11   0  -1    8.80    5.30
  12   0   1    4.80    4.50
 -12   0  -1    1.30    4.60
  13   0   1  405.96   23.10
 -13   0  -1  419.56   24.70
 -14   0  -1    0.80    5.70
  14   0   1   -0.30    5.40
  15   0   1    1.80    5.30
 -15   0  -1    8.10    6.10
 -16   0  -1   -0.10    6.30
 -17   0  -1    2.20    7.50
 -18   0  -1   -9.10    6.00
 -20  -1   1   -9.50    7.00
 -20   1   1   22.10   10.90
 -19  -1   1    0.00    6.90
 -19   1   1    0.70    8.10
 -18  -1   1   36.10   10.00
 -18   1   1   46.20   12.60
 -17  -1   1   -1.00    7.00
 -17   1   1   11.90    8.30
 -16  -1   1   29.40    9.70
 -16   1   1   25.40    8.70
 -15  -1   1   26.60    8.90
 -15   1   1   11.50    6.70
  15   1  -1   19.00    7.10
  14  -1  -1   84.39    9.90
 -14  -1   1   91.09   13.60
 -14   1   1   76.99   12.80
  14   1  -1   79.59   10.90
  13  -1  -1  280.87   17.00
 -13  -1   1  299.37   20.30
 -13   1   1  292.67   20.90
  13   1  -1  308.37   18.50
  12  -1  -1  129.49   11.20
 -12  -1   1  116.39   13.70
  12   1  -1  109.29   11.30
 -12   1   1   90.99   11.90
  11  -1  -1   22.50    5.00
 -11  -1   1   17.20    5.90
 -11   1   1   16.30    6.30
  11   1  -1   16.20    5.40
  10  -1  -1   92.39    8.30
 -10  -1   1   71.39    9.70
  10   1  -1   80.59    9.10
 -10   1   1   54.29    8.60
   9  -1  -1   32.20    4.80
  -9  -1   1   27.40    6.10
   9   1  -1   19.80    5.00
  -9   1   1   21.20    6.00
  -8  -1   1  327.27   17.80
   8  -1  -1  310.97   15.30
  -8   1   1  335.87   18.30
   8   1  -1  349.67   17.20
  -7  -1   1   -1.80    2.60
   7  -1  -1    0.10    1.90
  -7   1   1    1.40    3.00
   7   1  -1    0.80    2.80
  -6  -1   1  563.84   24.10
   6  -1  -1  528.85   21.40
  -6   1   1  521.65   24.00
   6   1  -1  528.75   23.00
  -5  -1   1  209.28   11.40
   5  -1  -1  193.68    9.10
  -5   1   1  198.28   11.20
   5   1  -1  202.18   10.80
   4  -1  -1   34.80    3.00
  -4  -1   1   41.90    4.80
  -4   1   1   32.50    4.70
  -4   1   1   32.10    2.90
   4   1  -1   30.50    4.10
  -3  -1   1  861.61   33.00
   3  -1  -1  878.21   30.90
  -3   1   1  852.91   30.90
  -3   1   1  843.12   33.10
   3   1  -1  873.21   32.80
  -2  -1   1 1448.06   53.39
  -2  -1   1 1479.45   53.89
   2   1  -1 1468.95   53.29
  -2   1   1 1483.65   53.59
   1  -1  -1 1701.03   58.69
  -1  -1   1 1656.03   59.69
   1   1  -1 1656.13   59.79
   1   1  -1 1665.13   59.69
  -1   1   1 1677.13   58.69
  -1   1   1 1650.83   59.69
   0  -1  -1 2606.14   92.89
   0  -1   1 2706.93   93.09
   0   1   1 2583.84   92.89
  -1  -1  -1  631.64   24.60
   1  -1   1  662.03   24.30
  -1   1  -1  648.14   24.20
   1   1   1  678.03   24.80
  -2  -1  -1   59.09    3.70
   2  -1   1   62.99    4.20
  -2   1  -1   58.69    4.20
   2   1   1   59.89    5.00
  -2   1  -1   59.69    4.00
  -3  -1  -1 1537.35   54.39
   3  -1   1 1453.85   54.19
  -3   1  -1 1503.65   54.79
   3   1   1 1468.85   55.19
   4  -1   1 1208.08   45.60
  -4  -1  -1 1226.58   45.90
  -4   1  -1 1231.08   46.40
   4   1   1 1246.28   46.80
  -5  -1  -1   34.60    4.70
   5  -1   1   39.50    4.60
   5   1   1   31.00    4.80
  -5   1  -1   31.00    4.90
   6  -1   1   -0.20    2.40
  -6  -1  -1    4.10    3.00
  -6   1  -1    0.20    2.80
   6   1   1    2.00    3.20
   7  -1   1  714.53   30.20
  -7  -1  -1  706.03   30.80
   7   1   1  747.53   31.40
  -7   1  -1  750.92   31.40
  -8  -1  -1   -4.30    2.70
   8  -1   1    2.80    2.80
   8   1   1    3.10    3.20
  -8   1  -1    3.30    3.00
   9  -1   1   34.80    5.80
  -9  -1  -1   31.10    6.20
   9   1   1   48.20    7.50
  -9   1  -1   24.60    5.60
  10  -1   1   18.10    4.60
 -10  -1  -1   21.90    6.00
 -10   1  -1   11.90    5.10
  10   1   1   18.30    5.20
  11  -1   1   70.69    8.90
 -11  -1  -1   77.19   10.10
 -11   1  -1   66.99    9.80
  11   1   1   84.79   10.70
  12  -1   1  563.64   26.70
 -12  -1  -1  515.85   27.80
  12   1   1  538.35   27.70
 -12   1  -1  517.65   28.00
 -13  -1  -1    4.70    5.80
  13  -1   1    2.50    4.30
 -13   1  -1    0.90    5.50
  13   1   1   -1.70    4.10
 -14  -1  -1   23.30    8.30
  14  -1   1   25.00    6.80
 -14   1  -1   28.30    8.20
  14   1   1   33.30    8.20
 -15  -1  -1    4.30    5.90
 -15   1  -1    6.00    6.00
  15   1   1    9.30    5.90
 -16  -1  -1   18.50    7.60
 -16   1  -1   13.30    7.60
  16   1   1   11.70    7.80
 -17  -1  -1   60.39   12.20
 -17   1  -1   56.69   12.50
 -18  -1  -1   10.10    7.80
 -18   1  -1   12.90    8.90
 -20   2   1   49.40   13.70
 -19  -2   1   23.70   10.20
 -19   2   1    6.50    8.00
 -18  -2   1  104.59   16.80
 -18   2   1  112.69   17.80
 -17  -2   1   26.00   10.00
 -17   2   1   14.80    9.00
 -16  -2   1   31.30    9.20
 -16   2   1   22.20    8.80
  16   2  -1   21.80    7.80
 -15  -2   1    4.40    6.40
  15   2  -1   -3.30    4.80
 -15   2   1    7.00    6.80
 -14  -2   1    1.80    5.60
  14   2  -1    5.40    5.30
 -14   2   1   -4.20    5.20
 -13  -2   1    8.30    6.20
  13  -2  -1    4.30    3.10
 -13   2   1    1.10    5.80
  13   2  -1   16.40    6.20
 -12  -2   1   26.50    7.40
  12  -2  -1   35.50    5.50
 -12   2   1   29.50    7.90
  12   2  -1   25.60    7.10
  11  -2  -1   44.90    6.00
 -11  -2   1   52.09    9.00
  11   2  -1   44.00    8.00
 -11   2   1   43.40    8.70
  10  -2  -1    1.40    2.60
 -10  -2   1    8.20    4.60
 -10   2   1    0.80    4.10
  10   2  -1   -3.60    3.60
  -9  -2   1   34.90    6.70
   9  -2  -1   40.30    4.90
   9   2  -1   31.60    6.20
  -9   2   1   38.70    7.30
   8  -2  -1   -0.40    1.90
  -8  -2   1    0.10    2.90
   8   2  -1    1.60    3.70
  -8   2   1    1.70    3.30
  -7  -2   1  107.99   10.40
   7  -2  -1  106.49    6.60
  -7   2   1  140.69   11.70
   7   2  -1  116.19   10.30
  -6  -2   1    7.80    3.70
   6  -2  -1   14.50    2.40
   6   2  -1    7.60    3.30
  -6   2   1   17.80    4.60
  -5  -2   1  783.62   32.00
   5  -2  -1  783.52   28.80
   5   2  -1  786.72   31.90
  -5   2   1  778.62   28.70
  -5   2   1  764.32   32.30
  -4  -2   1 2167.38   79.19
   4  -2  -1 2138.79   76.19
   4   2  -1 2166.68   79.39
  -4   2   1 2152.68   76.19
  -4   2   1 2152.98   79.59
  -3  -2   1 3005.30  107.09
   3   2  -1 2911.61  107.09
  -3   2   1 2982.30  104.29
  -3   2   1 2978.90  107.29
   2  -2  -1   55.29    3.10
   2   2  -1   47.30    5.00
  -2   2   1   54.79    3.00
   1  -2  -1    5.70    1.20
  -1   2   1   13.60    1.90
   1   2  -1   13.20    2.60
   0   2   1   20.30    2.80
   0   2  -1   19.40    2.80
   1  -2   1  429.86   17.20
  -1   2  -1  438.46   17.60
   1   2   1  424.76   17.70
   2  -2   1  830.12   31.40
   2   2   1  851.71   32.80
   3  -2   1   10.60    2.50
  -3  -2  -1   12.00    3.00
  -3   2  -1    6.80    3.00
   3   2   1    9.10    3.40
  -4  -2  -1   61.79    5.70
   4  -2   1   70.29    5.50
   4   2   1   77.19    7.50
  -4   2  -1   63.99    6.30
   5  -2   1   63.19    5.60
  -5  -2  -1   57.89    6.10
  -5   2  -1   55.29    6.40
   5   2   1   51.69    6.70
  -6  -2  -1  492.75   22.40
   6  -2   1  529.15   21.80
   6   2   1  505.15   23.80
  -6   2  -1  526.35   23.70
   7  -2   1    3.90    2.80
  -7  -2  -1   -0.50    2.70
  -7   2  -1    4.70    3.80
   7   2   1   -3.50    3.20
   8  -2   1   35.80    5.30
  -8  -2  -1   49.20    7.10
  -8   2  -1   36.20    6.30
   8   2   1   44.30    7.30
  -9  -2  -1   30.80    6.40
   9  -2   1   32.70    5.40
  -9   2  -1   39.30    7.10
   9   2   1   37.40    7.30
 -10  -2  -1    0.00    3.60
  10  -2   1    0.10    3.00
  10   2   1    5.90    4.60
 -10   2  -1    1.90    3.90
 -11  -2  -1    0.40    3.90
  11  -2   1    0.70    3.10
  11   2   1    2.00    5.10
 -11   2  -1    3.80    5.00
  12  -2   1    4.30    3.60
 -12  -2  -1   -3.70    4.20
 -12   2  -1    1.80    5.10
  12   2   1   -3.70    3.70
  13  -2   1   27.30    6.30
 -13  -2  -1   28.70    7.80
  13   2   1   34.20    8.40
 -13   2  -1   18.20    6.60
 -14  -2  -1  125.59   14.40
  14   2   1  139.29   15.70
 -14   2  -1  135.39   16.00
 -15  -2  -1   72.09   11.90
 -15   2  -1   56.09   11.50
  15   2   1   29.30    9.10
 -16  -2  -1   50.69   10.80
 -16   2  -1   39.10   10.30
  16   2   1   48.60   10.70
 -17  -2  -1   62.99   12.30
 -17   2  -1   40.50   10.80
 -18   2  -1   14.40    8.70
 -19   2  -1   40.90   12.40
 -20   3   1   29.60   12.70
 -19  -3   1    7.20    8.50
 -19   3   1    3.10    8.60
 -18  -3   1    6.60    8.20
 -18   3   1   -3.00    7.40
 -17  -3   1   -5.60    5.80
 -17   3   1    6.40    7.70
  17   3  -1    7.60    7.10
 -16  -3   1    6.60    7.20
  16   3  -1   12.10    7.50
 -16   3   1   -3.70    6.80
 -15  -3   1    9.90    6.90
  15   3  -1    6.10    6.50
 -15   3   1   13.40    7.40
 -14  -3   1   94.69   13.20
  14   3  -1   83.79   12.40
 -14   3   1   65.49   11.60
 -13  -3   1    9.50    6.70
 -13   3   1   10.40    6.80
  13   3  -1    8.30    6.00
 -12  -3   1   -2.90    4.80
  12  -3  -1   -0.40    2.60
  12   3  -1    2.60    4.50
 -12   3   1   12.50    6.20
 -11  -3   1   19.40    6.10
  11  -3  -1   13.30    3.40
  11   3  -1   16.90    6.00
 -11   3   1    9.80    5.70
 -10  -3   1  490.35   25.10
  10  -3  -1  455.85   20.30
  10   3  -1  500.45   25.50
 -10   3   1  482.45   25.90
  -9  -3   1   18.00    5.70
   9  -3  -1   10.30    2.90
   9   3  -1   16.50    5.00
  -9   3   1   15.10    5.30
  -8  -3   1    0.80    3.80
   8  -3  -1    3.90    2.20
  -8   3   1    0.20    3.70
   8   3  -1    1.90    3.90
   7  -3  -1   21.70    3.00
  -7  -3   1   31.70    6.00
  -7   3   1   21.70    5.40
   7   3  -1   19.70    5.20
  -6  -3   1   17.10    4.30
   6  -3  -1   12.80    2.30
   6   3  -1   10.60    4.00
  -6   3   1   12.30    2.20
  -6   3   1   10.80    4.10
  -5  -3   1   10.60    3.60
   5  -3  -1    9.00    1.90
   5   3  -1   11.80    4.00
  -5   3   1    9.70    3.80
  -5   3   1   12.70    2.00
  -4  -3   1  263.87   13.80
  -4   3   1  268.27   10.90
  -4   3   1  323.07   15.00
  -4   3   1  262.17   10.90
   4   3  -1  256.97   14.10
   3   3  -1  136.39    9.20
  -3   3   1  147.29    6.80
  -3   3   1  151.08    6.80
   2  -3  -1  421.26   16.50
   2   3  -1  424.06   18.80
  -2   3   1  404.56   16.40
   1   3  -1   74.79    6.60
  -1   3   1   68.99    5.00
   0   3   1  382.46   16.50
   0   3  -1  386.66   16.70
   1   3   1  926.41   35.70
  -1   3  -1  911.81   34.90
   2  -3   1 6961.80  241.28
   2   3   1 6717.43  242.68
   3  -3   1  158.88    8.50
   3   3   1  167.38   10.30
   4  -3   1   37.10    4.20
  -4   3  -1   37.90    5.40
   4   3   1   51.59    6.80
  -5  -3  -1  471.35   20.50
   5  -3   1  444.86   19.00
  -5   3  -1  454.05   21.30
   5   3   1  450.95   21.80
   6  -3   1  304.27   13.90
  -6  -3  -1  269.27   15.00
  -6   3  -1  288.97   16.20
   6   3   1  318.67   16.90
   7  -3   1  514.95   22.40
  -7  -3  -1  525.35   24.30
  -7   3  -1  566.44   25.70
   7   3   1  530.35   26.10
   8  -3   1  152.38    9.70
  -8  -3  -1  153.08   11.20
  -8   3  -1  168.38   12.40
   8   3   1  172.88   12.50
  -9  -3  -1   44.80    7.30
   9  -3   1   46.30    5.90
   9   3   1   49.90    8.60
  -9   3  -1   50.69    8.00
  10  -3   1  208.08   12.70
 -10  -3  -1  212.68   14.80
  10   3   1  257.67   16.90
 -10   3  -1  228.18   15.90
  11  -3   1   33.90    5.70
 -11  -3  -1   28.30    7.30
 -11   3  -1   37.60    8.20
  11   3   1   30.10    7.30
  12  -3   1  175.98   12.20
 -12  -3  -1  149.79   15.00
  12   3   1  176.58   17.10
 -12   3  -1  183.28   17.80
 -13  -3  -1   39.00    8.80
  13   3   1   28.20    8.70
 -13   3  -1   38.00    9.30
 -14  -3  -1   29.10    8.40
  14   3   1   14.60    7.60
 -14   3  -1   11.40    7.40
 -15  -3  -1   14.90    6.70
 -15   3  -1   11.40    7.10
  15   3   1    8.40    6.70
 -16  -3  -1   -0.20    5.90
  16   3   1    1.50    6.30
 -16   3  -1    1.20    6.00
 -17  -3  -1   33.60   10.20
  17   3   1   39.00   11.10
 -17   3  -1   66.09   14.20
 -18   3  -1   -4.50    5.90
 -19   3  -1   64.49   13.90
 -20   4   1   -1.30    6.90
 -19  -4   1   -7.70    7.40
 -19   4   1   -8.60    7.20
 -18  -4   1   33.30   10.40
 -18   4   1   41.50   12.00
 -17  -4   1    7.90    7.40
 -17   4   1    2.30    6.20
  17   4  -1    4.70    7.90
 -16  -4   1    0.20    6.60
 -16   4   1   -1.90    6.10
  16   4  -1    2.70    6.60
 -15  -4   1   43.00   10.20
 -15   4   1   25.90    9.20
  15   4  -1   29.20    8.90
 -14  -4   1   19.40    7.80
  14   4  -1   11.70    7.30
 -14   4   1   21.20    8.40
 -13  -4   1   22.70    7.40
 -13   4   1   14.90    7.30
  13   4  -1   14.90    7.20
 -12  -4   1  461.85   25.90
 -12   4   1  473.85   27.30
  12   4  -1  425.06   26.00
  11  -4  -1  462.55   19.60
 -11  -4   1  443.86   25.00
  11   4  -1  447.36   25.80
 -11   4   1  449.56   26.00
 -10  -4   1    2.40    4.50
  10  -4  -1    7.70    2.60
  10   4  -1    5.20    4.80
 -10   4   1    7.70    5.20
  -9  -4   1   -0.40    3.90
   9  -4  -1   -0.20    1.70
   9   4  -1   -0.70    3.60
  -9   4   1   -1.50    3.20
   8  -4  -1   27.90    3.40
  -8  -4   1   17.70    5.40
  -8   4   1   27.80    6.50
   8   4  -1   35.30    7.00
   7  -4  -1  535.15   21.30
  -7  -4   1  539.05   25.70
  -7   4   1  528.45   26.50
   7   4  -1  584.64   27.00
  -6   4   1    8.90    4.30
   6   4  -1   12.40    4.60
   5   4  -1   28.70    6.00
  -5   4   1   34.20    6.10
  -5   4   1   33.90    3.30
  -4   4   1  907.51   34.30
  -4   4   1  927.71   38.00
   4   4  -1  919.51   38.10
  -3   4   1   26.50    3.40
   3   4  -1   18.80    4.50
   2   4  -1  161.28   10.10
  -2   4   1  151.38    8.40
   1   4  -1    8.50    3.40
  -1   4   1    7.60    2.80
   0   4  -1   43.00    5.20
   0   4   1   25.80    4.10
  -1   4  -1  464.55   20.10
   1   4   1  478.65   21.00
   2   4   1   52.49    6.50
  -2   4  -1   41.10    4.80
   3   4   1  709.03   30.20
  -3   4  -1  696.23   27.90
   4  -4   1  510.95   21.10
   4   4   1  493.35   23.80
   5  -4   1  127.49    7.80
  -5   4  -1  134.49   11.50
   5   4   1  117.89   11.20
   6  -4   1  110.29    7.60
  -6   4  -1  142.09   12.30
   6   4   1  143.89   12.80
  -7  -4  -1   24.80    5.40
   7  -4   1   13.70    3.30
  -7   4  -1   15.40    5.10
   7   4   1   22.40    6.20
   8  -4   1  214.38   11.50
  -8  -4  -1  208.58   13.30
   8   4   1  227.08   15.30
  -8   4  -1  179.58   13.80
   9  -4   1    1.00    2.90
  -9  -4  -1   10.60    4.60
   9   4   1    7.20    4.90
  -9   4  -1    8.40    4.60
 -10  -4  -1  347.07   20.30
  10  -4   1  364.16   17.60
  10   4   1  339.27   21.50
 -10   4  -1  389.56   22.30
  11  -4   1   98.29    9.10
 -11  -4  -1   94.09   11.40
 -11   4  -1   99.79   12.90
  11   4   1   63.09   10.70
  12  -4   1   -2.90    3.50
 -12  -4  -1   -0.70    4.70
 -12   4  -1    0.00    5.00
  12   4   1   12.40    7.00
 -13  -4  -1  250.67   18.10
  13   4   1  249.18   22.50
 -13   4  -1  217.78   20.40
 -14  -4  -1   14.20    6.80
  14   4   1   14.40    7.40
 -14   4  -1    1.60    6.30
 -15  -4  -1    8.30    6.60
  15   4   1    6.30    6.20
 -15   4  -1    6.90    7.20
 -16  -4  -1   77.79   13.00
  16   4   1   47.40   11.80
 -16   4  -1   73.29   13.60
 -17  -4  -1   10.20    9.20
  17   4   1    4.90    8.30
 -17   4  -1    4.80    8.10
  18   4   1    7.80    9.10
 -18   4  -1   17.50    9.50
 -19   4  -1   -9.00    6.80
 -20   5   1   12.70   10.90
 -19   5   1   20.90   10.90
 -18  -5   1    0.30    7.60
 -18   5   1    7.90    8.80
  18   5  -1   11.70    9.70
 -17  -5   1   16.50    8.70
 -17   5   1   17.40    8.60
  17   5  -1   17.50    8.70
 -16  -5   1   27.40    9.40
  16   5  -1   13.30    8.60
 -16   5   1   26.10   10.50
 -15  -5   1  141.39   17.40
 -15   5   1  191.78   20.90
  15   5  -1  135.89   17.10
 -14  -5   1   -4.00    4.60
 -14   5   1   -1.30    5.20
  14   5  -1    5.80    6.60
 -13  -5   1  201.48   19.70
  13   5  -1  275.07   23.50
 -13   5   1  218.68   21.80
 -12  -5   1   38.20    8.50
 -12   5   1   15.90    7.10
  12   5  -1   26.10    8.70
 -11  -5   1  145.89   15.50
  11   5  -1  130.69   15.10
 -11   5   1  136.19   16.40
 -10  -5   1  247.68   17.10
  10  -5  -1  242.88   11.40
  10   5  -1  245.38   17.70
 -10   5   1  249.08   18.20
   9  -5  -1  184.48    9.00
   9   5  -1  181.68   16.70
  -9   5   1  155.68   15.70
   8   5  -1   20.90    6.20
  -8   5   1   24.00    3.20
  -8   5   1   14.20    5.70
  -7   5   1    4.20    3.90
   7   5  -1    1.90    3.70
  -7   5   1    6.40    2.10
  -6   5   1  393.66   15.90
  -6   5   1  352.26   20.50
   6   5  -1  367.56   20.70
   5   5  -1   38.60    7.10
  -5   5   1   37.80    4.10
  -5   5   1   37.30    6.40
   4   5  -1   83.59    9.30
  -4   5   1   46.60    4.90
  -3   5   1   30.30    4.10
   3   5  -1   24.30    5.40
  -2   5   1    1.00    2.30
   2   5  -1   -2.10    2.70
   1   5  -1    8.80    3.70
  -1   5   1   15.70    3.70
   0   5   1  916.61   38.00
   0   5  -1  989.70   38.60
  -1   5  -1   42.90    5.80
   1   5   1   51.79    6.80
   2   5   1   21.30    5.20
  -2   5  -1   11.10    3.50
  -3   5  -1  562.04   23.80
   3   5   1  556.84   26.00
  -4   5  -1  132.99    8.40
   4   5   1  127.29   11.90
   5   5   1 1125.19   47.30
   6  -5   1  364.76   16.80
   6   5   1  357.76   20.40
  -6   5  -1  370.86   20.10
   7  -5   1  244.08   12.60
  -7   5  -1  229.38   15.60
   7   5   1  269.67   17.10
   8  -5   1   38.00    5.20
   8   5   1   36.20    7.70
  -8   5  -1   29.30    6.90
   9  -5   1  626.44   26.00
   9   5   1  600.34   31.40
  -9   5  -1  580.24   30.50
  10  -5   1   11.40    3.70
  10   5   1   11.70    6.60
 -10   5  -1   18.10    6.60
  11  -5   1   12.00    3.80
  11   5   1   18.30    7.60
 -11   5  -1   21.10    7.20
 -12  -5  -1  145.39   15.10
  12   5   1  118.29   15.70
 -12   5  -1  140.89   15.90
 -13  -5  -1    5.70    5.80
  13   5   1    5.70    6.00
 -13   5  -1    2.90    5.20
 -14  -5  -1    5.50    6.60
  14   5   1   14.70    8.70
 -14   5  -1    5.90    5.70
 -15  -5  -1   31.60    9.30
  15   5   1   37.40   11.50
 -15   5  -1   38.00   10.20
 -16  -5  -1    4.40    6.50
  16   5   1    4.90    8.00
 -16   5  -1    7.20    8.00
 -17   5  -1   23.20   10.10
  17   5   1   11.40    9.00
 -18   5  -1    4.10    8.40
  18   5   1   -0.20    8.10
 -19   5  -1    8.50    9.80
 -19   6   1   35.80   12.70
 -18   6   1   16.00   10.00
  18   6  -1   21.70   10.50
 -17   6   1  114.79   17.60
  17   6  -1   88.09   15.70
 -16   6   1   76.49   13.80
  16   6  -1   57.49   13.30
 -15   6   1   14.60    8.90
  15   6  -1   10.00    8.40
 -14   6   1   15.10    7.50
  14   6  -1   25.00    9.70
 -13   6   1    5.60    6.00
  13   6  -1    2.60    6.10
 -12   6   1  253.07   22.90
  12   6  -1  210.68   20.70
  11   6  -1   15.80    7.00
 -11   6   1    5.50    6.20
 -10   6   1  227.58   20.10
  10   6  -1  211.58   19.40
  -9   6   1  107.99    6.60
   9   6  -1  121.19   14.20
  -9   6   1  128.79   14.50
  -8   6   1   26.10    3.50
  -8   6   1   24.90    7.50
   8   6  -1   35.70    7.90
  -7   6   1  265.27   17.40
  -7   6   1  247.28   12.00
   7   6  -1  294.37   18.00
   6   6  -1  178.38   15.80
  -6   6   1  169.88   15.10
  -6   6   1  171.78    9.30
  -5   6   1  595.54   24.40
   5   6  -1  582.54   28.90
   4   6  -1   35.30    6.80
  -4   6   1   44.90    5.20
  -3   6   1    0.80    2.40
   3   6  -1    2.40    3.40
   2   6  -1  249.18   15.40
  -2   6   1  274.07   14.00
   1   6  -1  324.97   17.40
  -1   6   1  283.07   15.40
   0   6  -1   37.60    6.20
   0   6   1   50.19    6.70
   1   6   1   30.50    5.90
  -1   6  -1   33.20    5.80
  -2   6  -1  148.59   10.00
   2   6   1  160.08   11.50
   3   6   1   97.89   10.40
  -3   6  -1   87.09    8.30
  -4   6  -1 1418.36   55.49
   4   6   1 1493.75   59.49
   5   6   1  142.69   13.40
  -5   6  -1  127.29    8.70
  -6   6  -1  666.23   31.00
  -6   6  -1  614.24   26.40
   6   6   1  614.94   31.30
  -7   6  -1   84.69    7.70
   7   6   1   50.59    9.30
  -7   6  -1   71.19   10.30
   8  -6   1  308.87   15.90
  -8   6  -1  338.37   20.70
   8   6   1  365.36   21.80
   9  -6   1    2.80    3.30
   9   6   1    4.80    5.10
  -9   6  -1    1.90    5.10
  10  -6   1  336.47   17.10
 -10   6  -1  360.36   22.80
  10   6   1  384.06   24.70
  11   6   1   67.99   12.50
 -11   6  -1   65.29   11.70
  12   6   1   -6.60    5.70
 -12   6  -1   -0.30    5.10
  13   6   1   -1.50    6.40
 -13   6  -1    4.40    5.90
 -14   6  -1  115.59   16.50
  14   6   1  130.19   18.10
  15   6   1    2.60    6.70
 -15   6  -1   10.50    7.90
 -16   6  -1    0.50    5.80
  16   6   1    5.30    8.20
  17   6   1    9.10    9.70
 -17   6  -1   -5.10    6.90
 -18   6  -1   12.20    8.90
  18   6   1   10.80   11.50
 -19   6  -1   24.40   10.50
  19   6   1   10.00   11.00
  19   7  -1   12.30   11.00
 -19   7   1    4.50    9.20
  18   7  -1   75.79   16.20
 -18   7   1   90.89   17.40
 -17   7   1   13.40    8.50
  17   7  -1   -1.60    9.10
 -16   7   1   19.20    9.60
  16   7  -1   10.00   10.00
 -15   7   1   10.60    8.50
  15   7  -1    5.20    8.40
  14   7  -1   96.59   16.30
 -14   7   1  125.49   17.80
  13   7  -1   17.10    8.40
 -13   7   1   16.60    8.30
  12   7  -1   41.60   10.90
 -12   7   1   37.20   10.40
  11   7  -1  251.47   23.10
 -11   7   1  229.78   21.80
 -10   7   1   55.79   10.70
  10   7  -1   62.09   11.40
   9   7  -1  575.74   31.10
  -9   7   1  550.74   22.40
  -9   7   1  523.55   30.20
   8   7  -1  355.46   23.40
  -8   7   1  390.16   17.00
  -8   7   1  401.26   23.80
   7   7  -1  123.59   14.50
  -7   7   1  131.19   14.60
  -7   7   1  129.39    8.10
   6   7  -1  102.19   12.60
  -6   7   1   95.79    8.00
  -6   7   1   93.59   11.70
  -5   7   1   67.49    6.80
   5   7  -1   64.09    9.60
   4   7  -1  103.49   11.70
  -4   7   1  104.09    9.10
   3   7  -1  119.89   12.30
  -3   7   1  122.69    9.10
  -2   7   1   31.70    5.60
   2   7  -1   40.60    7.30
   1   7  -1   -3.60    2.70
  -1   7   1    2.40    2.90
   0   7   1   48.10    7.40
   0   7  -1   38.10    6.60
  -1   7  -1   66.39    8.00
   1   7   1   54.89    8.00
   2   7   1  258.77   16.00
  -2   7  -1  235.48   14.20
   3   7   1    6.10    4.40
  -3   7  -1   13.20    4.20
   4   7   1  361.86   20.90
  -4   7  -1  351.66   17.90
   5   7   1  615.74   30.80
  -5   7  -1  592.54   26.30
   6   7   1  109.69   13.20
  -6   7  -1  101.39    9.10
  -7   7  -1   22.20    4.60
   7   7   1   22.90    7.50
  -7   7  -1   26.20    7.00
  -8   7  -1  467.45   21.90
  -8   7  -1  497.65   27.60
   8   7   1  510.65   28.70
  -9   7  -1   77.89    7.70
  -9   7  -1   61.49   11.00
   9   7   1   84.59   12.90
 -10   7  -1   -3.00    4.10
 -10   7  -1    2.50    4.20
  10   7   1    4.50    6.60
  11   7   1   14.10    7.90
 -11   7  -1    7.70    6.00
 -12   7  -1   44.60   10.90
  12   7   1   64.99   13.10
 -13   7  -1   18.80    8.90
  13   7   1   19.70    9.30
  14   7   1   31.90   11.30
 -14   7  -1   25.40    9.20
 -15   7  -1   12.80    8.40
  15   7   1   14.10    9.70
 -16   7  -1   -2.60    7.20
  16   7   1    5.40    8.40
  17   7   1   11.20   10.10
 -17   7  -1   24.10   10.70
  18   7   1   27.80   12.90
 -18   7  -1   12.30   10.70
 -18   8   1   95.19   18.60
  18   8  -1   84.69   17.40
  17   8  -1   12.30   10.70
 -17   8   1   22.70   10.50
  16   8  -1    4.30    9.40
 -16   8   1   30.90   11.00
  15   8  -1   46.90   12.40
 -15   8   1   71.09   14.60
 -14   8   1   18.50    9.60
  14   8  -1    4.60    8.20
 -13   8   1    0.20    6.20
  13   8  -1    7.00    7.40
 -12   8   1   16.20    8.70
  12   8  -1   18.00    8.70
 -11   8   1   35.40   10.20
  11   8  -1   32.90    9.50
 -10   8   1   41.10   10.60
  10   8  -1   71.29   12.40
  -9   8   1  398.76   26.10
   9   8  -1  464.05   27.50
   8   8  -1  317.27   21.80
  -8   8   1  327.77   22.30
  -8   8   1  311.07   15.10
  -7   8   1  308.07   15.00
  -7   8   1  258.67   19.60
   7   8  -1  283.87   20.30
  -6   8   1    5.90    3.30
   6   8  -1    9.50    5.90
   5   8  -1   65.09   10.40
  -5   8   1  102.29    9.20
   4   8  -1   29.70    7.40
  -4   8   1   23.40    5.10
  -3   8   1   20.30    5.00
   3   8  -1   16.50    5.90
  -2   8   1   48.30    7.00
   2   8  -1   34.40    7.20
  -1   8   1   20.20    5.00
   1   8  -1   13.90    5.10
   0   8  -1  158.28   14.20
   0   8   1  182.88   13.10
  -1   8  -1   56.79    8.30
   1   8   1   52.29    8.20
   2   8   1   -2.40    3.20
  -2   8  -1    2.20    3.40
   3   8   1  392.56   22.90
  -3   8  -1  404.26   20.60
   4   8   1  192.38   17.20
  -4   8  -1  211.48   13.10
   5   8   1   20.60    6.80
  -5   8  -1   19.80    4.80
   6   8   1  330.17   21.30
  -6   8  -1  288.07   16.30
  -7   8  -1  138.29   15.50
   7   8   1  148.99   16.20
  -7   8  -1  151.58   10.40
   8   8   1   26.90    8.10
  -8   8  -1   21.50    7.50
  -8   8  -1   35.90    5.80
   9   8   1  250.17   23.00
  -9   8  -1  265.97   23.10
  -9   8  -1  238.88   13.80
 -10   8  -1   13.80    7.70
  10   8   1   34.20   10.60
 -11   8  -1  308.97   22.90
  11   8   1  308.17   27.20
 -12   8  -1   -1.70    5.20
  12   8   1    8.80    7.30
 -13   8  -1   55.79   12.60
  13   8   1   78.69   14.90
  14   8   1   21.40    9.80
 -14   8  -1   39.40   11.40
 -15   8  -1   -1.10    6.30
  15   8   1    5.50    8.70
  16   8   1    8.90   10.00
 -16   8  -1   10.20    9.30
  17   8   1  114.09   19.50
 -17   8  -1  146.49   21.80
  18   8   1   -7.70    9.40
 -18   8  -1    6.00    7.80
 -18   9   1   44.20   14.90
  18   9  -1   61.29   15.90
 -17   9   1   61.09   15.50
  17   9  -1   54.69   16.30
 -16   9   1    0.70    6.10
  16   9  -1   10.20   10.70
 -15   9   1   59.09   14.90
  15   9  -1   42.60   12.90
  14   9  -1   29.80   11.70
 -14   9   1   51.59   13.10
 -13   9   1   -1.40    5.80
  13   9  -1   -7.00    6.00
  12   9  -1   19.10    9.50
 -12   9   1   29.50   10.10
  11   9  -1    3.40    7.40
 -11   9   1    9.00    7.40
 -10   9   1  164.98   19.40
  10   9  -1  148.89   17.90
  -9   9   1  166.18   18.50
   9   9  -1  138.69   17.20
   8   9  -1  428.46   27.50
  -8   9   1  443.86   20.80
  -8   9   1  469.75   28.00
  -7   9   1  293.37   15.50
  -7   9   1  261.37   20.00
   7   9  -1  309.67   21.50
   6   9  -1    8.10    6.20
  -6   9   1    0.50    3.00
   5   9  -1    6.40    5.40
  -5   9   1    2.60    3.40
  -4   9   1  157.78   11.60
   4   9  -1  157.28   16.10
  -3   9   1   96.19   10.20
   3   9  -1   91.79   12.50
   2   9  -1    5.70    5.30
  -2   9   1   27.50    6.10
  -1   9   1   69.09    9.40
   1   9  -1   48.60    9.00
   0   9  -1   54.19    9.00
   0   9   1   59.59    8.80
   1   9   1   33.80    7.30
  -1   9  -1   54.89    9.00
  -2   9  -1   20.90    5.50
   2   9   1   12.20    5.60
   3   9   1   22.40    6.80
  -3   9  -1   14.40    5.00
   4   9   1   12.90    6.70
  -4   9  -1   17.30    5.20
   5   9   1   29.30    8.10
  -5   9  -1   38.60    6.70
   6   9   1   65.19   11.20
  -6   9  -1   50.89    7.60
  -7   9  -1  695.03   36.20
  -7   9  -1  690.83   30.40
   7   9   1  640.04   35.80
   8   9   1   39.50   10.00
  -8   9  -1   25.90    8.60
  -8   9  -1   60.19    7.70
  -9   9  -1   26.10    8.50
   9   9   1   48.00   11.10
 -10   9  -1   41.60   10.00
  10   9   1   19.50    8.50
 -11   9  -1    6.10    6.10
  11   9   1   26.10    9.80
 -12   9  -1   21.50    8.90
  12   9   1   20.30   10.40
 -13   9  -1    1.60    7.00
  13   9   1   -8.20    6.30
  14   9   1   20.20   10.20
 -14   9  -1    7.80    7.70
  15   9   1   16.00   10.70
 -15   9  -1   25.00   11.20
 -16   9  -1   22.40    9.80
  16   9   1    3.40   10.00
  17   9   1    0.10   10.20
 -17   9  -1    8.90   10.00
  17  10  -1   30.70   12.60
 -17  10   1   20.00   10.70
 -16  10   1   19.60   10.70
  16  10  -1   23.30   11.60
  15  10  -1   18.90   10.20
 -15  10   1   10.60    8.80
 -14  10   1   53.29   13.70
  14  10  -1   45.30   13.60
 -13  10   1   -5.60    6.10
  13  10  -1    5.30    8.00
 -12  10   1   23.60    9.30
  12  10  -1   42.60   12.20
  11  10  -1    8.00    7.40
 -11  10   1   12.10    7.50
 -10  10   1   59.19   12.20
  10  10  -1   54.39   12.40
  -9  10   1  160.58   18.80
   9  10  -1  186.38   20.90
   8  10  -1    4.80    6.10
  -8  10   1    3.40    5.80
  -7  10   1  134.29   11.60
   7  10  -1  134.79   16.70
  -7  10   1  128.19   16.40
   6  10  -1  388.76   25.40
  -6  10   1  367.66   19.60
   5  10  -1   20.30    7.70
  -5  10   1    9.10    4.80
  -4  10   1   60.19    8.40
   4  10  -1   39.10    9.00
   3  10  -1   92.59   13.30
  -3  10   1   78.69   10.10
   2  10  -1   26.00    7.30
  -2  10   1   19.90    6.20
  -1  10   1   -1.80    4.20
   1  10  -1   -3.20    4.30
   0  10  -1   -4.30    3.50
   0  10   1   -5.60    3.30
   1  10   1    3.00    4.90
  -1  10  -1   -0.30    3.50
  -2  10  -1   27.90    6.60
   2  10   1   39.90    8.90
   3  10   1    5.40    5.90
  -3  10  -1    7.90    5.00
  -4  10  -1   69.69    9.70
   4  10   1   75.29   12.30
   5  10   1  357.36   24.40
  -5  10  -1  363.56   20.30
   6  10   1   49.30   10.60
  -6  10  -1   94.29   10.40
  -7  10  -1   20.00    5.60
   7  10   1   10.40    7.10
  -8  10  -1  165.48   19.10
   8  10   1  170.58   19.60
  -9  10  -1   28.40    9.10
   9  10   1   48.70   11.20
  10  10   1   23.70    9.40
 -10  10  -1   21.50    8.60
  11  10   1   40.90   12.10
 -11  10  -1   31.50   10.60
 -12  10  -1    6.90    7.20
  12  10   1   -7.90    7.70
 -13  10  -1   25.00   10.30
  13  10   1   46.50   13.20
  14  10   1    5.60   10.50
 -14  10  -1   14.70   10.60
 -15  10  -1    2.20    7.80
  15  10   1  116.79   20.10
  16  10   1   32.80   14.10
 -16  10  -1   15.40   11.00
 -17  10  -1    0.30    8.50
  17  10   1   12.00   11.70
  16  11  -1   -0.90   10.20
 -16  11   1   -5.70    7.90
 -15  11   1   25.60   11.60
  15  11  -1   42.90   14.80
  14  11  -1  132.09   22.20
 -14  11   1  120.19   19.90
  13  11  -1  176.68   23.40
 -13  11   1  116.19   18.60
 -12  11   1    7.20    7.70
  12  11  -1    6.00    8.90
  11  11  -1   -1.60    7.90
 -11  11   1   -3.70    6.70
  10  11  -1    8.60    7.60
 -10  11   1   11.60    8.20
   9  11  -1   -2.90    6.10
  -9  11   1    4.20    6.50
  -8  11   1   81.99   14.40
   8  11  -1   49.80   11.80
  -7  11   1  100.49   15.40
   7  11  -1  129.69   17.10
   6  11  -1   47.30   10.90
  -6  11   1   51.49    8.20
   5  11  -1  273.37   24.10
  -5  11   1  258.97   16.80
   4  11  -1    3.50    6.60
  -4  11   1    1.40    4.30
   3  11  -1  116.49   15.50
  -3  11   1  146.69   14.50
  -2  11   1    0.70    4.60
   2  11  -1  -11.60    3.60
  -1  11   1   34.10    8.00
   1  11  -1   38.50    9.00
   0  11   1   -5.30    4.00
   0  11  -1   -0.10    4.40
  -1  11  -1  126.29   14.30
   1  11   1   97.69   13.10
   2  11   1  125.19   15.00
  -2  11  -1  113.79   13.30
  -3  11  -1   14.10    6.00
   3  11   1    5.00    6.30
  -4  11  -1  238.78   16.80
   4  11   1  246.48   22.30
  -5  11  -1   37.10    7.90
   5  11   1   27.70    9.00
  -6  11  -1  -10.80    3.60
   6  11   1    0.40    6.40
   7  11   1   76.59   14.10
  -7  11  -1   56.09    8.90
   8  11   1   -8.50    5.40
  -8  11  -1    1.40    5.60
  -9  11  -1   32.60   10.40
   9  11   1   46.10   12.40
 -10  11  -1   30.00   10.20
  10  11   1   28.20   11.10
  11  11   1    3.40    7.40
 -11  11  -1    5.70    6.50
 -12  11  -1   57.59   13.20
  12  11   1   71.59   15.60
 -13  11  -1   70.79   14.80
  13  11   1  108.19   18.60
 -14  11  -1   23.10   10.40
  14  11   1    4.40   10.30
  15  11   1   24.90   12.70
 -15  11  -1    2.80    8.70
 -16  11  -1   -4.30    9.20
  16  11   1    4.40   11.20
  16  12  -1   -0.30    9.60
 -16  12   1   -4.80    7.60
  15  12  -1   -3.50    9.10
 -15  12   1   22.20   11.20
  14  12  -1    4.60   11.00
 -14  12   1   -2.80    6.80
  13  12  -1   70.09   16.00
 -13  12   1   66.49   14.90
 -12  12   1   59.79   15.00
  12  12  -1   60.69   15.70
  11  12  -1   -2.90    5.90
 -11  12   1    0.80    7.00
 -10  12   1   14.60    9.50
  10  12  -1   27.30   10.80
   9  12  -1   -4.30    7.10
  -9  12   1    9.00    7.10
  -8  12   1   30.60   10.00
   8  12  -1   25.40    9.10
   7  12  -1   -4.30    5.70
  -7  12   1    3.70    5.90
  -6  12   1  179.08   15.70
   6  12  -1  232.78   22.70
   5  12  -1   -7.20    5.20
  -5  12   1    0.80    4.40
   4  12  -1  131.39   17.20
  -4  12   1  117.89   13.50
   3  12  -1  109.49   15.30
  -3  12   1  134.69   14.10
   2  12  -1   10.20    6.10
  -2  12   1    1.00    4.60
   1  12  -1   48.90   10.90
  -1  12   1   64.49   10.80
   0  12  -1  651.73   35.40
   0  12   1  706.23   36.10
  -1  12  -1   88.79   12.70
   1  12   1   49.00   10.50
  -2  12  -1    5.60    5.40
   2  12   1   11.30    6.70
  -3  12  -1   -2.00    4.50
   3  12   1    0.80    6.10
   4  12   1   41.70   10.50
  -4  12  -1   47.80    8.90
  -5  12  -1    3.40    4.50
   5  12   1    0.60    6.80
   6  12   1   67.89   13.20
  -6  12  -1   74.79   10.70
   7  12   1   18.80    9.60
  -8  12  -1   20.40    9.30
   8  12   1   13.80    9.00
   9  12   1   -2.00    6.20
  -9  12  -1   -6.50    5.50
 -10  12  -1   13.50    8.80
  10  12   1   15.80    9.30
  11  12   1    2.90    8.30
 -11  12  -1   -4.70    6.80
 -12  12  -1   27.30   11.10
  12  12   1   23.80   11.50
 -13  12  -1   -4.70    8.50
  13  12   1    2.70    8.60
 -14  12  -1   31.10   11.60
  14  12   1   25.50   12.50
 -15  12  -1    2.00    8.30
  15  12   1    7.50   11.30
  14  13  -1    2.80   11.40
 -14  13   1   14.10   12.30
  13  13  -1   -9.50    6.50
 -13  13   1   -0.80    7.40
  12  13  -1   11.70   11.90
 -12  13   1    3.90    8.20
  11  13  -1   73.49   16.10
 -11  13   1   68.19   15.70
 -10  13   1   -0.40    6.60
  10  13  -1    2.70    7.00
  -9  13   1   48.20   13.10
   9  13  -1   25.70   10.60
  -8  13   1   16.30    9.00
   8  13  -1   15.90    8.90
   7  13  -1  136.89   19.00
  -7  13   1  135.29   19.20
   6  13  -1    2.50    7.70
   5  13  -1   -7.60    5.50
  -5  13   1    3.00    5.40
   4  13  -1   17.70    9.40
  -4  13   1    0.50    5.10
  -3  13   1  131.69   15.40
   3  13  -1  143.19   17.50
  -2  13   1    5.40    6.60
   2  13  -1    6.90    6.50
   1  13  -1   23.90    8.60
  -1  13   1   21.60    8.70
   0  13  -1   -6.90    4.60
   0  13   1    0.40    5.60
  -1  13  -1   96.89   14.00
   1  13   1   68.59   12.30
  -2  13  -1  155.18   17.00
   2  13   1  192.58   20.50
   3  13   1  104.19   15.40
  -3  13  -1  107.49   13.80
   4  13   1    8.70    7.80
  -4  13  -1    4.20    5.80
  -5  13  -1   35.60    8.40
   5  13   1   25.60    9.90
   6  13   1   95.59   16.30
   7  13   1   76.99   15.00
  -8  13  -1   18.20    8.70
   8  13   1    7.50    9.70
   9  13   1   10.30    8.80
  -9  13  -1   16.60    9.60
 -10  13  -1   25.80   10.70
  10  13   1   15.10   10.30
 -11  13  -1    2.20    8.60
  11  13   1   -1.20   10.00
  12  13   1   -1.60    9.40
 -12  13  -1   -5.40    6.80
  13  13   1   73.89   18.30
 -13  13  -1   77.89   16.50
  14  13   1    6.60   10.60
 -14  13  -1    9.70    9.50
 -13  14   1   -2.20    7.70
  13  14  -1    3.40    8.70
 -12  14   1    2.20    8.20
  12  14  -1   -1.00   10.20
  11  14  -1   14.40   11.70
 -11  14   1    1.70    8.80
 -10  14   1   19.70   10.10
  10  14  -1   19.30   10.80
  -9  14   1   27.60   11.30
   9  14  -1    7.80    9.80
   8  14  -1   14.40    9.60
  -8  14   1   12.30    9.10
   7  14  -1   15.10   10.40
  -7  14   1    9.40    8.20
   6  14  -1   68.89   14.20
   5  14  -1   20.10    9.70
  -4  14   1   -5.40    4.40
   4  14  -1   15.30    9.50
   3  14  -1   21.00    9.40
  -3  14   1   15.00    7.10
  -2  14   1   -2.80    5.20
   2  14  -1   -2.50    7.00
   1  14  -1   -8.60    4.60
  -1  14   1    8.40    6.60
   0  14  -1   -2.00    6.00
   0  14   1    7.50    7.50
   1  14   1  -13.50    5.00
  -1  14  -1    2.40    6.90
   2  14   1   64.89   12.70
  -2  14  -1   30.00    9.40
  -3  14  -1   -1.80    5.70
   3  14   1    4.20    7.30
   4  14   1   51.99   13.00
  -4  14  -1   23.80    8.60
   5  14   1   48.60   13.20
   6  14   1   51.89   13.30
   7  14   1    3.10    8.20
   8  14   1    2.00    8.60
  -8  14  -1   -1.80    7.40
   9  14   1   -7.50    6.60
  -9  14  -1   -6.20    5.70
  10  14   1   -5.70    7.80
 -10  14  -1   -8.20    5.60
 -11  14  -1   34.20   13.00
  11  14   1   17.00   13.10
  12  14   1   13.70   10.40
 -12  14  -1    6.50    9.80
  13  14   1   -1.20    9.60
 -13  14  -1   18.20   10.60
 -12  15   1   11.00   10.90
  12  15  -1   14.60   11.70
  11  15  -1  135.89   22.10
 -11  15   1  145.19   23.20
 -10  15   1   22.40   11.30
  10  15  -1    7.50   10.70
  -9  15   1   41.10   13.10
   9  15  -1   30.60   12.20
   8  15  -1  -15.90    7.70
  -8  15   1    4.60    8.80
  -7  15   1   16.80   10.30
   7  15  -1   -2.60    7.60
   6  15  -1    5.60    8.00
   5  15  -1    9.10    8.60
   4  15  -1    8.20    8.10
  -3  15   1    9.10    6.80
   3  15  -1  -12.00    6.70
  -2  15   1    4.30    7.40
   2  15  -1    2.10    6.80
   1  15  -1   15.50    9.40
  -1  15   1    7.00    7.60
   0  15   1   42.80   10.60
   0  15  -1   52.09   12.10
  -1  15  -1   13.40    8.60
   1  15   1   26.80   10.10
   2  15   1   42.20   12.50
  -2  15  -1   55.99   11.70
  -3  15  -1   66.09   12.50
   3  15   1   58.49   12.90
   4  15   1   -2.10    8.60
  -4  15  -1   -3.10    5.80
   5  15   1  -11.40    5.40
   6  15   1   13.40    9.80
   7  15   1   15.60   10.40
   8  15   1    9.60    9.20
  -8  15  -1   15.70   10.10
   9  15   1   29.30   12.10
  -9  15  -1   21.70   11.00
 -10  15  -1   12.60   10.30
  10  15   1    4.50    8.70
 -11  15  -1    2.00    8.80
  11  15   1   -0.90    9.80
  10  16  -1   56.69   16.30
 -10  16   1   67.49   16.80
  -9  16   1   84.49   18.50
   9  16  -1   82.89   18.30
  -8  16   1   45.50   13.90
   8  16  -1   72.49   16.50
  -7  16   1   31.30   11.60
   7  16  -1   16.00   10.90
   6  16  -1   27.70   11.50
   5  16  -1   -9.10    6.60
   4  16  -1    0.70    9.40
   3  16  -1   -4.10    6.60
   2  16  -1    4.40    8.30
  -2  16   1   -0.90    6.30
   1  16  -1   14.00    9.20
  -1  16   1    1.60    8.00
   0  16   1   -3.60    7.10
   0  16  -1   21.10    9.00
  -1  16  -1   -1.20    7.60
   1  16   1    5.50    7.80
  -2  16  -1   -3.80    6.50
   2  16   1   13.70    9.00
  -3  16  -1   34.30   10.40
   3  16   1   34.40   11.70
   4  16   1    4.70    8.60
   5  16   1   41.80   13.50
   6  16   1   78.09   15.90
  -7  16  -1   30.70   11.60
   7  16   1   -3.20    8.00
   8  16   1   -3.80    8.00
  -8  16  -1   15.00   10.00
  -9  16  -1    2.90    8.70
   9  16   1   -6.10    8.60
 -10  16  -1   -3.30    9.00
  10  16   1    0.20   10.20
  -8  17   1   19.90   12.30
   8  17  -1    1.10    9.50
  -7  17   1    9.10   10.10
   7  17  -1   22.30   12.00
   6  17  -1   19.50   11.20
  -6  17   1   18.00   11.30
   5  17  -1   22.80   12.80
   4  17  -1    8.30    9.50
   3  17  -1   23.50   11.20
   2  17  -1   40.00   12.90
   1  17  -1   21.10   10.30
  -1  17   1   13.60    9.50
   0  17  -1   43.40   11.70
   0  17   1   11.60    9.80
  -1  17  -1    8.80    7.90
   1  17   1    5.40    8.10
  -2  17  -1    8.30    8.90
   2  17   1   24.10   11.50
   3  17   1   16.00   11.60
   4  17   1   14.70   10.60
   5  17   1   -7.80    8.50
   6  17   1   14.30   11.00
  -7  17  -1  -12.80    7.50
   7  17   1   24.70   13.00
   4  18  -1   50.29   15.20
   3  18  -1   32.10   12.30
   2  18  -1   10.00   10.00
   1  18  -1    6.10   10.10
   0  18   1   12.20   10.00
   0  18  -1    5.70    9.90
  -1  18  -1  145.09   22.50
   1  18   1   87.79   16.90
   2  18   1   18.80   11.00
   3  18   1   62.49   15.50
   4  18   1   -9.90    9.00
 -21   0   2   -1.40    9.20
 -20   0   2    8.80    9.70
 -19   0   2   10.20    8.80
 -18   0   2   -5.60    7.50
 -17   0   2   -6.80    5.50
 -16   0   2   69.49   13.10
 -15   0   2   -4.50    4.60
 -14   0   2    7.70    6.60
  14   0  -2   12.20    5.00
 -13   0   2   -5.00    4.60
  13   0  -2    0.70    3.60
 -12   0   2   21.30    6.90
  12   0  -2   17.20    4.80
  11   0  -2   -2.00    3.20
 -11   0   2   -2.00    3.60
 -10   0   2   20.30    6.10
  10   0  -2   15.60    4.30
   9   0  -2    5.60    2.80
  -9   0   2   -0.10    3.40
   8   0  -2   47.00    5.70
  -8   0   2   67.19    8.50
  -7   0   2    4.20    3.30
   7   0  -2   -1.80    2.00
  -6   0   2  973.00   39.10
   6   0  -2  949.01   36.70
   5   0  -2    1.60    1.90
  -5   0   2    4.20    2.90
  -4   0   2  890.71   34.60
   4   0  -2  864.41   32.70
  -3   0   2   -0.90    2.00
   3   0  -2    0.60    1.40
  -3   0   2    1.90    1.40
  -2   0   2 4597.34  154.68
   2   0  -2 4712.43  153.68
   2   0  -2 3820.82  153.58
   1   0  -2    0.70    0.90
  -1   0   2    0.90    1.00
  -1   0   2    0.30    1.10
   1   0  -2    1.30    0.90
   0   0   2   10.80    1.20
   0   0  -2   12.00    1.80
   0   0  -2   12.00    1.10
   0   0   2   11.20    1.80
   1   0   2    3.50    1.80
   2   0   2 5211.08  184.08
  -2   0  -2 5173.88  182.58
   2   0   2 5228.88  182.58
  -3   0  -2    0.10    1.60
   3   0   2   -3.50    2.00
  -4   0  -2 2532.85   92.49
   4   0   2 2612.94   93.59
   5   0   2   -2.30    2.40
  -5   0  -2   -0.90    2.00
  -6   0  -2   92.59    8.20
   6   0   2  110.09    9.30
  -7   0  -2   -0.60    2.50
   7   0   2   -4.20    2.30
  -8   0  -2  144.59   10.30
   8   0   2  135.79   11.60
   9   0   2    2.70    3.40
  -9   0  -2   -2.30    2.80
  10   0   2  893.01   37.50
 -10   0  -2  782.82   36.80
 -11   0  -2   -1.40    4.10
  11   0   2   -4.90    3.40
  12   0   2  404.56   22.80
 -12   0  -2  386.16   22.50
  13   0   2   -3.00    4.10
 -13   0  -2    5.30    5.10
  14   0   2  679.33   34.80
 -14   0  -2  731.43   36.20
  15   0   2    7.90    6.40
 -15   0  -2   -2.40    5.70
 -16   0  -2  122.69   15.90
 -17   0  -2   10.20    7.80
 -21  -1   2   23.90   13.80
 -21   1   2   30.30   11.00
 -20  -1   2   40.60   12.50
 -20   1   2   14.30   10.70
 -19  -1   2   27.30   10.90
 -19   1   2    0.10    7.60
 -18  -1   2   14.30    7.90
 -18   1   2   22.00    9.70
 -17  -1   2   63.69   13.30
 -17   1   2   47.30   11.40
 -16  -1   2   87.29   14.30
 -16   1   2   75.39   13.50
 -15  -1   2    8.70    7.20
  15   1  -2    6.00    4.90
 -15   1   2    0.40    5.00
 -14  -1   2   66.69   11.60
  14   1  -2   77.59   10.10
 -14   1   2   46.90   10.50
 -13  -1   2  255.37   18.50
  13  -1  -2  223.08   14.20
  13   1  -2  239.88   16.10
 -13   1   2  259.27   18.90
  12  -1  -2  101.59    9.50
 -12  -1   2   84.79   11.80
 -12   1   2   86.49   12.00
  12   1  -2   87.99   10.30
 -11  -1   2    0.70    4.00
  11  -1  -2    1.10    2.40
 -11   1   2   -0.60    4.60
  11   1  -2    6.60    4.00
  10  -1  -2   51.29    5.90
 -10  -1   2   50.59    8.50
 -10   1   2   58.09    9.20
  10   1  -2   43.30    6.70
  -9  -1   2   -2.50    3.20
   9  -1  -2    4.80    2.70
   9   1  -2    4.60    3.40
  -9   1   2    5.00    3.80
   8  -1  -2  313.57   14.60
  -8  -1   2  316.17   17.70
   8   1  -2  332.57   16.40
  -8   1   2  321.37   17.90
  -7  -1   2  401.26   19.70
   7  -1  -2  370.66   16.40
  -7   1   2  392.26   19.70
   7   1  -2  394.16   18.20
  -6  -1   2   29.40    5.20
   6  -1  -2   25.10    3.00
   6   1  -2   19.50    4.10
  -6   1   2   12.90    4.10
  -5  -1   2   -1.80    2.70
   5  -1  -2   -0.10    1.40
  -5   1   2   -1.20    1.20
   5   1  -2    0.60    2.20
  -5   1   2   -0.60    2.60
  -4  -1   2  388.36   17.50
   4  -1  -2  395.26   14.70
  -4   1   2  377.76   17.40
   4   1  -2  386.66   16.80
  -4   1   2  390.66   14.70
   3  -1  -2  209.78    7.90
  -3  -1   2  213.28   10.60
   3  -1  -2  208.18    7.90
  -3   1   2  207.18   10.50
   3   1  -2  207.88   10.10
   2  -1  -2 1250.47   44.00
  -2  -1   2 1206.38   45.90
  -2   1   2 1243.18   45.90
   2   1  -2 1262.77   45.70
  -2   1   2 1266.97   44.10
  -1  -1   2  304.47   12.50
   1  -1  -2  298.47   12.10
  -1  -1   2  306.87   12.50
   1   1  -2  292.67   12.40
  -1   1   2  305.97   11.70
  -1   1   2  305.27   12.20
   0  -1   2   75.69    4.70
   0  -1  -2   80.39    4.50
   0   1  -2   84.59    4.70
   0   1   2   78.69    4.50
   1  -1   2  906.41   33.10
   1   1   2  859.71   33.20
  -2  -1  -2 3504.25  122.79
   2  -1   2 3472.45  124.19
   2   1   2 3502.25  124.79
   2   1   2 3475.75  122.79
  -3  -1  -2  130.19    6.80
   3  -1   2  119.79    7.60
  -3   1  -2  141.39    7.60
   3   1   2  139.69    8.40
   3   1   2  140.89    7.20
   4  -1   2   10.30    3.10
  -4  -1  -2   12.00    2.80
   4   1   2    4.10    3.10
  -4   1  -2    8.10    2.70
   5  -1   2    1.40    2.50
  -5  -1  -2    0.40    2.10
   5   1   2    3.50    3.00
  -5   1  -2    0.20    2.40
  -6  -1  -2  316.37   15.60
   6  -1   2  326.67   16.20
   6   1   2  308.17   16.70
  -6   1  -2  360.46   16.40
  -7  -1  -2   37.90    5.70
   7  -1   2   42.30    6.00
  -7   1  -2   35.20    5.90
   7   1   2   36.10    6.40
  -8  -1  -2    5.60    3.50
   8  -1   2    3.00    3.40
   8   1   2   -2.90    2.30
  -8   1  -2    3.90    3.20
   9  -1   2   95.19    9.70
  -9  -1  -2   79.29    9.10
  -9   1  -2  113.09   11.30
   9   1   2  102.09   10.90
 -10  -1  -2  189.48   13.20
  10  -1   2  170.88   12.70
  10   1   2  177.18   13.30
 -10   1  -2  188.48   13.40
  11  -1   2  107.09   11.20
 -11  -1  -2  105.59   11.70
 -11   1  -2  119.69   12.80
  11   1   2  111.59   12.20
 -12  -1  -2   65.89   10.00
  12  -1   2   65.39    9.20
 -12   1  -2   84.29   11.10
  12   1   2   57.29    9.20
 -13  -1  -2  815.02   39.30
  13  -1   2  844.22   37.90
 -13   1  -2  839.82   40.00
  13   1   2  790.12   39.00
  14  -1   2   -3.20    4.20
 -14  -1  -2    4.80    5.40
 -14   1  -2   23.70    7.60
  14   1   2   -7.40    4.30
 -15  -1  -2  145.99   16.40
  15   1   2  146.59   16.60
 -15   1  -2  158.58   17.50
 -16  -1  -2   23.40    8.40
  16   1   2   19.30    8.00
 -16   1  -2   16.00    8.10
 -17  -1  -2   25.30    8.80
 -17   1  -2   20.90    8.70
 -21   2   2  228.88   27.50
 -20  -2   2   -4.80    8.20
 -20   2   2  -11.10    6.50
 -19  -2   2   -6.80    7.20
 -19   2   2   -0.90    7.40
 -18  -2   2   69.89   13.60
 -18   2   2   58.89   13.10
 -17  -2   2   -7.10    5.90
 -17   2   2    6.90    7.60
 -16  -2   2   37.00   10.00
 -16   2   2   36.90   10.70
  16   2  -2   56.49   10.70
 -15  -2   2   35.20    9.80
  15   2  -2   36.80    8.40
 -15   2   2   29.30    9.80
 -14  -2   2   62.89   11.40
  14   2  -2   84.69   11.60
 -14   2   2   82.69   13.20
 -13  -2   2   42.30    9.30
  13  -2  -2   46.50   10.40
 -13   2   2   34.50    9.00
  13   2  -2   48.60    8.90
 -12  -2   2   -2.70    4.80
  12  -2  -2    3.70    3.10
  12   2  -2   -1.60    3.60
 -12   2   2    3.60    4.50
  11  -2  -2    4.50    3.00
 -11  -2   2   -3.70    3.40
  11   2  -2   -0.30    4.10
 -11   2   2    6.50    5.20
  10  -2  -2   87.49    6.50
 -10  -2   2   93.19   11.40
 -10   2   2   89.99   10.90
  10   2  -2   92.39   10.20
   9  -2  -2  165.68    9.10
  -9  -2   2  176.88   12.80
  -9   2   2  177.38   13.10
   9   2  -2  167.08   12.00
  -8  -2   2    5.40    3.60
   8  -2  -2   -2.20    1.70
   8   2  -2    5.90    3.40
  -8   2   2   -1.40    2.90
   7  -2  -2   39.10    3.70
  -7  -2   2   49.10    7.00
  -7   2   2   54.69    7.40
   7   2  -2   36.70    5.80
  -6  -2   2  166.98   11.40
   6  -2  -2  182.38    7.90
  -6   2   2  183.78    7.90
  -6   2   2  208.88   12.30
   6   2  -2  181.68   11.20
  -5  -2   2   71.29    7.50
   5  -2  -2   69.79    3.40
  -5   2   2   77.19    3.50
   5   2  -2   68.19    6.90
  -5   2   2   90.19    8.60
  -4  -2   2  431.36   19.30
   4   2  -2  444.46   19.20
  -4   2   2  415.46   19.30
  -3  -2   2   16.30    4.10
   3   2  -2   17.30    3.60
  -3   2   2   14.50    3.60
   2  -2  -2  786.92   28.20
   2   2  -2  770.32   30.30
  -2   2   2  770.02   30.10
  -2   2   2  775.12   28.20
  -1   2   2   76.09    4.60
   1   2  -2   73.99    5.30
   0  -2   2 2697.03   95.89
   0   2   2 2643.04   95.49
   1  -2   2   88.39    5.90
   1   2   2   83.29    6.10
   2  -2   2  465.75   19.20
   2   2   2  445.36   20.10
   2   2   2  482.45   18.30
   3  -2   2  207.98   10.70
   3   2   2  230.38   12.00
   4  -2   2  923.41   35.20
  -4  -2  -2  896.51   34.60
  -4   2  -2  900.61   35.70
   4   2   2  897.91   36.60
  -5  -2  -2    3.40    2.50
   5  -2   2    7.50    2.80
  -5   2  -2    1.90    2.40
   5   2   2    6.40    3.70
   6  -2   2    4.70    2.90
  -6  -2  -2    6.80    3.00
   6   2   2    4.60    3.60
  -6   2  -2   -1.00    2.50
   7  -2   2    2.40    2.60
  -7  -2  -2   -2.00    2.40
   7   2   2    4.50    4.00
  -7   2  -2    4.80    3.40
   8  -2   2   16.30    4.40
  -8  -2  -2   17.20    4.10
   8   2   2   17.10    5.70
  -8   2  -2   25.70    5.80
  -9  -2  -2   68.69    8.50
   9  -2   2   56.89    7.20
   9   2   2   73.89    9.80
  -9   2  -2   59.59    8.60
 -10  -2  -2   83.39    9.80
  10  -2   2   69.59    8.50
 -10   2  -2   99.29   11.30
  10   2   2   79.39   10.30
  11  -2   2   21.80    5.70
 -11  -2  -2   17.90    6.00
 -11   2  -2   18.00    6.30
  11   2   2   16.00    5.80
 -12  -2  -2   18.50    6.20
  12  -2   2   16.30    5.70
 -12   2  -2   26.80    7.30
  12   2   2   17.70    6.80
  13  -2   2   48.70    8.60
 -13  -2  -2   59.29    9.80
  13   2   2   49.60   10.10
 -13   2  -2   46.30    9.50
  14  -2   2  137.79   19.50
 -14  -2  -2  123.89   14.60
 -14   2  -2   88.19   12.80
  14   2   2  111.19   14.40
 -15  -2  -2    5.60    6.30
  15   2   2   13.80    7.30
 -15   2  -2   13.70    7.70
 -16  -2  -2    5.10    6.50
  16   2   2    7.40    7.50
 -17   2  -2   98.09   15.30
 -18   2  -2   16.80    9.40
 -20  -3   2   20.40   10.50
 -20   3   2    2.70    8.30
 -19  -3   2    4.10    8.60
 -19   3   2   -0.30    8.00
 -18  -3   2   37.20   12.00
 -18   3   2   44.30   12.40
 -17  -3   2   18.10    9.40
 -17   3   2   20.40    9.80
  17   3  -2   14.80    7.70
 -16  -3   2  -10.20    5.60
  16   3  -2    5.70    6.20
 -16   3   2   -8.70    5.70
 -15  -3   2   95.09   14.50
 -15   3   2   89.79   14.70
  15   3  -2   84.39   12.60
 -14  -3   2    4.00    6.30
  14   3  -2    1.80    5.40
 -14   3   2    0.80    6.10
 -13  -3   2    6.70    5.60
 -13   3   2    8.40    6.00
  13   3  -2    2.20    5.20
 -12  -3   2   24.40    7.90
 -12   3   2   34.20    8.40
  12   3  -2   27.70    7.60
 -11  -3   2   74.59   10.90
  11  -3  -2   64.79    6.10
  11   3  -2   70.09   10.00
 -11   3   2   56.69    9.80
 -10  -3   2   93.69   11.30
  10  -3  -2   86.49    5.90
  10   3  -2   70.49    9.60
 -10   3   2   98.09   12.00
   9  -3  -2   12.40    2.50
  -9  -3   2   14.60    6.00
   9   3  -2   18.30    5.30
  -9   3   2    9.70    5.10
  -8  -3   2  169.28   12.20
   8  -3  -2  157.48    7.60
  -8   3   2  174.68   12.80
   8   3  -2  145.49   12.80
  -8   3   2  166.48    8.10
  -7  -3   2  315.37   16.90
   7  -3  -2  282.97   11.40
  -7   3   2  278.97   16.60
   7   3  -2  286.27   16.10
  -7   3   2  285.57   11.30
   6  -3  -2  103.29    4.50
  -6  -3   2   99.09    9.60
   6   3  -2  106.09    9.70
  -6   3   2  107.29   10.20
  -6   3   2   98.19    4.40
  -5  -3   2  724.23   30.40
  -5   3   2  712.13   30.50
   5   3  -2  685.63   30.00
  -4  -3   2   69.69    7.50
  -4   3   2   83.19    3.80
  -4   3   2   87.89    3.80
   4   3  -2   91.79    8.40
  -4   3   2   65.59    7.30
   3  -3  -2  103.69    5.00
  -3   3   2   86.99    8.00
   3   3  -2   92.89    8.10
  -3   3   2  105.09    5.10
   2  -3  -2 1263.67   46.00
   2   3  -2 1266.97   48.30
  -2   3   2 1258.27   46.00
   1   3  -2 1196.08   45.50
  -1   3   2 1196.58   44.30
   0   3   2 4173.78  148.59
   0   3  -2 4161.18  148.79
   1  -3   2  328.47   15.00
   1   3   2  336.67   15.50
   2  -3   2  366.06   16.10
   2   3   2  362.46   17.20
   3  -3   2   67.29    6.00
   3   3   2   59.69    6.90
   4  -3   2 2725.13   98.69
   4   3   2 2719.23  101.09
  -5  -3  -2   25.00    4.30
   5  -3   2   33.40    4.60
  -5   3  -2   27.80    5.00
   5   3   2   25.60    5.70
   6  -3   2    9.40    3.20
  -6  -3  -2   11.50    3.60
   6   3   2   13.90    4.80
  -6   3  -2    9.30    3.90
  -7  -3  -2  189.98   11.40
   7  -3   2  182.08   10.90
   7   3   2  166.38   12.60
  -7   3  -2  175.08   12.30
   8  -3   2  152.38   10.10
  -8  -3  -2  180.38   11.60
   8   3   2  143.19   13.80
  -8   3  -2  147.39   13.50
  -9  -3  -2   39.80    6.70
   9  -3   2   33.40    5.90
   9   3   2   50.69    8.50
  -9   3  -2   46.90    8.10
  10  -3   2   78.79    8.70
 -10  -3  -2   83.19    9.90
 -10   3  -2   77.99   10.50
  10   3   2   80.19   11.00
 -11  -3  -2  127.59   12.80
  11  -3   2  121.69   11.30
  11   3   2  124.09   14.40
  12  -3   2  459.45   23.40
 -12  -3  -2  467.85   25.30
 -12   3  -2  475.55   26.60
  12   3   2  487.75   27.80
  13  -3   2   53.99    8.20
 -13  -3  -2   55.79    9.70
  13   3   2   32.80    9.40
 -13   3  -2   74.29   11.80
 -14  -3  -2   12.90    6.30
 -14   3  -2    7.00    6.50
  14   3   2   13.80    7.50
 -15  -3  -2   48.50    9.80
 -15   3  -2   35.30    9.60
  15   3   2   52.19   11.30
 -16  -3  -2   70.59   12.60
 -16   3  -2   80.69   13.70
  16   3   2  126.69   17.00
 -17   3  -2   -4.70    6.90
  17   3   2    0.00    7.60
 -18   3  -2   81.49   14.50
 -20  -4   2    4.10   12.40
 -20   4   2   -2.70    8.70
 -19  -4   2   13.80    9.60
 -19   4   2   -4.60    7.90
 -18  -4   2   -6.20    6.70
 -18   4   2    0.70    7.20
 -17  -4   2    4.40    7.50
 -17   4   2   -9.70    4.80
  17   4  -2    1.80    7.10
 -16  -4   2   68.99   12.80
 -16   4   2   64.19   13.10
  16   4  -2   72.79   12.70
 -15  -4   2   29.50    9.80
 -15   4   2   25.70    9.80
  15   4  -2   38.80   10.10
 -14  -4   2  157.28   17.50
  14   4  -2  171.08   17.50
 -14   4   2  144.89   17.40
 -13  -4   2   34.60    9.40
  13   4  -2   30.60    8.40
 -13   4   2   34.50    9.50
 -12  -4   2   50.89   10.00
  12   4  -2   33.30    8.50
 -12   4   2   23.80    8.00
 -11  -4   2   17.40    6.80
  11   4  -2   21.70    6.50
 -11   4   2   11.30    5.80
 -10  -4   2   71.69    9.90
  10  -4  -2   67.89    4.60
  10   4  -2   68.99   10.20
 -10   4   2   74.99   10.70
  -9  -4   2  613.84   29.30
   9  -4  -2  596.94   22.40
  -9   4   2  569.94   22.30
   9   4  -2  591.24   29.10
  -9   4   2  622.64   30.30
  -8  -4   2   93.89   10.60
  -8   4   2   81.39    4.30
   8   4  -2  102.19   11.00
  -8   4   2   86.69   10.50
  -7  -4   2    2.80    3.90
  -7   4   2    2.00    3.50
   7   4  -2    1.00    3.40
  -7   4   2    1.80    1.10
  -7   4   2   -0.40    1.10
  -6  -4   2  541.55   25.20
  -6   4   2  527.85   25.50
  -6   4   2  524.35   19.50
  -6   4   2  532.05   19.60
   6   4  -2  522.25   25.30
  -5   4   2  189.68   12.40
  -5   4   2  194.48    8.00
   5   4  -2  166.88   12.30
  -5   4   2  185.98    7.90
  -4   4   2  176.48   11.40
   4   4  -2  163.88   11.20
  -4   4   2  165.68    7.80
  -4   4   2  172.58    7.90
  -3   4   2  169.38    8.40
   3   4  -2  182.98   11.20
  -2   4   2  232.78   11.20
   2   4  -2  242.88   13.20
  -1   4   2  104.79    7.20
   1   4  -2  121.69    8.60
   0   4   2   20.40    4.10
   0   4  -2   10.80    3.40
  -1   4  -2  287.77   14.20
   1   4   2  293.57   14.90
   2   4   2  607.04   27.50
  -2   4  -2  663.03   26.40
   3  -4   2  142.69    8.60
   3   4   2  111.99   10.30
   4  -4   2  122.29    8.00
   4   4   2  114.89   10.70
   5  -4   2  583.54   24.70
  -5   4  -2  601.34   26.90
   5   4   2  568.44   27.30
   6  -4   2  245.18   13.30
  -6   4  -2  263.17   15.60
   6   4   2  282.77   16.60
   7  -4   2   10.80    3.70
  -7   4  -2    9.00    4.50
   7   4   2   18.70    6.10
   8  -4   2   83.69    8.00
  -8  -4  -2   77.69    9.00
   8   4   2   67.49    9.60
  -8   4  -2   67.49    9.30
   9  -4   2  224.28   12.80
  -9  -4  -2  234.58   14.40
   9   4   2  177.08   16.70
  -9   4  -2  204.28   15.20
  10  -4   2   41.70    6.30
 -10  -4  -2   58.89    8.70
  10   4   2   41.10    8.60
 -10   4  -2   26.20    6.90
  11  -4   2    2.20    3.70
 -11  -4  -2   -3.00    4.20
 -11   4  -2    6.20    5.30
  11   4   2   -3.10    5.00
  12  -4   2   64.09    8.40
 -12  -4  -2   57.49    9.40
 -12   4  -2   84.29   12.10
  12   4   2   69.59   11.80
 -13  -4  -2  105.09   12.80
 -13   4  -2   78.49   12.50
  13   4   2  114.19   14.80
 -14  -4  -2   49.50    9.70
 -14   4  -2   35.40    9.50
  14   4   2   36.60   10.10
 -15  -4  -2    3.00    6.20
 -15   4  -2    4.90    6.80
 -16  -4  -2    0.70   10.60
  16   4   2    6.50    8.00
 -16   4  -2   -6.90    5.20
  17   4   2   89.39   15.70
 -17   4  -2   80.09   15.20
 -18   4  -2    4.30    8.30
  18   4   2    1.70    8.90
 -20   5   2   11.80   10.40
 -19  -5   2    2.20    8.20
 -19   5   2    3.20    8.30
 -18  -5   2  111.39   16.30
  18   5  -2   79.09   15.00
 -18   5   2  102.09   18.00
 -17  -5   2    1.10    7.60
 -17   5   2   11.00    8.90
  17   5  -2   -4.00    6.50
 -16  -5   2   -1.50    6.50
  16   5  -2    0.50    6.80
 -16   5   2   -4.00    4.70
 -15  -5   2   11.90    7.60
 -15   5   2   19.30    8.80
  15   5  -2    4.90    7.10
 -14  -5   2   16.70    8.00
 -14   5   2   -4.30    6.10
  14   5  -2    5.20    6.10
 -13  -5   2  195.58   19.60
 -13   5   2  210.48   20.90
  13   5  -2  180.78   19.00
 -12  -5   2   18.20    6.90
  12   5  -2   23.40    7.80
 -12   5   2    3.40    6.00
 -11  -5   2  371.66   22.60
 -11   5   2  358.26   23.30
  11   5  -2  349.96   22.60
 -10  -5   2  187.28   17.20
 -10   5   2  176.88   17.50
  10   5  -2  176.28   16.90
  -9  -5   2    0.20    3.90
  -9   5   2    0.40    4.20
  -9   5   2    4.10    1.30
   9   5  -2   -1.00    3.90
  -8   5   2  358.96   13.80
  -8   5   2  365.86   13.80
  -8   5   2  367.66   21.30
   8   5  -2  328.07   20.70
   7   5  -2  365.66   21.00
  -7   5   2  391.26   14.90
  -7   5   2  376.06   14.80
  -7   5   2  379.86   21.40
   6   5  -2   32.50    6.70
  -6   5   2   47.10    4.10
  -6   5   2   47.90    7.80
  -6   5   2   38.70    3.60
  -5   5   2 1402.26   51.49
  -5   5   2 1452.95   57.09
   5   5  -2 1370.86   56.79
  -4   5   2    5.00    2.20
   4   5  -2    4.60    4.00
   3   5  -2   41.30    6.70
  -3   5   2   58.69    5.40
   2   5  -2    9.70    3.90
  -2   5   2   15.20    3.50
  -1   5   2  721.93   30.00
   1   5  -2  742.63   31.40
   0   5   2   14.60    4.20
   0   5  -2   17.70    4.50
   1   5   2   33.20    5.60
  -1   5  -2   31.40    5.00
   2   5   2  137.99   11.50
  -2   5  -2  121.09    8.50
  -3   5  -2   19.80    4.20
   3   5   2   14.40    4.90
   4  -5   2   65.79    6.70
   4   5   2   47.10    7.50
   5  -5   2  866.61   35.20
   5   5   2  872.41   38.60
   6  -5   2   59.69    6.60
  -6   5  -2   65.39    8.60
   6   5   2   62.79    9.00
   7  -5   2   11.70    3.70
   7   5   2   15.20    5.90
  -7   5  -2   18.60    5.40
   8  -5   2  476.95   21.70
  -8   5  -2  467.75   25.10
   8   5   2  458.35   26.30
   9  -5   2   26.30    5.30
   9   5   2   23.40    7.30
  -9   5  -2   23.60    6.90
  10  -5   2    4.30    3.80
  10   5   2    4.20    5.60
 -10   5  -2   -0.60    3.80
  11  -5   2    5.90    4.20
 -11   5  -2    4.10    5.30
  11   5   2    2.50    5.70
  12   5   2  294.27   25.50
 -12   5  -2  298.67   21.30
 -13   5  -2    4.30    5.20
  13   5   2   -8.00    5.80
  14   5   2   -5.10    6.40
 -14   5  -2   19.00    7.80
 -15   5  -2   32.50   10.00
  15   5   2   11.50    7.70
 -16   5  -2   59.59   13.40
  16   5   2   66.39   13.90
 -17   5  -2   16.80    9.00
  17   5   2   12.60    9.60
 -18   5  -2   40.20   11.70
  18   5   2   54.99   13.80
 -19   5  -2   25.20   15.70
 -20   6   2    5.90   10.00
 -19   6   2   52.29   13.90
 -18   6   2  149.99   21.30
  18   6  -2  143.69   20.50
  17   6  -2   33.20   11.70
 -17   6   2   37.00   12.10
  16   6  -2   -4.90    6.60
 -16   6   2   11.80    8.10
 -15   6   2   31.70   10.10
  15   6  -2   36.20   10.70
  14   6  -2    8.40    8.10
 -14   6   2   26.60    9.00
 -13   6   2    9.80    7.10
  13   6  -2   -0.50    6.50
  12   6  -2    7.40    5.90
 -12   6   2    8.00    6.20
  11   6  -2  130.39   16.10
 -11   6   2  138.19   16.50
  10   6  -2   -1.00    4.20
 -10   6   2   -2.20    4.60
   9   6  -2   18.10    6.50
  -9   6   2    8.00    1.70
  -9   6   2    0.20    4.40
  -8   6   2    2.00    4.20
  -8   6   2    7.60    2.30
  -8   6   2    6.00    1.80
   8   6  -2    5.00    5.00
  -7   6   2    5.80    4.60
  -7   6   2   -3.00    1.40
   7   6  -2    1.50    3.90
  -6   6   2  294.37   17.70
   6   6  -2  268.87   17.50
  -6   6   2  258.07   12.10
  -5   6   2  213.38   14.70
   5   6  -2  226.78   15.20
  -5   6   2  219.38   10.90
   4   6  -2  121.39   12.30
  -4   6   2  111.89    7.30
   3   6  -2    4.70    3.90
  -3   6   2   16.50    3.70
  -2   6   2   28.60    4.80
   2   6  -2   24.60    5.50
  -1   6   2    9.10    3.70
   1   6  -2    2.80    3.40
   0   6  -2  147.19   10.40
   0   6   2  140.29   10.50
   1   6   2    6.60    4.10
  -1   6  -2   12.10    4.10
  -2   6  -2  790.12   33.10
   2   6   2  767.42   34.20
  -3   6  -2   59.69    7.10
   3   6   2   50.89    7.90
   4   6   2    2.80    4.00
  -4   6  -2    7.80    3.30
  -5   6  -2  107.59    9.30
   5   6   2   87.39   11.20
   6  -6   2  172.68   11.00
   6   6   2  174.78   15.90
   7  -6   2  106.59    9.40
   7   6   2   95.79   12.20
  -7   6  -2   79.29   10.80
   8  -6   2   48.50    6.40
   8   6   2   57.99   10.60
  -8   6  -2   37.80    8.30
   9  -6   2   39.80    6.10
  -9   6  -2   28.20    7.50
   9   6   2   35.20    8.80
  10  -6   2    0.10    3.20
  10   6   2   13.50    6.50
 -10   6  -2    9.80    6.50
 -11   6  -2  165.88   17.90
  11   6   2  152.38   18.00
  12   6   2   22.20    8.40
 -12   6  -2   40.50   10.00
 -13   6  -2   -7.90    5.20
  13   6   2   -5.50    5.40
 -14   6  -2   19.30    8.00
  14   6   2   33.80   10.90
 -15   6  -2   68.49   13.10
  15   6   2   60.89   13.60
  16   6   2   24.90   10.90
 -16   6  -2   24.10    9.70
 -17   6  -2    3.50    8.20
  17   6   2   21.40   10.50
  18   6   2    7.50   11.20
 -18   6  -2   -5.70    8.20
  19   6   2   -6.00    9.00
 -19   6  -2    7.60    8.70
  19   7  -2   46.40   14.40
 -19   7   2   42.70   13.90
  18   7  -2   29.40   12.10
 -18   7   2   21.30   11.60
  17   7  -2   32.60   11.90
 -17   7   2   22.30    9.80
 -16   7   2   11.70    7.90
  16   7  -2   -1.40    7.30
 -15   7   2   40.20   12.00
  15   7  -2   57.39   13.60
 -14   7   2   -7.90    5.90
  14   7  -2    2.80    7.50
 -13   7   2   -8.10    5.10
  13   7  -2    1.10    6.70
  12   7  -2   50.19   11.40
 -12   7   2   73.09   12.80
  11   7  -2   39.20    9.70
 -11   7   2   19.70    7.60
  10   7  -2   18.20    7.00
 -10   7   2   16.10    7.10
  -9   7   2    4.60    5.30
   9   7  -2   -7.30    4.40
  -8   7   2  114.39   14.00
   8   7  -2  110.29   13.60
  -8   7   2  105.89    6.30
   7   7  -2   18.50    6.30
  -7   7   2   19.60    3.60
  -7   7   2   23.80    7.40
  -6   7   2   59.79    5.90
  -6   7   2   53.69    9.10
   6   7  -2   48.20    9.10
   5   7  -2  796.42   36.10
  -5   7   2  721.23   30.20
  -4   7   2    0.20    2.50
   4   7  -2   -2.30    3.30
   3   7  -2  163.88   15.00
  -3   7   2  177.98   11.00
  -2   7   2    7.20    3.60
   2   7  -2   16.60    5.60
  -1   7   2  762.72   33.10
   0   7   2   55.19    7.50
   0   7  -2   33.10    6.70
  -1   7  -2  117.39   10.90
   1   7   2  111.59   11.10
   2   7   2   54.39    8.50
  -2   7  -2   54.49    7.60
   3   7   2  253.37   16.80
  -3   7  -2  280.37   15.30
   4   7   2   31.70    7.60
  -4   7  -2   17.00    4.30
  -5   7  -2   -0.50    2.70
   5   7   2    5.20    4.70
  -6   7  -2    3.80    3.10
   6   7   2    7.80    5.00
  -7   7  -2  250.67   14.20
  -7   7  -2  275.17   18.10
   7   7   2  213.38   19.70
  -8   7  -2  439.96   26.50
   8   7   2  477.75   28.20
  -8   7  -2  492.35   22.60
  -9   7  -2  554.74   25.10
   9   7   2  500.35   30.60
  -9   7  -2  569.34   30.60
  10   7   2   57.49   11.80
 -10   7  -2   32.00    8.10
 -11   7  -2  469.75   27.60
  11   7   2  380.36   26.80
  12   7   2   -0.40    6.00
 -12   7  -2   -2.10    6.00
  13   7   2   11.50    9.00
 -13   7  -2   22.30    9.40
  14   7   2    7.90    8.00
 -14   7  -2   -4.80    5.30
  15   7   2   18.50    9.70
 -15   7  -2    7.10    8.10
  16   7   2    9.80    9.70
 -16   7  -2    1.30    8.00
 -17   7  -2    2.20    8.00
  17   7   2   -5.30    8.00
 -18   7  -2   10.60    9.90
  18   7   2   11.00   10.50
 -19   8   2    1.40    9.90
  19   8  -2    0.10   10.90
 -18   8   2    3.10    8.80
  18   8  -2    9.80   10.20
  17   8  -2  106.19   18.50
 -17   8   2  105.69   18.20
 -16   8   2   95.69   17.60
  16   8  -2   86.79   16.60
 -15   8   2   18.30    9.10
  15   8  -2   -7.10    7.30
 -14   8   2    5.70    7.90
  14   8  -2   -3.70    7.00
 -13   8   2   43.10   10.80
  13   8  -2   53.19   12.00
 -12   8   2   -2.40    5.50
  12   8  -2    2.20    6.80
  11   8  -2    6.70    7.40
 -11   8   2    9.70    7.10
 -10   8   2   16.30    8.50
  10   8  -2    6.10    6.00
   9   8  -2  118.69   15.40
  -9   8   2  179.88   18.70
  -8   8   2   50.49   10.10
  -8   8   2   39.70    4.80
   8   8  -2   52.89   10.50
  -7   8   2  182.78   18.30
  -7   8   2  230.28   11.80
   7   8  -2  270.07   22.00
  -6   8   2   58.69    9.70
  -6   8   2   53.19    6.10
   6   8  -2   46.70    9.90
  -5   8   2   14.70    4.10
   5   8  -2    2.90    5.20
   4   8  -2  151.38   15.00
  -4   8   2  138.09    9.90
   3   8  -2   80.29   10.70
  -3   8   2   96.79    9.40
  -2   8   2    4.50    3.60
   2   8  -2    1.60    4.00
  -1   8   2   -0.90    3.30
   1   8  -2    4.00    3.80
   0   8   2    6.40    4.50
   0   8  -2    7.20    4.50
   1   8   2   48.30    8.40
  -1   8  -2   64.99    8.90
  -2   8  -2   -4.30    2.90
   2   8   2   -0.30    3.90
  -3   8  -2   11.90    4.20
   3   8   2    0.50    3.80
   4   8   2  374.86   22.10
  -4   8  -2  349.47   19.20
   5   8   2  423.06   25.00
  -5   8  -2  410.36   20.90
  -6   8  -2  438.76   21.90
   6   8   2  448.46   26.20
   7   8   2   -1.80    4.40
  -7   8  -2   11.10    6.10
  -7   8  -2    7.30    4.30
   8   8   2  120.29   15.80
  -8   8  -2  108.39   14.70
  -8   8  -2  114.29   10.90
  -9   8  -2   37.80    9.10
   9   8   2   28.40    8.60
  -9   8  -2   41.70    6.60
  10   8   2    1.70    5.90
 -10   8  -2    2.20    5.30
 -11   8  -2   48.40   10.70
  11   8   2   55.29   12.70
  12   8   2   34.00   10.00
 -12   8  -2   37.30   11.10
 -13   8  -2   26.20    9.50
  13   8   2   17.40   10.20
  14   8   2   23.30   10.20
 -14   8  -2   29.40   10.30
 -15   8  -2    1.70    8.30
  15   8   2    0.80    7.90
 -16   8  -2   11.80    8.40
  16   8   2   -3.90    9.70
 -17   8  -2  152.88   21.70
  17   8   2  150.38   22.80
  18   8   2   23.10   12.70
 -18   8  -2   23.60   11.00
 -18   9   2   24.80   11.50
  18   9  -2   26.20   12.60
  17   9  -2   94.39   18.50
 -17   9   2  101.29   18.20
  16   9  -2  -10.00    8.30
 -16   9   2    4.30    8.90
  15   9  -2   37.40   12.10
 -15   9   2   33.90   11.70
  14   9  -2    6.30    8.60
 -14   9   2   -3.10    7.70
  13   9  -2    2.20    8.00
 -13   9   2   -9.30    5.50
  12   9  -2   10.30    8.20
 -12   9   2    1.20    6.30
 -11   9   2   21.90    8.50
  11   9  -2   18.40    8.80
 -10   9   2   -1.90    5.20
  10   9  -2   10.00    6.90
  -9   9   2   19.80    7.90
   9   9  -2   25.40    9.00
  -8   9   2   24.20    7.50
   8   9  -2   35.00    9.00
   7   9  -2  519.85   30.00
  -7   9   2  486.55   22.30
  -7   9   2  503.65   29.10
  -6   9   2   -3.60    2.80
  -6   9   2    1.90    4.70
   6   9  -2   -2.70    4.50
   5   9  -2  342.17   22.10
  -5   9   2  315.37   17.10
   4   9  -2   38.50    8.30
  -4   9   2   44.00    6.80
   3   9  -2   97.89   12.80
  -3   9   2   97.39   10.30
   2   9  -2   22.20    6.60
  -2   9   2   17.80    5.40
   1   9  -2    4.80    4.50
  -1   9   2   10.30    5.00
   0   9   2   25.10    6.80
   0   9  -2   27.00    7.20
   1   9   2    9.30    5.00
  -1   9  -2    6.60    4.40
   2   9   2   32.90    7.70
  -2   9  -2   34.60    7.20
   3   9   2    8.90    5.10
  -3   9  -2   -2.20    3.30
   4   9   2   -5.20    3.80
  -4   9  -2    1.80    3.60
   5   9   2    9.00    6.20
  -5   9  -2    7.10    4.10
   6   9   2  112.09   14.80
  -6   9  -2  126.99   12.20
  -7   9  -2   31.20    6.50
   7   9   2   28.90    8.50
  -8   9  -2  214.58   20.90
   8   9   2  212.58   21.20
  -8   9  -2  183.88   13.00
   9   9   2   29.70    9.70
  -9   9  -2   47.10   10.60
  10   9   2   11.40    8.80
 -10   9  -2   32.30   10.20
  11   9   2    2.40    7.20
 -11   9  -2    3.30    5.80
  12   9   2    6.80    7.50
 -12   9  -2    6.30    7.40
  13   9   2   15.20   10.20
 -13   9  -2   20.10   10.00
 -14   9  -2   17.20    9.70
  14   9   2    2.40    8.40
  15   9   2   30.50   12.50
 -15   9  -2   30.60   11.20
 -16   9  -2    2.70    7.30
  16   9   2   10.80   11.30
 -17   9  -2   10.20   10.30
  17   9   2    4.90   10.40
  17  10  -2   16.40   12.90
 -17  10   2   40.50   13.70
  16  10  -2   -3.40    8.10
 -16  10   2   12.00   10.00
 -15  10   2   12.70    9.80
  15  10  -2   42.40   14.10
 -14  10   2   22.20   10.30
  14  10  -2   -0.90    8.40
 -13  10   2   13.80    8.40
  13  10  -2   14.80   10.60
  12  10  -2   48.30   12.90
 -12  10   2   26.90   10.00
  11  10  -2    4.50    7.10
 -11  10   2    6.30    6.90
  10  10  -2   -5.00    5.20
 -10  10   2    2.10    6.50
   9  10  -2    1.30    6.20
  -9  10   2    2.80    5.80
  -8  10   2   35.30   10.00
   8  10  -2   50.49   11.10
   7  10  -2  346.47   24.50
  -7  10   2  390.16   18.60
  -7  10   2  313.37   23.50
   6  10  -2  615.94   34.90
  -6  10   2  648.14   28.90
  -5  10   2  195.48   12.90
   5  10  -2  128.99   16.40
  -4  10   2   85.69   10.30
   4  10  -2   93.69   13.10
  -3  10   2  140.49   13.60
   3  10  -2  135.59   15.70
  -2  10   2   24.20    6.50
   2  10  -2   14.60    6.70
  -1  10   2   82.89   10.50
   1  10  -2   68.99   10.80
   0  10  -2    6.40    5.60
   0  10   2   -1.40    4.50
  -1  10  -2   14.70    5.90
   1  10   2    1.20    5.00
   2  10   2   -0.30    4.50
  -2  10  -2    0.90    4.10
   3  10   2   36.30    8.70
  -3  10  -2   30.20    7.40
  -4  10  -2   22.40    6.40
   4  10   2   18.00    7.30
   5  10   2   31.70    9.10
  -5  10  -2   27.10    6.50
   6  10   2  239.38   22.40
  -6  10  -2  263.77   16.60
  -7  10  -2    9.40    5.00
   7  10   2   13.00    7.70
  -8  10  -2   76.79   13.10
   8  10   2   73.59   14.10
  -8  10  -2   86.89    9.80
   9  10   2   -4.70    6.60
  -9  10  -2   11.50    7.80
  10  10   2  217.78   24.00
 -10  10  -2  180.68   21.10
  11  10   2    8.30    8.30
 -11  10  -2    8.60    7.00
  12  10   2   38.10   12.30
 -12  10  -2   58.79   13.60
  13  10   2   16.30   11.10
 -13  10  -2   21.90    9.90
  14  10   2   13.80   10.80
 -14  10  -2    5.20    7.40
 -15  10  -2    1.10    7.50
  15  10   2   11.10   10.70
  16  10   2   16.70   12.80
 -16  10  -2    9.80    9.70
 -17  11   2   -1.30    7.60
  17  11  -2    3.40   11.70
 -16  11   2   14.00   10.30
  16  11  -2    0.40   10.60
 -15  11   2   42.80   12.90
  15  11  -2   18.10   13.40
 -14  11   2   -1.10    7.50
  14  11  -2    1.20    9.00
  13  11  -2    6.20    9.20
 -13  11   2   22.70    9.80
  12  11  -2  115.49   18.20
 -12  11   2  100.89   17.10
 -11  11   2    5.00    7.30
  11  11  -2   15.00    9.20
 -10  11   2   54.59   12.50
  10  11  -2   72.49   13.90
  -9  11   2    6.10    6.90
   9  11  -2   -2.90    6.10
  -8  11   2   -4.20    4.50
   8  11  -2    4.00    6.30
  -7  11   2   76.79   13.20
   7  11  -2   63.39   12.80
   6  11  -2   45.50   11.30
  -6  11   2   35.00    6.80
   5  11  -2  118.69   16.10
  -5  11   2  140.29   12.90
   4  11  -2  169.48   19.00
  -4  11   2  181.48   15.80
   3  11  -2   32.90    8.40
  -3  11   2   31.10    7.50
   2  11  -2   94.19   13.50
  -2  11   2  114.69   13.30
  -1  11   2  231.08   19.50
   1  11  -2  184.28   18.80
   0  11  -2  119.59   14.00
   0  11   2   89.39   12.60
   1  11   2   97.99   13.30
  -1  11  -2   85.89   12.00
  -2  11  -2   79.89   11.70
   2  11   2   82.09   12.30
   3  11   2   33.50    9.10
  -3  11  -2   16.30    6.70
  -4  11  -2  183.58   16.40
   4  11   2  169.78   19.30
   5  11   2  285.07   25.10
  -5  11  -2  292.87   18.70
  -6  11  -2    1.00    4.20
   6  11   2    5.90    6.70
  -7  11  -2   96.69   11.90
   7  11   2  106.59   15.90
  -8  11  -2   -5.40    5.70
   8  11   2   -0.10    7.30
  -9  11  -2   28.40    9.60
   9  11   2   35.60   11.60
  10  11   2   33.80   11.10
 -10  11  -2   28.60    9.50
  11  11   2   -0.60    8.30
 -11  11  -2    7.30    7.50
 -12  11  -2   -3.10    5.10
  12  11   2    8.10    9.00
  13  11   2   88.79   18.40
 -13  11  -2   75.69   15.50
  14  11   2    0.50    9.20
 -14  11  -2   10.80    9.70
 -15  11  -2   21.20   10.90
  15  11   2   10.80   11.10
 -16  11  -2   -4.10    8.40
  16  11   2    7.80   12.00
 -16  12   2    8.20    8.90
  16  12  -2    2.50   11.40
  15  12  -2   -7.90   10.90
 -15  12   2    6.10    9.40
  14  12  -2   -6.20    7.10
 -14  12   2    9.50    9.50
  13  12  -2   14.20   10.40
 -13  12   2   16.40    9.70
  12  12  -2    8.20    9.50
 -12  12   2   10.40    9.70
  11  12  -2   -9.80    6.50
 -11  12   2   -5.50    5.90
  10  12  -2    8.50    8.00
 -10  12   2    6.70    7.80
   9  12  -2  254.97   26.00
  -9  12   2  208.18   23.40
  -8  12   2   16.20    7.90
   8  12  -2    4.50    7.80
  -7  12   2    2.70    6.10
   7  12  -2    6.50    7.30
   6  12  -2    7.90    7.40
  -6  12   2   21.50    9.70
  -5  12   2   -0.60    4.00
   5  12  -2    7.30    7.40
   4  12  -2    3.50    6.30
  -4  12   2   -1.40    4.40
   3  12  -2   97.49   14.60
  -3  12   2  143.09   14.90
  -2  12   2   -0.70    4.80
   2  12  -2    5.70    5.70
   1  12  -2  325.57   22.90
  -1  12   2  295.77   20.70
   0  12  -2    2.50    5.30
   0  12   2    0.50    6.10
  -1  12  -2  245.48   21.30
   1  12   2  207.28   20.60
  -2  12  -2   16.70    7.30
   2  12   2   19.20    7.70
  -3  12  -2  373.46   23.20
   3  12   2  355.86   24.90
  -4  12  -2   95.09   12.50
   4  12   2   58.49   12.20
   5  12   2   22.30    9.00
  -5  12  -2   36.20    8.60
   6  12   2   18.80    9.10
  -6  12  -2   14.90    6.70
   7  12   2   13.70    9.10
  -8  12  -2    4.00    6.40
   8  12   2    3.60    7.00
  -9  12  -2  196.58   23.70
   9  12   2  211.78   24.50
 -10  12  -2    2.80    7.20
  10  12   2   20.60   10.60
  11  12   2   10.80    9.40
 -11  12  -2   15.20    9.70
  12  12   2   54.49   14.30
 -12  12  -2   22.50   10.20
  13  12   2  -14.70    7.00
 -13  12  -2   -3.40    6.70
  14  12   2   19.40   12.10
 -14  12  -2   22.10   12.20
 -15  12  -2   11.50    9.20
  15  12   2   14.90   13.50
  15  13  -2    0.40   10.70
 -15  13   2   24.20   13.00
  14  13  -2   41.80   15.40
 -14  13   2   62.69   16.40
  13  13  -2   13.10   10.20
 -13  13   2    1.00    8.20
  12  13  -2    3.30   10.80
 -12  13   2   12.90    9.90
 -11  13   2   93.09   17.20
  11  13  -2   88.39   17.10
 -10  13   2    1.80    7.20
  10  13  -2   10.60    9.40
  -9  13   2   24.20   10.50
   9  13  -2   26.80   10.80
  -8  13   2  121.69   18.20
   8  13  -2  141.99   19.90
   7  13  -2    7.80    8.50
  -7  13   2   10.40    7.30
   6  13  -2   -0.10    6.80
   5  13  -2   23.20    9.20
  -5  13   2   32.00    7.70
   4  13  -2  677.53   39.10
  -4  13   2  712.53   34.90
  -3  13   2   -0.90    5.00
   3  13  -2    8.10    7.00
   2  13  -2    1.20    6.50
  -2  13   2   -4.50    4.40
   1  13  -2   -4.30    4.90
  -1  13   2    5.60    6.20
   0  13   2    6.50    7.00
   0  13  -2   -4.30    4.60
   1  13   2   15.00    7.70
  -1  13  -2   -2.40    5.70
   2  13   2  216.18   21.60
  -2  13  -2  169.98   18.20
   3  13   2    3.10    6.60
  -3  13  -2   -0.90    5.10
   4  13   2  102.19   16.20
  -4  13  -2  129.69   15.10
  -5  13  -2    0.50    5.10
   5  13   2   -5.90    6.80
   6  13   2    9.50    8.30
   7  13   2    7.70    8.00
   8  13   2   68.89   14.50
  -8  13  -2   80.19   15.80
  -9  13  -2    9.20    8.80
   9  13   2   -3.60    8.60
  10  13   2   92.59   18.20
 -10  13  -2   54.69   13.50
 -11  13  -2    4.80    9.20
  11  13   2   13.90   11.30
  12  13   2   32.80   13.80
 -12  13  -2   20.20   11.00
 -13  13  -2   30.30   12.40
  13  13   2   -5.70    8.40
 -14  13  -2    7.10    9.30
  14  13   2   10.40   10.60
  13  14  -2    3.20    9.40
 -13  14   2   -2.70    8.20
 -12  14   2   -8.70    6.70
  12  14  -2   -4.60    7.80
 -11  14   2   42.70   14.40
  11  14  -2   12.70   10.80
 -10  14   2   37.30   12.70
  10  14  -2   22.60   11.20
  -9  14   2    5.90    8.40
   9  14  -2    6.50    8.80
  -8  14   2  -12.70    5.20
   8  14  -2   -8.40    5.80
  -7  14   2    2.80    7.60
   7  14  -2   11.40    8.70
   6  14  -2   20.80   10.00
   5  14  -2    8.60    8.10
  -4  14   2   11.80    6.80
   4  14  -2   13.20    8.70
   3  14  -2  272.17   25.90
  -3  14   2  235.78   21.20
  -2  14   2   -3.60    4.90
   2  14  -2    8.60    7.60
   1  14  -2   32.40   10.20
  -1  14   2   24.20    9.00
   0  14  -2   45.10   11.00
   0  14   2   41.00   11.10
  -1  14  -2  135.79   16.40
   1  14   2   83.59   13.80
  -2  14  -2    1.60    5.70
   2  14   2   25.40    9.30
  -3  14  -2   53.39   10.80
   3  14   2   41.00   11.80
   4  14   2   20.20   10.10
  -4  14  -2   14.60    7.10
  -5  14  -2   20.60    7.90
   5  14   2   24.60   10.00
   6  14   2   34.50   11.40
   7  14   2   54.79   14.20
  -8  14  -2   -2.90    5.80
   8  14   2   -8.50    5.80
  -9  14  -2   16.60   10.40
   9  14   2   39.70   13.70
  10  14   2   18.10   11.30
 -10  14  -2   14.50    9.10
  11  14   2    6.30   10.40
 -11  14  -2   29.30   12.20
 -12  14  -2   11.90   11.30
  12  14   2    9.30   10.70
 -13  14  -2    8.20   11.60
  13  14   2    0.00   10.80
 -12  15   2    7.00    9.40
  12  15  -2   -2.80   10.90
  11  15  -2   15.80   11.70
 -11  15   2    9.60   11.00
 -10  15   2   42.40   13.80
  10  15  -2   39.90   13.60
   9  15  -2   61.09   15.90
  -9  15   2   68.69   16.80
   8  15  -2   19.60   11.10
  -8  15   2   19.80   11.00
   7  15  -2    2.90    9.00
  -7  15   2    5.30    8.80
   6  15  -2   22.50   10.50
   5  15  -2    5.20    8.90
   4  15  -2    9.30    9.80
  -3  15   2   34.10    9.50
   3  15  -2   36.50   11.90
  -2  15   2   51.09   11.30
   2  15  -2   53.69   12.60
   1  15  -2    8.10    7.80
  -1  15   2   -4.70    6.20
   0  15   2   82.19   14.60
   0  15  -2   55.39   12.40
  -1  15  -2    4.70    7.00
   1  15   2   -0.90    6.50
   2  15   2    1.30    6.50
  -2  15  -2    2.30    7.30
   3  15   2   82.69   15.10
  -3  15  -2   68.99   12.90
  -4  15  -2    8.70    6.90
   4  15   2    9.70    8.50
   5  15   2   10.20   10.50
   6  15   2    6.10    8.30
   7  15   2   -1.90    7.40
   8  15   2   -2.60    8.20
  -8  15  -2   -7.20    6.20
   9  15   2   32.40   12.80
  -9  15  -2   21.70   11.40
  10  15   2   24.40   12.70
 -10  15  -2   19.00   11.10
 -11  15  -2    8.00    9.90
  11  15   2   15.40   11.80
  10  16  -2   -3.80    9.60
 -10  16   2   -4.70    8.80
   9  16  -2   11.20    9.40
  -9  16   2    3.00    7.50
  -8  16   2   -8.70    6.50
   8  16  -2    5.20   11.00
   7  16  -2  107.89   18.70
  -7  16   2   85.89   18.30
  -6  16   2   86.69   17.60
   6  16  -2   80.89   16.70
   5  16  -2    7.10    9.10
   4  16  -2   31.80   12.10
   3  16  -2   48.90   13.50
  -2  16   2   -0.20    7.50
   2  16  -2    2.20    9.20
  -1  16   2    3.60    7.50
   1  16  -2    2.00    6.60
   0  16  -2    0.90    8.10
   0  16   2   -2.80    6.20
   1  16   2    0.30    8.00
  -1  16  -2   -2.90    6.40
  -2  16  -2   12.80    8.60
   2  16   2   11.00    9.00
   3  16   2  -10.10    6.70
  -3  16  -2    4.60    7.50
   4  16   2   29.80   11.90
   5  16   2    2.30    8.50
   6  16   2   21.50   12.10
   7  16   2    3.60    8.30
  -8  16  -2   -5.30    7.50
   8  16   2   -8.40    7.90
  -9  16  -2   16.80   11.40
   9  16   2   -5.00   10.20
  -8  17   2   14.90   11.20
   8  17  -2    9.40   12.30
  -7  17   2   65.69   16.40
   7  17  -2   42.00   15.70
   6  17  -2   -4.60    9.20
  -6  17   2   -9.50    5.80
   5  17  -2   14.60   11.00
   4  17  -2   21.00   11.00
   3  17  -2   -8.80    8.40
   2  17  -2    3.30    9.20
   1  17  -2    2.50    8.80
   0  17  -2   42.80   12.40
   0  17   2   29.50   11.20
  -1  17  -2   20.80   10.70
   1  17   2    2.50    8.50
  -2  17  -2   -4.50    7.60
   2  17   2   -3.50    8.70
   3  17   2   67.09   15.40
   4  17   2   -5.80    8.40
   5  17   2   15.70   11.30
   6  17   2    8.00    8.80
  -7  17  -2    5.30    9.00
   7  17   2   10.60   11.80
   4  18  -2    4.50   11.50
   3  18  -2   15.30   11.00
   2  18  -2    3.50    9.20
   1  18  -2    8.70    9.70
   0  18  -2   -5.90    7.90
   0  18   2   -2.90    8.60
   1  18   2   27.40   12.40
  -1  18  -2   46.40   12.60
   2  18   2   51.39   15.50
   3  18   2   17.90   10.50
 -21   0   3    0.10    8.90
 -20   0   3   13.80   10.00
 -19   0   3    2.50    7.80
 -18   0   3    7.80    7.70
 -17   0   3   12.90    8.60
 -16   0   3    5.10    6.20
 -15   0   3   62.59   11.80
  14   0  -3    0.30    4.00
 -14   0   3   -1.60    5.20
 -13   0   3  857.61   42.00
  13   0  -3  855.11   37.00
 -12   0   3   -5.80    4.00
  12   0  -3    6.20    4.10
 -11   0   3  247.78   17.10
  11   0  -3  232.18   13.80
 -10   0   3   -0.40    3.70
  10   0  -3    0.10    2.30
  -9   0   3  242.88   16.00
   9   0  -3  254.87   13.50
   8   0  -3    3.30    2.50
  -8   0   3   -0.50    3.70
   7   0  -3   87.79    7.20
  -7   0   3   96.19    9.70
   6   0  -3    2.20    2.10
  -6   0   3    2.50    2.90
   5   0  -3   80.29    5.30
  -5   0   3   72.49    7.60
   4   0  -3   -1.70    1.60
  -4   0   3   -1.30    2.50
   3   0  -3  665.33   25.90
   3   0  -3  703.53   25.90
  -3   0   3  698.53   27.30
   2   0  -3    0.90    1.20
  -2   0   3   -2.30    1.80
  -2   0   3   -0.40    1.60
   1   0  -3 3765.52  134.19
  -1   0   3 3682.73  134.49
  -1   0   3 3785.12  134.29
   1   0  -3 3988.30  135.19
   0   0  -3   -0.90    0.80
   0   0   3    0.80    1.00
   0   0   3   -0.50    1.90
   1   0   3  327.77   14.30
   2   0   3    2.20    2.60
  -2   0  -3    2.00    1.20
  -3   0  -3    1.90    1.50
   3   0   3    3.10    2.90
   3   0   3    2.10    1.50
   4   0   3   -2.30    2.70
  -4   0  -3   -1.20    1.60
  -5   0  -3  217.98   11.10
   5   0   3  238.88   13.10
   6   0   3    9.40    3.60
  -6   0  -3    2.00    2.40
   7   0   3   58.29    7.60
  -7   0  -3   92.59    8.30
   8   0   3    1.10    3.10
  -8   0  -3    2.30    3.00
   9   0   3   42.30    7.20
  -9   0  -3   38.70    6.30
 -10   0  -3   -4.10    3.20
  10   0   3    0.90    3.90
 -11   0  -3  400.46   22.60
  11   0   3  460.35   24.20
  12   0   3    2.70    4.30
 -12   0  -3   -0.30    4.60
 -13   0  -3   11.90    6.20
  13   0   3   12.50    6.00
 -14   0  -3   -0.50    5.40
  14   0   3    3.90    5.50
 -15   0  -3  123.49   15.20
  15   0   3  120.49   14.40
 -16   0  -3  -10.50    4.70
 -21  -1   3   21.90   11.60
 -21   1   3    1.50    8.60
 -20  -1   3    7.20    9.50
 -20   1   3    9.10    9.00
 -19  -1   3   13.00    9.20
 -19   1   3   -7.90    5.00
 -18  -1   3    4.40    7.50
 -18   1   3   24.60   10.10
 -17  -1   3    3.60    6.70
 -17   1   3    1.30    6.40
 -16  -1   3   32.20    9.50
 -16   1   3   42.90   10.90
 -15  -1   3   13.30    7.70
  15   1  -3    2.90    5.10
 -15   1   3    2.40    5.70
 -14  -1   3  116.69   15.10
 -14   1   3  101.99   14.30
  14   1  -3  108.39   12.10
  13  -1  -3   21.60    4.80
 -13  -1   3    7.80    6.40
 -13   1   3   12.10    7.10
  13   1  -3   20.50    6.40
  12  -1  -3  137.89    9.90
 -12  -1   3  144.89   15.30
 -12   1   3  170.18   17.00
  12   1  -3  161.58   13.40
  11  -1  -3  185.98   10.90
 -11  -1   3  161.78   16.20
 -11   1   3  156.58   15.60
  11   1  -3  193.28   12.70
  10  -1  -3   20.50    4.10
 -10  -1   3   20.30    5.90
  10   1  -3   28.40    5.60
 -10   1   3   18.10    5.60
   9  -1  -3    9.90    2.70
  -9  -1   3    1.70    3.70
  -9   1   3    4.30    4.10
   9   1  -3   10.50    3.50
   8  -1  -3  213.28   10.60
  -8  -1   3  217.68   14.20
  -8   1   3  205.68   14.30
   8   1  -3  226.98   12.50
   7  -1  -3  144.19    7.60
  -7  -1   3  151.98   12.60
   7   1  -3  133.59    9.00
  -7   1   3  136.79   12.00
  -6  -1   3   82.79    8.50
   6  -1  -3   87.09    5.20
   6   1  -3   93.79    7.80
  -6   1   3   88.09    9.10
   5  -1  -3   30.00    2.80
  -5  -1   3   28.40    5.00
  -5   1   3   28.10    4.80
  -5   1   3   33.70    2.90
   5   1  -3   25.40    4.10
   4  -1  -3  981.20   34.70
  -4  -1   3  923.81   37.70
   4  -1  -3  981.40   34.70
   4   1  -3  924.61   36.70
  -4   1   3  980.70   37.90
   3  -1  -3 3213.78  112.99
  -3  -1   3 3236.18  115.49
  -3   1   3 3351.16  113.09
   3   1  -3 3129.09  114.69
  -3   1   3 3111.39  115.29
   2  -1  -3   94.69    4.80
  -2  -1   3  103.79    6.30
  -2   1   3   94.19    5.90
  -2   1   3   94.69    4.90
   2   1  -3   94.59    6.10
   1  -1  -3 2073.89   73.69
  -1  -1   3 2091.79   74.19
  -1  -1   3 2039.20   74.49
   1  -1  -3 2010.50   73.69
  -1   1   3 2073.69   73.79
  -1   1   3 2089.49   73.69
   0  -1   3  843.62   32.60
   0   1   3  862.81   32.40
   0   1   3  862.31   30.90
   1  -1   3   26.60    3.70
   1   1   3   20.00    3.50
  -2  -1  -3   65.19    3.30
   2  -1   3   58.19    5.60
   2   1   3   57.79    5.80
   2   1   3   57.49    3.10
  -3  -1  -3 1561.04   55.29
   3  -1   3 1500.65   57.39
  -3   1  -3 1553.94   56.29
   3   1   3 1525.75   55.19
   3   1   3 1544.55   58.19
  -4  -1  -3  261.37   11.50
   4  -1   3  265.47   13.30
   4   1   3  251.67   13.80
  -4   1  -3  259.57   12.30
  -5  -1  -3    6.70    2.40
   5  -1   3   -0.10    2.80
   5   1   3    4.50    3.40
  -5   1  -3    2.30    2.40
   6  -1   3   17.10    4.30
  -6  -1  -3   12.80    3.40
   6   1   3   12.90    4.40
  -6   1  -3   14.10    3.70
   7  -1   3  230.58   13.60
  -7  -1  -3  233.68   12.60
   7   1   3  232.38   14.20
  -7   1  -3  223.28   12.90
   8  -1   3   -2.70    2.50
  -8  -1  -3    0.20    2.80
   8   1   3   -7.60    2.90
  -8   1  -3   -1.30    2.70
   9  -1   3   10.10    4.60
  -9  -1  -3    4.20    3.60
   9   1   3    7.10    4.20
  -9   1  -3   10.10    3.90
 -10  -1  -3   18.50    5.10
  10  -1   3   37.20    6.70
 -10   1  -3   18.90    5.70
  10   1   3   15.60    5.80
 -11  -1  -3   19.30    6.00
  11  -1   3   31.40    6.50
  11   1   3   18.90    6.40
 -11   1  -3   13.00    5.60
 -12  -1  -3  185.88   16.20
  12  -1   3  181.98   16.20
 -12   1  -3  174.38   15.80
  12   1   3  200.98   17.70
 -13  -1  -3   12.10    5.80
  13  -1   3    3.40    5.30
  13   1   3    1.60    5.60
 -13   1  -3    4.80    5.70
 -14  -1  -3    8.30    6.00
  14  -1   3   -0.80    4.90
 -14   1  -3   -4.00    4.70
  14   1   3   -6.60    5.30
 -15  -1  -3   10.90    6.90
  15   1   3   10.80    7.40
 -15   1  -3   -0.80    5.50
 -16  -1  -3   71.79   12.30
 -16   1  -3   60.09   11.60
  16   1   3   75.39   13.50
 -21  -2   3   29.60   11.70
 -21   2   3   39.50   12.80
 -20  -2   3   45.10   13.00
 -20   2   3   42.60   13.00
 -19  -2   3    4.80    7.70
 -19   2   3    2.80    8.50
 -18  -2   3   17.00    9.10
 -18   2   3   -6.50    5.30
 -17  -2   3   39.50   11.30
 -17   2   3   46.10   12.40
 -16  -2   3    8.50    6.80
 -16   2   3   17.20    8.20
  16   2  -3    8.20    6.10
 -15  -2   3   95.79   14.10
  15   2  -3  104.39   13.00
 -15   2   3  137.89   17.10
 -14  -2   3   -3.70    4.50
 -14   2   3   -2.30    5.40
  14   2  -3   -5.60    3.60
 -13  -2   3  284.57   20.80
  13   2  -3  305.37   18.70
 -13   2   3  294.77   21.00
  12  -2  -3    6.60    3.00
 -12  -2   3    2.50    4.50
  12   2  -3    1.60    4.50
 -12   2   3    3.80    5.20
  11  -2  -3   99.69    7.00
 -11  -2   3  106.39   12.40
  11   2  -3   86.79   10.30
 -11   2   3   93.19   12.20
  10  -2  -3    0.30    2.20
 -10  -2   3    0.50    3.60
 -10   2   3   -4.30    3.20
  10   2  -3    8.60    4.10
  -9  -2   3   22.60    6.00
   9  -2  -3   31.40    3.60
  -9   2   3   11.50    4.80
   9   2  -3   16.30    4.90
   8  -2  -3   74.39    4.60
  -8  -2   3   71.29    9.00
   8   2  -3   75.19    8.20
  -8   2   3   74.49    9.20
  -7  -2   3    3.50    3.80
   7  -2  -3    2.30    1.50
  -7   2   3    5.60    1.50
  -7   2   3    6.00    3.80
   7   2  -3   -0.70    2.40
   6  -2  -3  136.79    5.60
  -6  -2   3  134.99    9.80
  -6   2   3  134.59    5.50
   6   2  -3  138.59    9.20
  -6   2   3  138.09   10.10
  -5  -2   3   47.50    6.60
  -5   2   3   68.09    7.80
   5   2  -3   65.89    6.90
  -4  -2   3  597.54   26.60
  -4   2   3  661.83   27.10
   4   2  -3  641.24   26.40
   3  -2  -3 1121.09   40.20
  -3  -2   3 1115.89   43.50
   3   2  -3 1167.68   43.40
  -3   2   3 1110.79   40.20
  -3   2   3 1131.79   43.30
   2  -2  -3 1256.87   45.30
  -2   2   3 1254.97   46.90
  -2   2   3 1244.28   45.30
   2   2  -3 1261.57   47.20
  -1  -2   3 1630.04   59.19
  -1   2   3 1591.74   57.99
  -1   2   3 1579.64   58.19
   0  -2   3  851.51   32.80
   0   2   3  838.82   32.40
   1  -2   3   71.79    6.30
   1   2   3   72.89    6.70
   2  -2   3 1371.56   51.29
   2   2   3 1385.06   49.30
   2   2   3 1335.57   51.89
   3  -2   3  417.06   18.70
   3   2   3  435.26   19.80
  -4  -2  -3   29.20    3.60
   4  -2   3   27.60    4.50
  -4   2  -3   22.40    4.00
   4   2   3   25.60    5.30
   5  -2   3    5.40    3.10
  -5  -2  -3    9.20    2.80
   5   2   3   14.90    4.50
  -5   2  -3    6.70    3.00
  -6  -2  -3  322.47   15.10
   6  -2   3  296.97   15.70
   6   2   3  312.87   17.40
  -6   2  -3  310.67   16.00
   7  -2   3  322.57   16.50
  -7  -2  -3  297.07   15.40
   7   2   3  352.46   18.50
  -7   2  -3  295.87   16.50
  -8  -2  -3  215.08   12.40
   8  -2   3  197.18   12.70
  -8   2  -3  187.68   12.70
   8   2   3  208.88   14.60
  -9  -2  -3  136.39   11.90
   9  -2   3  160.08   12.90
   9   2   3  148.79   14.00
  -9   2  -3  141.59   12.90
  10  -2   3   61.79    8.70
 -10  -2  -3   70.09    8.60
  10   2   3   62.59   10.20
 -10   2  -3   73.49    9.80
 -11  -2  -3    6.60    4.40
  11  -2   3    1.00    3.80
  11   2   3    4.00    5.00
 -11   2  -3   -2.60    4.00
  12  -2   3   34.20    7.00
 -12  -2  -3   39.40    8.00
 -12   2  -3   21.00    6.60
  12   2   3   37.60    8.90
 -13  -2  -3   99.09   12.10
  13  -2   3   68.19    9.50
 -13   2  -3   54.59    9.90
  13   2   3   70.19   11.60
 -14  -2  -3   15.50    6.90
  14  -2   3   11.50    5.80
  14   2   3   25.50    8.20
 -14   2  -3   14.10    6.70
 -15  -2  -3    9.80    6.50
 -15   2  -3    2.50    6.20
  15   2   3   10.50    7.20
 -16   2  -3   39.50   10.50
  16   2   3   20.00    8.70
  17   2   3   69.19   15.70
 -17   2  -3   54.19   12.00
 -21  -3   3   48.80   13.70
 -21   3   3   42.60   14.10
 -20  -3   3   13.40   10.80
 -20   3   3    3.60    9.30
 -19  -3   3    0.20    7.00
 -19   3   3   -7.00    6.00
 -18  -3   3    3.70    7.90
 -18   3   3   14.60   10.00
 -17  -3   3   93.09   15.70
 -17   3   3   76.89   15.30
 -16  -3   3  -12.00    5.30
 -16   3   3    4.20    6.20
  16   3  -3   -0.90    5.50
 -15  -3   3   31.70    9.90
 -15   3   3   24.70    9.00
  15   3  -3   29.40    8.20
 -14  -3   3  102.49   14.50
  14   3  -3   93.89   12.50
 -14   3   3   78.79   13.30
 -13  -3   3  105.39   14.50
 -13   3   3   98.19   14.20
  13   3  -3  108.99   13.20
 -12  -3   3   97.59   12.70
 -12   3   3   63.59   11.20
  12   3  -3  106.19   12.20
  11  -3  -3   80.89    5.50
 -11  -3   3   90.19   11.90
 -11   3   3   82.59   11.70
  11   3  -3   87.29   10.90
  10  -3  -3   98.19    5.60
 -10  -3   3  119.69   13.20
  10   3  -3   83.29   10.30
 -10   3   3   96.29   12.60
   9  -3  -3  273.67   11.20
  -9  -3   3  298.57   17.70
  -9   3   3  248.88   17.10
  -9   3   3  280.27   11.10
   9   3  -3  302.67   17.30
  -8  -3   3   30.80    6.70
   8   3  -3   19.50    5.40
  -8   3   3   31.80    7.10
  -7  -3   3   49.60    7.40
   7   3  -3   62.79    8.10
  -7   3   3   61.39    8.30
  -6  -3   3  107.29   10.60
   6   3  -3  118.19   10.40
  -6   3   3  102.19   10.40
  -5  -3   3  519.15   23.60
   5   3  -3  511.95   23.30
  -5   3   3  491.45   23.40
   4  -3  -3   56.79    2.80
  -4  -3   3   55.19    6.80
  -4   3   3   60.29    7.10
   4   3  -3   49.40    6.60
  -4   3   3   59.39    2.80
   3  -3  -3  293.67   11.70
  -3   3   3  293.07   11.70
   3   3  -3  284.07   14.40
  -3   3   3  274.07   14.30
   2   3  -3  154.18    9.50
  -2   3   3  152.98    7.70
  -2   3   3  153.08    9.00
  -1   3   3  696.93   27.00
   1   3  -3  674.53   28.10
   0  -3   3 1911.61   71.39
   0   3   3 1947.81   71.09
   1  -3   3   71.89    6.70
   1   3   3   82.19    7.20
   2  -3   3   11.80    3.50
   2   3   3   18.80    4.20
   3  -3   3   72.49    7.10
   3   3   3   67.89    7.70
   4  -3   3  796.92   31.70
   4   3   3  752.42   33.10
   5  -3   3  964.80   39.20
   5   3   3  992.80   41.50
  -5   3  -3 1006.70   40.10
   6  -3   3  626.14   26.80
  -6  -3  -3  593.34   25.80
   6   3   3  639.54   29.30
  -6   3  -3  613.34   27.50
   7  -3   3   13.40    3.90
  -7  -3  -3   25.70    4.80
  -7   3  -3   25.50    5.50
   7   3   3   20.80    5.70
   8  -3   3   27.90    5.70
  -8  -3  -3   29.20    5.40
   8   3   3   37.20    7.60
  -8   3  -3   23.00    5.80
   9  -3   3   78.19    8.70
  -9  -3  -3   77.89    8.90
  -9   3  -3   61.09    9.10
   9   3   3   72.19   10.90
  10  -3   3   57.19    7.80
 -10  -3  -3   59.39    8.30
 -10   3  -3   50.39    8.30
  10   3   3   47.50    9.10
 -11  -3  -3  152.18   14.20
  11  -3   3  164.98   13.90
 -11   3  -3  136.09   14.30
  11   3   3  172.18   17.30
 -12  -3  -3    3.10    4.60
  12  -3   3    1.60    4.60
 -12   3  -3   -8.60    3.80
  12   3   3    7.90    6.40
  13  -3   3    1.50    4.70
 -13  -3  -3    4.30    5.00
  13   3   3    1.50    4.60
 -13   3  -3   -1.50    4.30
 -14  -3  -3   -2.00    5.20
  14   3   3    2.10    6.40
 -14   3  -3    7.40    6.60
 -15  -3  -3   45.40    9.70
 -15   3  -3   36.20    9.70
  15   3   3   46.80   11.30
 -16   3  -3  147.39   17.90
  16   3   3  148.09   18.60
 -17   3  -3  152.38   19.30
  17   3   3  152.18   19.40
 -20  -4   3    1.60    8.80
 -20   4   3    6.60    8.50
 -19  -4   3    4.20    7.60
 -19   4   3   -2.30    8.20
 -18  -4   3   44.90   12.50
 -18   4   3   25.30   11.30
 -17  -4   3    5.20    7.60
  17   4  -3   -6.10    6.10
 -17   4   3    7.10    8.30
 -16  -4   3    8.10    7.80
 -16   4   3   10.20    7.70
  16   4  -3   -0.30    6.10
 -15  -4   3   49.60   11.20
  15   4  -3   64.89   11.40
 -15   4   3   66.79   13.20
 -14  -4   3    2.60    6.40
 -14   4   3    9.70    7.00
  14   4  -3    1.60    5.10
 -13  -4   3  305.17   21.20
 -13   4   3  308.27   21.50
  13   4  -3  238.28   18.50
 -12  -4   3   19.60    7.80
  12   4  -3    9.70    6.30
 -12   4   3   28.80    8.00
 -11  -4   3  107.09   13.60
  11   4  -3   74.19   10.60
 -11   4   3   66.69   11.30
 -10  -4   3   48.80    8.40
 -10   4   3   35.10    8.40
  10   4  -3   31.50    7.60
  -9  -4   3   26.80    6.40
   9   4  -3   13.40    5.20
  -9   4   3   17.40    5.90
  -8  -4   3  483.25   24.80
   8   4  -3  478.45   24.60
  -8   4   3  486.95   25.30
  -7  -4   3    4.80    4.50
  -7   4   3   -0.30    3.40
   7   4  -3    2.60    3.70
  -6  -4   3  455.05   22.60
   6   4  -3  473.35   23.00
  -6   4   3  441.46   22.90
  -5   4   3  437.56   21.60
  -5   4   3  433.66   15.80
   5   4  -3  445.56   21.50
  -5   4   3  410.76   15.80
   4  -4  -3   31.00    3.00
  -4   4   3   29.10    2.90
  -4   4   3   25.00    5.10
   4   4  -3   29.00    5.50
  -3   4   3   10.10    2.30
  -3   4   3   13.10    4.00
   3   4  -3    8.20    3.80
  -2   4   3  177.38    9.30
   2   4  -3  195.18   11.60
   1   4  -3  372.96   17.80
  -1   4   3  361.56   16.40
   0   4   3  191.28   11.10
   0   4  -3  207.58   11.60
  -1   4  -3  982.50   39.40
   1   4   3 1003.40   39.70
   2  -4   3   66.69    6.80
   2   4   3   66.29    7.80
   3  -4   3 1657.73   61.79
   3   4   3 1599.74   63.39
   4  -4   3  551.84   24.00
   4   4   3  541.45   26.30
   5  -4   3    0.00    2.60
   5   4   3    5.30    4.30
   6  -4   3   58.59    7.00
  -6   4  -3   72.29    8.70
   6   4   3   52.89    8.30
   7  -4   3   30.30    5.40
   7   4   3   19.00    5.80
  -7   4  -3   27.10    6.00
   8  -4   3  358.76   18.50
   8   4   3  366.46   21.60
  -8   4  -3  368.76   20.70
   9  -4   3   14.90    4.90
  -9  -4  -3    7.50    4.10
   9   4   3    5.40    5.00
  -9   4  -3   13.50    5.40
  10  -4   3   -1.60    3.50
 -10  -4  -3    2.50    3.80
 -10   4  -3    0.40    3.80
  10   4   3   -6.10    4.20
 -11  -4  -3   12.90    5.70
  11  -4   3   23.20    5.90
 -11   4  -3    2.30    5.10
  11   4   3   17.60    7.80
 -12  -4  -3  317.07   19.40
  12  -4   3  296.37   17.80
 -12   4  -3  305.37   20.50
  12   4   3  290.97   21.50
 -13  -4  -3   22.30    7.20
  13   4   3   24.80    9.40
 -13   4  -3    6.80    5.60
 -14  -4  -3   12.90    6.90
  14   4   3   -1.00    6.60
 -14   4  -3    3.80    6.00
 -15   4  -3   98.09   15.10
  15   4   3   70.49   13.70
  16   4   3   13.40    8.30
 -16   4  -3    8.00    7.10
  17   4   3   -1.20    8.10
 -17   4  -3    2.20    7.20
  18   4   3   29.50   11.80
 -20  -5   3    2.60    8.90
 -20   5   3    4.60   10.20
 -19  -5   3  156.08   20.70
 -19   5   3  128.19   19.50
 -18  -5   3   70.69   14.30
  18   5  -3   91.79   15.90
 -18   5   3  101.59   17.00
 -17  -5   3   44.80   12.10
  17   5  -3   57.59   12.50
 -17   5   3   76.39   15.00
 -16  -5   3    7.90    8.00
 -16   5   3    2.50    7.50
  16   5  -3   10.80    8.30
 -15  -5   3   33.70    9.70
 -15   5   3   23.90    9.10
  15   5  -3   38.40   10.20
 -14  -5   3   77.69   12.50
 -14   5   3   91.69   14.80
  14   5  -3  100.29   14.70
 -13  -5   3    5.70    5.80
 -13   5   3    6.00    5.90
  13   5  -3   -2.90    5.40
 -12  -5   3   23.90    7.70
 -12   5   3   44.60   10.00
  12   5  -3   23.60    8.00
 -11  -5   3  379.76   24.00
 -11   5   3  393.16   24.70
  11   5  -3  420.26   24.70
 -10  -5   3    8.00    5.40
  10   5  -3   -7.80    3.40
 -10   5   3   -6.00    3.60
  -9  -5   3  133.69   14.40
   9   5  -3  162.88   15.60
  -9   5   3  143.59   14.80
   8   5  -3  116.49   12.90
  -8   5   3  118.99   12.90
  -7   5   3   92.49   11.00
   7   5  -3  127.29   12.70
  -6   5   3  449.16   23.40
   6   5  -3  465.85   23.60
  -6   5   3  463.55   17.10
  -6   5   3  446.86   17.10
   5   5  -3  321.27   18.20
  -5   5   3  315.17   13.10
  -5   5   3  322.77   18.20
  -4   5   3   41.70    6.70
   4   5  -3   39.00    6.80
  -4   5   3   53.09    4.70
   3   5  -3   -0.10    3.60
  -3   5   3    9.60    2.80
   2   5  -3  373.76   18.50
  -2   5   3  340.27   16.20
  -1   5   3  107.99    8.00
   1   5  -3  114.79   10.30
   0   5  -3  975.10   40.50
   0   5   3 1024.20   40.30
   1   5   3   -0.50    2.70
  -1   5  -3    1.10    2.60
  -2   5  -3   82.39    8.20
   2   5   3   62.09    8.00
   3  -5   3  893.61   36.40
   3   5   3  872.71   38.00
   4  -5   3  188.98   11.10
   4   5   3  136.99   13.00
   5  -5   3   44.80    6.00
   5   5   3   33.20    6.80
   6  -5   3  174.48   11.30
  -6   5  -3  185.28   13.30
   6   5   3  200.18   14.70
   7  -5   3  190.28   11.80
   7   5   3  158.28   15.40
  -7   5  -3  191.98   13.70
   8  -5   3   49.90    7.00
   8   5   3   36.40    8.10
  -8   5  -3   56.19    9.30
   9  -5   3  223.38   13.90
  -9   5  -3  230.18   16.40
   9   5   3  224.38   19.90
  10  -5   3  160.08   11.60
 -10   5  -3  171.28   16.70
  10   5   3  174.18   18.30
  11  -5   3  355.56   19.10
 -11   5  -3  328.97   22.30
  11   5   3  363.66   23.80
  12   5   3   -0.90    5.10
 -12   5  -3    2.30    5.30
 -13   5  -3   10.00    6.90
  13   5   3   20.60    9.00
 -14   5  -3   -4.70    4.30
  14   5   3    3.70    6.30
  15   5   3  106.39   17.30
 -15   5  -3   92.89   14.70
  16   5   3   53.89   13.00
 -16   5  -3   56.39   12.30
 -17   5  -3   10.30    8.20
  17   5   3    5.60    8.40
  18   5   3   18.80   11.10
 -18   5  -3    4.10    9.00
 -20   6   3  -19.50    6.60
 -19   6   3   -2.00    8.90
 -18   6   3   38.80   11.50
  18   6  -3   66.09   15.40
  17   6  -3   -6.90    6.90
 -17   6   3  -10.00    5.60
 -16   6   3   95.59   16.50
  16   6  -3  120.99   17.30
  15   6  -3  155.18   19.00
 -15   6   3  134.49   18.50
  14   6  -3  126.59   16.40
 -14   6   3   80.19   14.20
 -13   6   3  298.27   26.10
  13   6  -3  271.17   24.00
 -12   6   3  460.05   28.70
  12   6  -3  478.95   28.20
  11   6  -3  448.06   25.90
 -11   6   3  383.16   25.40
 -10   6   3   43.50   10.00
  10   6  -3   56.19   10.00
   9   6  -3   65.09   10.40
  -9   6   3   77.69   11.20
  -8   6   3  181.98   16.80
   8   6  -3  143.59   15.00
  -7   6   3    6.90    1.60
  -7   6   3    7.80    1.60
  -7   6   3    5.40    5.20
   7   6  -3    5.00    5.10
  -6   6   3  333.67   13.90
  -6   6   3  346.67   20.00
   6   6  -3  313.47   19.50
   5   6  -3   55.19    8.50
  -5   6   3   56.39    8.40
  -5   6   3   50.69    4.90
  -4   6   3    2.10    2.20
   4   6  -3    2.00    4.10
  -3   6   3  651.93   27.80
   3   6  -3  719.63   31.60
   2   6  -3  116.59   11.50
  -2   6   3  136.99    9.00
  -1   6   3 1683.63   63.99
   1   6  -3 1655.33   65.19
   0   6   3   30.50    5.50
   0   6  -3   25.60    5.60
   1   6   3   24.90    5.70
  -1   6  -3   37.00    6.50
   2   6   3 1277.87   53.29
  -2   6  -3 1349.36   52.29
   3   6   3  219.98   15.10
  -3   6  -3  234.88   13.60
   4   6   3    1.80    3.80
  -4   6  -3    2.20    3.20
   5  -6   3   30.00    5.60
   5   6   3   46.30    8.10
   6  -6   3   20.10    4.80
   6   6   3   12.60    5.80
   7  -6   3   67.79    8.00
  -7   6  -3   61.19    9.50
   7   6   3   94.79   12.60
   8  -6   3   77.89    8.60
  -8   6  -3   73.59   10.80
   8   6   3   70.19   11.50
   9  -6   3   37.70    6.70
   9   6   3   27.30    8.20
  -9   6  -3   33.00    7.60
  10  -6   3  289.57   16.90
 -10   6  -3  287.37   20.40
  10   6   3  333.57   22.50
  11   6   3   -1.60    5.80
 -11   6  -3    3.70    5.10
 -12   6  -3   34.60    8.90
  12   6   3   51.89   12.10
  13   6   3   36.90   10.90
 -13   6  -3   51.99   11.30
  14   6   3  162.18   20.00
 -14   6  -3  115.59   16.80
  15   6   3   32.60   10.80
 -15   6  -3   28.00    9.80
 -16   6  -3   17.90    9.20
  16   6   3   66.49   15.40
 -17   6  -3   12.20    9.00
  17   6   3   17.00   10.80
  18   6   3  160.68   22.10
 -18   6  -3  153.78   21.30
  19   7  -3   -5.70    8.70
 -19   7   3  -10.90    7.60
 -18   7   3   22.70   11.00
  18   7  -3   28.80   11.50
  17   7  -3   81.09   15.50
 -17   7   3   61.19   14.80
  16   7  -3   24.40   10.70
 -16   7   3   59.99   14.00
  15   7  -3   -2.40    7.50
 -15   7   3    7.10    7.80
  14   7  -3  327.17   28.00
 -14   7   3  312.07   28.40
  13   7  -3   49.40   11.50
 -13   7   3   31.40   10.00
 -12   7   3    6.20    7.00
  12   7  -3    9.50    7.00
 -11   7   3   23.00    7.60
  11   7  -3    5.00    6.30
  10   7  -3   45.50    9.80
 -10   7   3   49.70   11.00
  -9   7   3  245.88   21.30
   9   7  -3  231.78   21.00
   8   7  -3    9.90    5.70
  -8   7   3    4.10    1.50
  -8   7   3   -3.60    4.00
   7   7  -3  169.38   16.40
  -7   7   3  139.79   14.70
  -7   7   3  137.29    7.40
  -6   7   3   34.10    7.40
  -6   7   3   35.00    4.20
   6   7  -3   22.30    6.50
  -5   7   3  151.88    9.10
  -5   7   3  161.48   15.00
   5   7  -3  167.78   15.50
  -4   7   3   80.39    7.60
   4   7  -3   73.09   10.30
  -3   7   3   20.20    4.30
   3   7  -3   13.10    5.30
   2   7  -3   82.29   10.10
  -2   7   3  110.69    9.70
  -1   7   3   29.60    5.80
   1   7  -3   29.40    6.50
   0   7   3   16.10    5.20
   0   7  -3   23.10    5.60
   1   7   3  416.36   22.20
  -1   7  -3  447.76   22.20
  -2   7  -3  111.19   11.10
   2   7   3   88.39   10.40
   3   7   3  512.05   26.10
  -3   7  -3  479.55   23.90
  -4   7  -3  210.88   13.30
   4   7   3  211.18   15.50
   5   7   3    1.00    4.60
  -5   7  -3   17.60    4.70
   6   7   3  578.14   30.30
  -6   7  -3  547.75   26.00
  -7   7  -3   25.90    7.60
  -7   7  -3   25.30    5.80
   7   7   3   32.70    8.30
   8  -7   3  383.26   19.30
   8   7   3  330.47   23.30
  -8   7  -3  366.16   22.70
   9  -7   3  120.99   11.20
  -9   7  -3   90.69   12.80
   9   7   3  111.99   15.10
  10  -7   3    8.80    4.40
  10   7   3    9.50    6.90
 -10   7  -3    9.10    5.60
 -11   7  -3  115.39   14.90
  11   7   3  106.09   15.90
  12   7   3    0.90    6.90
 -12   7  -3    2.50    5.70
 -13   7  -3   15.60    8.20
  13   7   3    4.40    8.10
 -14   7  -3   38.10   10.80
  14   7   3   60.89   13.60
  15   7   3    3.30    8.50
 -15   7  -3   -3.30    5.40
  16   7   3    6.60    8.80
 -16   7  -3   16.50    9.80
  17   7   3   40.80   13.90
 -17   7  -3   32.70   11.80
  18   7   3    5.10   10.70
 -18   7  -3   11.00    9.90
  19   8  -3  -16.10    9.80
 -19   8   3   -4.80    7.10
 -18   8   3   24.30   11.40
  18   8  -3   35.00   13.40
 -17   8   3    9.70    8.60
  17   8  -3    2.40    9.40
  16   8  -3    3.30    8.60
 -16   8   3   -5.00    7.10
 -15   8   3    3.30    7.20
  15   8  -3   10.50    9.50
  14   8  -3    3.50    6.80
 -14   8   3   -4.90    6.00
  13   8  -3   50.49   12.10
 -13   8   3   63.59   13.30
 -12   8   3   11.50    7.40
  12   8  -3    2.50    6.70
  11   8  -3   61.99   11.80
 -11   8   3   38.50    9.90
  10   8  -3   53.39   11.10
 -10   8   3   51.99   10.90
  -9   8   3   15.00    6.70
   9   8  -3   12.50    6.90
  -8   8   3   49.40    4.90
  -8   8   3   36.00    8.80
   8   8  -3   49.10   10.40
   7   8  -3   26.80    7.90
  -7   8   3   39.20    4.70
  -7   8   3   41.40    8.90
  -6   8   3   41.70    5.30
   6   8  -3   31.30    7.60
  -6   8   3   19.20    6.50
  -5   8   3  416.16   18.70
   5   8  -3  349.57   22.70
   4   8  -3   43.50    9.10
  -4   8   3   55.59    7.00
   3   8  -3  328.77   20.70
  -3   8   3  356.46   18.00
   2   8  -3   -2.50    4.00
  -2   8   3    2.40    3.20
   1   8  -3    8.50    4.60
  -1   8   3   14.90    4.90
   0   8   3   90.99   10.50
   0   8  -3   85.19   10.50
  -1   8  -3   19.70    5.40
   1   8   3   39.20    7.50
   2   8   3  366.56   22.50
  -2   8  -3  441.76   22.40
   3   8   3  106.89   12.40
  -3   8  -3  110.89   11.20
  -4   8  -3    9.10    4.20
   4   8   3    9.40    5.70
  -5   8  -3  794.02   35.40
   5   8   3  801.82   39.10
   6   8   3  186.98   18.40
  -6   8  -3  221.38   14.00
  -7   8  -3  811.82   35.50
   7   8   3  797.52   40.80
  -8   8  -3   55.29    7.90
   8   8   3   54.59   11.60
  -8   8  -3   55.69   10.30
  -9   8  -3  251.27   15.80
   9   8   3  261.77   24.30
  -9   8  -3  274.87   20.20
 -10   8  -3   28.40    8.70
  10   8   3   28.60    9.20
  11   8   3  201.88   21.60
 -11   8  -3  153.98   18.70
  12   8   3   33.70   10.70
 -12   8  -3   20.70    8.00
  13   8   3    2.90    8.30
 -13   8  -3    5.70    7.20
 -14   8  -3    9.60    8.60
  14   8   3   29.80   11.60
  15   8   3   23.90   12.40
 -15   8  -3   24.10   11.00
 -16   8  -3    5.10    7.90
  16   8   3    3.20   11.10
  17   8   3   26.40   13.40
 -17   8  -3   11.90    9.70
  18   9  -3    8.40   10.70
 -18   9   3   14.50   10.70
 -17   9   3    0.50    7.80
  17   9  -3   17.10   11.50
  16   9  -3  161.78   22.00
 -16   9   3  157.98   21.40
 -15   9   3   56.69   14.50
  15   9  -3   20.30   10.50
 -14   9   3   42.20   12.40
  14   9  -3   52.29   13.10
 -13   9   3   -3.00    6.00
  13   9  -3   -0.40    7.50
 -12   9   3   30.80   10.30
  12   9  -3   20.90   10.10
  11   9  -3   63.09   12.90
 -11   9   3   54.09   11.50
  10   9  -3    1.70    6.90
 -10   9   3    3.30    5.90
   9   9  -3   23.20    8.30
  -9   9   3   17.60    7.40
   8   9  -3   53.19   10.80
  -8   9   3   49.50   10.30
  -7   9   3  718.83   29.60
   7   9  -3  701.73   37.40
  -7   9   3  732.03   37.50
  -6   9   3  239.58   12.90
  -6   9   3  186.88   18.70
   6   9  -3  232.08   21.10
  -5   9   3  139.99   11.30
   5   9  -3  105.99   13.70
  -4   9   3   58.09    7.50
   4   9  -3   44.60    9.30
   3   9  -3   47.20    9.40
  -3   9   3   49.60    7.60
   2   9  -3   -5.50    3.70
  -2   9   3    2.90    4.30
  -1   9   3   14.80    5.00
   1   9  -3   20.50    6.30
   0   9  -3   62.89   10.00
   0   9   3   39.40    8.10
   1   9   3   14.50    5.60
  -1   9  -3   17.50    5.50
   2   9   3    4.90    4.50
  -2   9  -3    0.60    3.40
   3   9   3   25.40    7.50
  -3   9  -3   15.00    5.50
  -4   9  -3  595.44   30.20
   4   9   3  667.73   33.70
   5   9   3  899.81   43.50
  -5   9  -3  876.11   39.00
   6   9   3  437.56   28.10
  -6   9  -3  479.65   24.10
  -7   9  -3  338.97   19.20
   7   9   3  319.77   23.30
  -8   9  -3   85.39   10.30
   8   9   3   84.09   13.60
  -8   9  -3   95.59   14.30
  -9   9  -3  160.48   13.70
   9   9   3  133.49   17.70
  -9   9  -3   94.69   15.10
  10   9   3    8.70    7.30
 -10   9  -3    1.80    6.60
 -11   9  -3   60.09   12.50
  11   9   3   57.79   13.00
 -12   9  -3    7.30    6.70
  12   9   3   -1.70    7.10
  13   9   3    6.40    8.40
 -13   9  -3   13.50    8.40
 -14   9  -3   49.00   12.80
  14   9   3   38.40   12.80
 -15   9  -3    6.50    8.00
  15   9   3    2.30    8.60
  16   9   3   50.59   15.30
 -16   9  -3   20.80   10.70
  17   9   3  138.29   22.10
 -17   9  -3   96.19   18.60
  18  10  -3    5.70   11.10
 -18  10   3   15.60   10.20
  17  10  -3   33.20   13.90
 -17  10   3   30.40   12.90
  16  10  -3    0.10    9.90
 -16  10   3   11.10    8.90
  15  10  -3   15.20    9.70
 -15  10   3   21.30   10.20
 -14  10   3   -0.70    7.20
  14  10  -3   -5.70    8.20
 -13  10   3   18.60    9.60
  13  10  -3   26.30   10.90
 -12  10   3   22.10    9.40
  12  10  -3   10.00    7.90
  11  10  -3    9.90    8.70
 -11  10   3   -0.90    6.20
  10  10  -3   99.49   15.60
 -10  10   3   91.09   15.10
  -9  10   3   18.70    8.30
   9  10  -3   27.20    9.30
  -8  10   3   38.20   10.00
   8  10  -3   29.80    9.40
   7  10  -3   40.00   10.30
  -7  10   3   49.30   10.50
  -7  10   3   38.50    6.50
  -6  10   3   -3.20    3.10
  -6  10   3   -1.50    5.10
   6  10  -3   -1.40    5.50
  -5  10   3  180.98   12.60
   5  10  -3  175.18   18.10
   4  10  -3  116.69   14.40
  -4  10   3  101.69   10.90
   3  10  -3  128.89   15.40
  -3  10   3  131.89   12.60
  -2  10   3   64.69    9.50
   2  10  -3  106.29   13.50
  -1  10   3  159.08   14.80
   1  10  -3  143.39   16.10
   0  10   3  353.36   21.50
   0  10  -3  333.67   21.20
   1  10   3  103.99   13.10
  -1  10  -3  145.49   15.00
   2  10   3    8.20    6.20
  -2  10  -3    5.00    4.60
  -3  10  -3    2.60    4.60
   3  10   3    9.90    6.30
  -4  10  -3   24.20    6.40
   4  10   3   22.80    8.60
  -5  10  -3  250.47   16.50
   5  10   3  230.38   22.10
   6  10   3  127.69   16.50
  -6  10  -3  130.39   13.20
  -7  10  -3  213.48   15.30
   7  10   3  201.28   21.90
  -8  10  -3   64.09    9.50
  -8  10  -3   63.79   12.20
   8  10   3   57.79   12.20
   9  10   3    7.10    7.70
  -9  10  -3    2.40    6.40
  10  10   3    4.50    7.20
 -10  10  -3   17.20    7.70
 -11  10  -3   -7.40    5.60
  11  10   3    8.70    9.00
 -12  10  -3   10.70    7.20
  12  10   3    8.40    9.70
  13  10   3   68.79   16.30
 -13  10  -3   92.99   16.70
  14  10   3   34.10   13.30
 -14  10  -3   53.09   12.90
 -15  10  -3   -2.60    7.30
  15  10   3  -13.70    7.70
  16  10   3    8.60   12.20
 -16  10  -3    6.60    9.70
  17  11  -3   12.10   11.40
 -17  11   3   17.40   12.20
 -16  11   3    7.70    8.80
  16  11  -3   -7.80    8.40
 -15  11   3   16.90   10.30
  15  11  -3    0.00    9.20
  14  11  -3   20.90   11.50
 -14  11   3    8.10    9.50
  13  11  -3   19.00   11.50
 -13  11   3    9.50    8.00
 -12  11   3   16.80    8.80
  12  11  -3    7.30    9.10
  11  11  -3    8.10    8.70
 -11  11   3   12.50    8.00
 -10  11   3   15.20    8.40
  10  11  -3    2.90    7.70
   9  11  -3   10.50    8.00
  -9  11   3    2.30    5.90
  -8  11   3   10.50    7.30
   8  11  -3    1.30    8.00
   7  11  -3   -3.20    5.20
  -7  11   3    3.80    6.10
   6  11  -3   13.70    7.10
  -6  11   3   -0.70    3.80
  -6  11   3    2.10    5.70
   5  11  -3   -4.10    4.90
  -5  11   3    3.50    4.10
  -4  11   3   11.10    5.00
   4  11  -3   21.70    8.60
   3  11  -3   15.30    7.00
  -3  11   3   10.40    5.50
  -2  11   3  183.78   16.80
   2  11  -3  173.08   18.30
   1  11  -3  268.07   19.50
  -1  11   3  261.27   18.50
   0  11  -3    5.00    5.60
   0  11   3   23.50    7.60
  -1  11  -3  161.48   16.20
   1  11   3  128.39   15.10
   2  11   3   57.99   11.30
  -2  11  -3   42.50    9.30
   3  11   3  373.96   24.30
  -3  11  -3  336.47   21.90
   4  11   3    2.80    5.90
  -4  11  -3   -1.00    4.40
  -5  11  -3  168.08   15.70
   5  11   3  145.39   18.00
  -6  11  -3  147.19   14.60
   6  11   3  153.38   18.70
   7  11   3   -2.70    6.90
  -7  11  -3   14.50    5.40
   8  11   3   14.10    8.40
  -8  11  -3   32.30   10.60
  -9  11  -3  405.26   28.40
   9  11   3  381.46   33.00
  10  11   3   -8.50    5.90
 -10  11  -3   -5.60    4.90
  11  11   3   32.90   11.30
 -11  11  -3   15.40    9.40
  12  11   3   10.10    9.00
 -12  11  -3    4.10    8.10
 -13  11  -3  -10.40    7.00
  13  11   3   -0.50    8.40
  14  11   3    1.40    9.60
 -14  11  -3   -2.60    8.00
  15  11   3    6.90   10.50
 -15  11  -3    8.30    9.20
  16  12  -3   57.99   16.60
 -16  12   3   53.99   15.50
 -15  12   3   -9.60    7.50
  15  12  -3   -5.70    8.40
 -14  12   3    2.10    8.90
  14  12  -3   -0.90    8.60
  13  12  -3  105.79   18.70
 -13  12   3  115.79   18.90
 -12  12   3    5.70    8.20
  12  12  -3    7.50    9.40
  11  12  -3   48.40   14.00
 -11  12   3   36.60   11.50
  10  12  -3   34.20   11.60
 -10  12   3   39.80   11.70
  -9  12   3    0.30    6.30
   9  12  -3   10.10    8.40
  -8  12   3   11.90    8.00
   8  12  -3   22.60    9.90
  -7  12   3   -8.00    4.70
   7  12  -3    3.10    6.50
   6  12  -3   21.50    8.80
   5  12  -3   31.20   10.80
  -5  12   3    1.80    4.50
   4  12  -3   51.39   11.70
  -4  12   3   77.99   10.50
  -3  12   3  139.49   14.70
   3  12  -3  136.59   16.70
   2  12  -3   22.40    8.80
  -2  12   3   36.60    8.50
  -1  12   3   70.19   11.00
   1  12  -3   67.29   12.20
   0  12  -3  115.29   15.10
   0  12   3  151.08   16.80
   1  12   3  105.99   14.30
  -1  12  -3   67.39   11.80
   2  12   3  214.08   20.60
  -2  12  -3  172.68   18.00
  -3  12  -3   26.80    8.30
   3  12   3   23.70    8.70
   4  12   3  169.48   19.60
  -4  12  -3  213.78   18.70
   5  12   3   10.40    8.60
  -5  12  -3   32.90    8.30
   6  12   3   18.50    9.50
  -6  12  -3   22.70    7.60
   7  12   3   96.29   16.30
   8  12   3  121.19   17.70
  -8  12  -3  109.59   17.20
   9  12   3    3.70    9.20
  -9  12  -3    0.40    6.50
 -10  12  -3    0.20    6.50
  10  12   3   -6.60    7.30
 -11  12  -3   12.10    8.70
  11  12   3   34.90   12.70
 -12  12  -3   56.69   15.00
  12  12   3   44.30   14.40
  13  12   3   12.90   10.50
 -13  12  -3    1.50    8.40
  14  12   3    3.60   10.50
 -14  12  -3   14.50   10.10
 -15  13   3    0.40    9.40
  15  13  -3   19.70   13.30
 -14  13   3    0.30    8.50
  14  13  -3   30.80   12.50
  13  13  -3   41.90   14.40
 -13  13   3   26.10   11.30
  12  13  -3    3.70    9.80
 -12  13   3    5.20    9.70
 -11  13   3    5.10    8.00
  11  13  -3    4.80    9.10
  10  13  -3   -6.00    6.30
 -10  13   3    3.40    6.90
   9  13  -3   15.30   10.00
  -9  13   3   26.40   10.00
   8  13  -3   10.20    8.60
  -8  13   3   24.90   10.60
  -7  13   3    5.40    7.00
   7  13  -3    8.50    7.80
   6  13  -3   46.40   12.30
  -5  13   3   -2.40    5.20
   5  13  -3   -1.90    6.20
   4  13  -3   64.39   13.10
  -4  13   3   70.29   10.80
   3  13  -3    8.10    7.90
  -3  13   3   -5.00    4.60
   2  13  -3   46.60   10.70
  -2  13   3   47.20    9.70
  -1  13   3    1.10    6.10
   1  13  -3    6.00    6.80
   0  13   3   29.00    9.50
   0  13  -3   36.20    9.90
  -1  13  -3    0.10    5.70
   2  13   3   11.80    8.30
  -2  13  -3   10.00    6.70
  -3  13  -3  162.48   17.90
   3  13   3  208.08   21.90
  -4  13  -3   -0.60    5.00
   4  13   3   -2.00    6.10
  -5  13  -3   97.29   13.30
   5  13   3   82.69   14.50
  -6  13  -3   77.29   12.60
   6  13   3   84.59   15.70
   7  13   3   -8.70    7.30
  -8  13  -3   -3.00    5.60
   8  13   3   -3.90    7.00
  -9  13  -3   65.29   15.00
   9  13   3   76.29   16.00
 -10  13  -3   13.70    9.10
  10  13   3   12.70    9.70
  11  13   3    7.20    8.70
 -11  13  -3   10.10    9.30
 -12  13  -3    6.90    8.70
  12  13   3   -1.30   10.10
  13  13   3   -1.00    9.00
 -13  13  -3   14.80    9.70
 -14  14   3   28.40   13.00
  14  14  -3   13.20   10.60
 -13  14   3   10.60    9.90
  13  14  -3    6.50   11.80
 -12  14   3   48.30   14.10
  12  14  -3   65.59   15.50
 -11  14   3  -12.60    5.70
  11  14  -3  -12.20    8.00
  10  14  -3   13.20   10.00
 -10  14   3   25.80   11.80
   9  14  -3   12.80   10.00
  -9  14   3   14.30    9.20
  -8  14   3   -6.80    7.60
   8  14  -3    1.30    8.00
   7  14  -3   20.60    9.80
  -7  14   3    1.90    8.10
   6  14  -3    9.00    8.20
  -6  14   3   -3.10    6.80
   5  14  -3   17.90   10.20
   4  14  -3   53.59   12.60
  -4  14   3   57.59   10.60
  -3  14   3   34.00    9.00
   3  14  -3   29.20   10.50
  -2  14   3   42.50   10.30
   2  14  -3   24.40    9.10
  -1  14   3   11.60    7.30
   1  14  -3   -0.80    6.50
   0  14   3   80.49   13.50
   0  14  -3   67.49   12.30
  -1  14  -3   51.19   11.20
   1  14   3   47.80   11.30
  -2  14  -3   -2.80    5.60
   2  14   3   -3.60    6.60
   3  14   3    9.30    7.90
  -3  14  -3    0.00    5.90
  -4  14  -3    7.00    6.80
   4  14   3   14.30    8.80
   5  14   3   -3.50    7.90
  -5  14  -3   21.10    8.00
   6  14   3   -5.40    5.90
   7  14   3   14.00    9.70
  -8  14  -3   38.00   12.10
   8  14   3    6.10    9.60
  -9  14  -3    5.80    8.30
   9  14   3    0.50    8.80
  10  14   3   90.29   18.40
 -10  14  -3  113.39   18.90
 -11  14  -3   10.50   10.40
  11  14   3    0.30    9.30
  12  14   3    1.10    9.90
 -12  14  -3   28.50   12.20
  12  15  -3   21.30   11.80
 -12  15   3   -5.10    9.10
 -11  15   3   12.00    9.50
  11  15  -3   -6.00    9.10
  10  15  -3  103.49   18.50
 -10  15   3   96.79   18.70
  -9  15   3  -13.70    5.30
   9  15  -3   19.00   11.50
   8  15  -3   53.29   14.20
  -8  15   3   39.30   12.70
  -7  15   3   63.89   15.70
   7  15  -3   61.69   14.20
  -6  15   3    5.50    7.80
   6  15  -3  -13.50    7.00
   5  15  -3   -9.20    7.40
   4  15  -3    1.80    7.40
   3  15  -3   -7.80    5.20
  -3  15   3   -0.20    5.80
  -2  15   3   10.00    7.50
   2  15  -3    5.90    8.80
   1  15  -3   30.40   10.50
  -1  15   3   60.69   12.20
   0  15   3   10.30    8.70
   0  15  -3   12.50    8.10
  -1  15  -3   19.70    8.30
   1  15   3   33.20   10.70
  -2  15  -3   11.80    7.80
   2  15   3    0.00    6.50
   3  15   3    0.60    7.20
  -3  15  -3    7.30    6.90
  -4  15  -3   40.30   10.70
   4  15   3   36.60   11.90
   5  15   3   -2.50    7.40
   6  15   3   21.00   11.50
   7  15   3  125.59   19.70
   8  15   3    4.90    9.90
  -8  15  -3   -0.30    7.50
  -9  15  -3   11.40    9.40
   9  15   3   19.70   11.30
  10  15   3   -7.50    8.30
 -10  15  -3   -8.70    8.50
  11  15   3   36.50   13.00
 -11  15  -3   10.20    9.90
 -10  16   3   13.30   10.30
  10  16  -3   -2.80    9.00
   9  16  -3   -3.70    8.60
  -9  16   3   -3.90    8.20
  -8  16   3    5.50   10.30
   8  16  -3    1.40    8.30
  -7  16   3  -13.10    7.30
   7  16  -3   -5.80    9.70
   6  16  -3   21.50   10.40
  -6  16   3   31.20   12.40
   5  16  -3   -1.80    7.80
   4  16  -3   13.40    9.30
   3  16  -3   65.09   15.20
  -2  16   3   16.90    8.40
   2  16  -3    9.80    7.90
   1  16  -3    4.10    8.00
  -1  16   3   15.30    8.90
   0  16  -3   33.60   11.40
   0  16   3   32.40   11.00
  -1  16  -3    5.10    8.00
   1  16   3    2.40    8.40
  -2  16  -3  -12.90    6.20
   2  16   3    9.20    9.30
   3  16   3   74.39   16.00
  -3  16  -3   40.10   11.60
   4  16   3   16.00   10.40
   5  16   3  -12.80    7.50
   6  16   3    3.10    9.30
   7  16   3   -6.40    8.20
   8  16   3    8.70   10.70
  -8  16  -3    3.60    8.40
   9  16   3   -1.50   10.50
  -9  16  -3  -11.10    7.10
   8  17  -3   -2.90    9.10
  -8  17   3   -2.00    8.40
   7  17  -3   22.00   11.00
  -7  17   3   15.00   10.70
   6  17  -3   11.40   10.20
  -6  17   3   15.90   11.20
   5  17  -3    1.00    8.20
   4  17  -3   13.90   10.90
   3  17  -3    8.30    9.50
   2  17  -3    1.50    9.60
   1  17  -3   46.70   14.00
  -1  17   3   49.60   12.50
   0  17   3   15.00   10.20
   0  17  -3   10.90    9.60
  -1  17  -3   -4.30    7.20
   1  17   3    3.00    8.80
  -2  17  -3    9.70    8.70
   2  17   3   -2.50    8.40
   3  17   3   18.50   10.90
   4  17   3  -10.90    7.00
   5  17   3   26.90   11.40
   6  17   3   34.80   13.70
  -7  17  -3   14.30   10.80
   7  17   3   24.30   13.10
   4  18  -3    3.80   10.60
   3  18  -3   43.40   14.50
   2  18  -3   26.60   12.20
   1  18  -3    3.70   10.30
   0  18  -3   -1.10    9.90
   0  18   3    1.90    8.80
   1  18   3   41.90   13.00
  -1  18  -3   44.90   13.40
   2  18   3   -2.70    7.80
   3  18   3   40.80   13.80
 -21   0   4   -7.10    9.00
 -20   0   4    2.40    7.70
 -19   0   4    4.90    8.00
 -18   0   4   -3.40    6.60
 -17   0   4    1.00    6.40
 -16   0   4   52.09   12.10
 -15   0   4  -10.80    4.20
  14   0  -4   61.59    8.50
 -14   0   4   93.59   13.60
 -13   0   4    2.80    5.40
  13   0  -4   -1.00    3.40
  12   0  -4  364.96   18.60
 -12   0   4  366.66   23.10
  11   0  -4   -1.10    2.40
 -11   0   4   -3.40    3.70
  10   0  -4  543.85   24.10
 -10   0   4  546.45   28.20
  -9   0   4   -0.90    4.30
   9   0  -4   -0.20    2.40
   8   0  -4  842.32   33.20
  -8   0   4  825.12   36.90
   7   0  -4    2.30    2.40
  -7   0   4    1.00    3.40
   6   0  -4  334.07   14.80
  -6   0   4  331.27   17.40
   5   0  -4    0.10    1.70
  -5   0   4    1.00    2.90
  -4   0   4 2194.68   78.49
   4   0  -4 2042.10   76.09
  -3   0   4   -4.70    2.60
  -3   0   4    1.80    2.30
  -2   0   4    0.00    2.20
  -2   0   4    4.90    2.20
  -1   0   4    3.20    1.80
   1   0  -4   -0.10    1.70
  -1   0   4    3.70    2.40
   0   0   4 6631.94  234.28
   0   0  -4 6603.54  233.28
   0   0   4 6669.13  234.48
   1   0   4   -2.10    2.40
   2   0   4 1659.83   62.89
  -2   0  -4 1707.73   59.89
   3   0   4    0.00    2.70
  -3   0  -4    1.10    1.40
  -4   0  -4 1289.07   46.80
   4   0   4 1245.08   49.60
   5   0   4    3.20    3.60
  -5   0  -4   -1.40    1.80
   6   0   4   48.60    7.30
  -6   0  -4   46.00    5.50
   7   0   4   -3.80    2.80
  -7   0  -4    3.30    2.70
   8   0   4   51.69    7.80
  -8   0  -4   52.09    6.70
  -9   0  -4    2.40    3.00
   9   0   4   -5.00    3.10
  10   0   4   20.80    6.60
 -10   0  -4   24.70    6.10
 -11   0  -4    1.10    4.20
  11   0   4    4.30    4.70
  12   0   4  176.78   16.80
 -12   0  -4  207.68   17.00
  13   0   4    6.60    6.30
 -13   0  -4    2.70    5.10
 -14   0  -4  108.69   13.30
  14   0   4  115.19   14.60
  15   0   4    5.40    6.80
 -15   0  -4   -4.00    4.80
 -21  -1   4   24.80   11.90
 -21   1   4   19.80   11.80
 -20  -1   4    8.60    8.60
 -20   1   4   28.00   11.80
 -19  -1   4    4.80    8.40
 -19   1   4   11.30    9.50
 -18  -1   4   52.59   12.80
 -18   1   4   34.50   11.70
 -17  -1   4   13.90    8.90
 -17   1   4    1.40    6.90
 -16  -1   4   15.20    7.90
 -16   1   4    6.00    6.50
 -15  -1   4   13.70    7.60
  15   1  -4    6.80    4.70
 -15   1   4    4.40    7.10
 -14  -1   4   -2.30    4.70
 -14   1   4   -2.50    5.10
  14   1  -4   -2.00    3.60
 -13  -1   4  536.45   29.60
  13  -1  -4  498.95   23.50
 -13   1   4  559.64   31.00
  13   1  -4  520.95   25.80
 -12  -1   4   14.50    6.70
  12  -1  -4    4.80    3.40
  12   1  -4   13.20    4.80
 -12   1   4    6.10    5.60
 -11  -1   4   71.99   10.70
  11  -1  -4   86.79    7.60
  11   1  -4   75.79    8.60
 -11   1   4   89.59   11.90
 -10  -1   4    3.90    4.30
  10  -1  -4    2.20    2.10
  10   1  -4   -1.70    2.60
 -10   1   4    1.40    3.90
  -9  -1   4  288.27   17.70
   9  -1  -4  293.37   13.50
   9   1  -4  291.77   15.40
  -9   1   4  278.67   17.50
   8  -1  -4  535.85   21.90
  -8  -1   4  544.25   26.50
   8   1  -4  539.65   24.10
  -8   1   4  583.64   26.80
  -7  -1   4  730.83   31.10
   7  -1  -4  677.03   26.40
  -7   1   4  644.14   30.60
   7   1  -4  704.03   28.70
  -6  -1   4  505.25   23.40
   6  -1  -4  507.55   19.60
   6   1  -4  504.15   21.70
  -6   1   4  484.25   23.30
   5  -1  -4  815.22   30.10
  -5  -1   4  823.22   33.60
   5  -1  -4  813.22   30.10
   5   1  -4  808.72   32.10
  -5   1   4  802.12   33.50
   4  -1  -4  355.76   14.30
  -4  -1   4  355.86   17.10
   4  -1  -4  364.66   14.40
   4   1  -4  367.76   16.10
  -4   1   4  372.66   17.00
  -3  -1   4 2261.37   82.79
   3  -1  -4 2277.27   80.69
  -3   1   4 2276.07   82.59
   3   1  -4 2279.37   82.19
  -3   1   4 2230.08   80.79
  -2  -1   4   25.40    3.90
  -2  -1   4   23.80    3.90
  -2   1   4   22.90    3.50
  -2   1   4   26.70    3.20
  -1  -1   4 4446.26  158.98
  -1  -1   4 4471.65  159.78
   1  -1  -4 4628.04  159.08
  -1   1   4 4462.95  159.18
  -1   1   4 4441.06  158.38
   0  -1   4  656.23   25.90
   0  -1  -4  638.84   23.50
   0   1   4  628.14   23.50
   0   1   4  648.94   25.70
   1  -1   4 1316.07   49.70
   1   1   4 1319.17   49.80
   2  -1   4  390.16   18.00
   2   1   4  407.06   18.40
   3  -1   4    5.80    3.10
  -3  -1  -4    3.70    1.40
  -3   1  -4    5.20    2.00
   3   1   4    0.20    1.20
   3   1   4    9.60    3.70
  -4  -1  -4   34.50    3.50
   4  -1   4   42.90    5.70
  -4   1  -4   29.50    3.90
   4   1   4   33.50    5.70
  -5  -1  -4    3.80    2.10
   5  -1   4    2.60    3.30
  -5   1  -4    1.10    2.10
   5   1   4    4.00    3.30
  -6  -1  -4  295.47   14.30
   6  -1   4  289.07   16.30
   6   1   4  313.67   17.30
  -6   1  -4  332.77   15.40
   7  -1   4   48.00    7.30
  -7  -1  -4   61.59    6.60
   7   1   4   62.29    8.40
  -7   1  -4   64.99    7.20
   8  -1   4   13.10    4.80
  -8  -1  -4   16.80    4.30
  -8   1  -4   18.90    4.70
   8   1   4    9.80    4.80
   9  -1   4   58.99    8.70
  -9  -1  -4   56.09    7.40
  -9   1  -4   63.09    8.10
   9   1   4   62.39    9.40
  10  -1   4   29.10    6.90
 -10  -1  -4   19.70    5.20
 -10   1  -4   24.20    5.80
  10   1   4   19.40    6.10
  11  -1   4   76.39   10.30
 -11  -1  -4   67.59    9.30
  11   1   4   67.39   10.50
 -11   1  -4   84.49   10.60
 -12  -1  -4   35.60    7.60
  12  -1   4   24.50    7.00
 -12   1  -4   29.40    7.20
  12   1   4   42.30    9.50
  13  -1   4   87.39   11.60
 -13  -1  -4   62.09    9.90
 -13   1  -4   76.69   11.70
  13   1   4   79.79   12.10
 -14  -1  -4   94.09   12.10
  14  -1   4   95.49   12.40
 -14   1  -4  101.99   12.90
  14   1   4   90.59   13.60
  15  -1   4  108.99   14.80
  15   1   4  113.09   15.60
 -15   1  -4  177.28   18.00
  16   1   4  139.89   17.50
 -21  -2   4   20.00   10.30
 -21   2   4   -0.30   10.00
 -20  -2   4    1.30    8.10
 -20   2   4   -6.30    7.80
 -19  -2   4   31.90   11.10
 -19   2   4   43.60   12.50
 -18  -2   4   39.00   12.00
 -18   2   4   33.00   10.80
 -17  -2   4   40.20   11.10
 -17   2   4   32.60   10.50
 -16  -2   4    3.00    7.10
  16   2  -4    6.60    6.60
 -16   2   4   -3.50    7.00
 -15  -2   4    6.20    7.10
  15   2  -4   10.00    5.50
 -15   2   4   20.60    8.60
 -14  -2   4   47.00   10.30
 -14   2   4   68.99   12.20
  14   2  -4   55.99    8.90
 -13  -2   4    3.20    5.80
  13   2  -4    4.30    5.10
 -13   2   4    9.20    6.20
 -12  -2   4  292.87   20.40
  12  -2  -4  309.77   14.70
  12   2  -4  325.87   18.70
 -12   2   4  339.07   21.70
 -11  -2   4   -2.10    4.60
  11  -2  -4   -1.60    1.70
 -11   2   4    4.20    4.90
  11   2  -4   -2.90    3.10
  10  -2  -4  140.09    7.50
 -10  -2   4  137.99   14.00
  10   2  -4  134.39   12.40
 -10   2   4  135.89   14.30
   9  -2  -4  612.24   23.70
  -9  -2   4  610.04   29.80
   9   2  -4  600.24   27.80
  -9   2   4  656.53   30.50
   8  -2  -4    9.50    1.90
  -8  -2   4   11.50    4.90
  -8   2   4   17.20    5.30
  -8   2   4   12.00    1.90
   8   2  -4   11.60    4.40
  -7  -2   4  218.98   13.90
   7  -2  -4  200.08    8.30
   7  -2  -4  207.88    8.30
   7   2  -4  210.58   12.40
  -7   2   4  187.58   13.10
  -6  -2   4  227.98   13.50
  -6   2   4  220.18   13.30
   6   2  -4  198.28   11.90
  -5  -2   4  817.22   34.80
   5  -2  -4  829.62   29.90
   5   2  -4  843.12   34.10
  -5   2   4  878.51   35.10
   4  -2  -4   61.59    3.30
  -4  -2   4   61.59    7.00
  -4   2   4   60.69    6.90
  -4   2   4   57.79    3.30
   4   2  -4   49.90    6.00
  -3  -2   4  191.38   10.60
   3  -2  -4  181.68    7.90
   3   2  -4  192.08   10.60
  -3   2   4  170.78    7.90
  -3   2   4  167.28   10.10
   2   2  -4  121.99    8.10
  -2   2   4  132.19    7.20
  -2   2   4  136.29    7.90
  -1  -2   4  140.39    8.70
  -1   2   4  136.79    8.10
  -1   2   4  135.79    7.40
   0  -2   4 1224.48   47.20
   0   2   4 1257.57   45.10
   0   2   4 1236.38   46.80
   1  -2   4  444.96   19.10
   1   2   4  411.66   18.90
   2  -2   4   11.40    3.40
   2   2   4   12.80    1.80
   2   2   4    9.00    3.50
   3  -2   4    5.10    3.00
   3   2   4    6.50    1.80
   3   2   4    8.10    3.80
   4  -2   4  359.26   17.50
  -4  -2  -4  361.96   14.90
  -4   2  -4  355.26   16.40
   4   2   4  361.76   18.40
   5  -2   4  293.27   15.70
  -5  -2  -4  305.37   13.60
  -5   2  -4  287.17   14.90
   5   2   4  331.47   17.20
  -6  -2  -4 1260.97   47.80
   6  -2   4 1254.07   50.19
   6   2   4 1263.77   51.69
  -6   2  -4 1274.27   49.50
   7  -2   4  352.06   18.20
  -7  -2  -4  332.67   16.20
  -7   2  -4  337.17   17.40
   7   2   4  334.07   19.20
  -8  -2  -4    4.70    3.10
   8  -2   4    2.30    3.10
   8   2   4    7.30    4.50
  -8   2  -4    2.00    3.20
   9  -2   4  120.69   11.70
  -9  -2  -4  116.89   10.60
   9   2   4  124.19   13.70
  -9   2  -4  133.49   12.60
  10  -2   4   25.60    5.90
 -10  -2  -4   32.30    6.30
 -10   2  -4   25.90    6.20
  10   2   4   41.70    8.70
 -11  -2  -4  173.68   12.70
  11  -2   4  169.68   15.10
  11   2   4  163.58   16.60
 -11   2  -4  174.28   15.40
  12  -2   4   42.20    8.40
 -12  -2  -4   26.40    7.00
  12   2   4   29.00    8.50
 -12   2  -4   31.70    7.40
  13  -2   4   75.59   11.20
 -13  -2  -4   86.59   11.40
 -13   2  -4  130.49   14.20
  13   2   4  115.09   14.20
 -14  -2  -4   -1.40    5.10
  14  -2   4   -1.50    4.80
  14   2   4   -8.60    5.50
 -14   2  -4   -3.20    4.80
 -15   2  -4   16.90    7.80
  15   2   4    4.10    7.60
 -16   2  -4   47.70   11.00
  16   2   4   36.60   10.70
  17   2   4   27.20   10.70
 -21  -3   4    9.30   10.00
 -21   3   4   13.30   10.30
 -20  -3   4  105.09   18.10
 -20   3   4   88.29   17.40
 -19  -3   4   17.80    8.90
 -19   3   4   -1.40    7.20
 -18  -3   4    1.30    7.30
 -18   3   4    2.20    8.70
 -17  -3   4   11.80    8.10
 -17   3   4    5.90    7.80
 -16  -3   4   -3.80    6.20
  16   3  -4   -4.00    5.20
 -16   3   4   -4.80    6.20
 -15  -3   4   16.10    7.50
 -15   3   4   21.40    8.90
  15   3  -4    3.60    5.90
 -14  -3   4   25.30    8.30
  14   3  -4   28.80    8.00
 -14   3   4   27.70    9.40
 -13  -3   4   -1.30    4.80
 -13   3   4    6.90    6.00
  13   3  -4    4.00    4.60
 -12  -3   4   41.60    8.90
 -12   3   4   38.20    8.50
  12   3  -4   44.80    8.30
  11  -3  -4  260.57   11.00
 -11  -3   4  278.17   18.60
  11   3  -4  263.57   17.20
 -11   3   4  248.88   18.20
 -10  -3   4  404.76   23.50
 -10   3   4  460.95   24.70
  10   3  -4  410.46   22.20
  -9  -3   4    8.90    4.70
   9   3  -4   -2.60    3.00
  -9   3   4   -2.20    3.20
  -8  -3   4 1715.83   68.29
   8   3  -4 1726.63   67.39
  -8   3   4 1707.03   68.59
  -7  -3   4    4.10    4.40
  -7   3   4    0.90    3.40
   7   3  -4    2.10    3.40
  -6  -3   4  124.79   11.60
   6   3  -4  155.78   10.60
  -6   3   4  152.58   12.90
  -5  -3   4  639.64   28.10
   5   3  -4  600.04   27.50
  -5   3   4  644.44   28.10
   4  -3  -4   16.60    2.00
  -4  -3   4   16.40    4.40
  -4   3   4   13.10    1.80
  -4   3   4   16.00    4.50
   4   3  -4   15.90    4.30
  -3   3   4  275.17   11.90
   3   3  -4  279.77   14.70
  -3   3   4  300.27   14.60
  -2   3   4 1027.10   40.10
   2   3  -4 1040.40   41.00
  -2   3   4 1042.90   38.90
   1   3  -4   74.99    7.60
  -1   3   4   67.79    5.90
   0  -3   4  548.25   24.00
   0   3   4  563.54   23.70
   1  -3   4   35.50    5.00
   1   3   4   31.10    5.00
   2  -3   4    3.70    3.10
   2   3   4   -1.80    2.60
   3  -3   4   93.19    8.40
   3   3   4   77.99    8.70
   4  -3   4  721.93   30.00
   4   3   4  687.33   31.30
   5  -3   4   91.79    8.70
  -5   3  -4   94.99    8.90
   5   3   4   95.59   10.30
   6  -3   4  602.84   27.40
   6   3   4  628.44   29.70
  -6   3  -4  627.04   27.70
   7  -3   4  268.27   15.30
  -7  -3  -4  277.87   14.10
   7   3   4  259.87   17.10
  -7   3  -4  263.07   15.50
   8  -3   4  300.37   16.50
  -8  -3  -4  269.47   15.00
   8   3   4  319.57   19.10
  -8   3  -4  275.87   16.70
   9  -3   4    3.30    4.00
  -9  -3  -4   21.30    5.00
   9   3   4   23.70    7.30
  -9   3  -4   12.50    4.90
  10  -3   4  145.59   13.20
 -10  -3  -4  144.39   12.60
  10   3   4  145.89   15.40
 -10   3  -4  113.69   12.40
 -11  -3  -4  116.09   11.80
  11  -3   4  107.79   11.70
  11   3   4   95.79   13.30
 -11   3  -4   81.39   11.30
  12  -3   4  165.88   15.30
 -12  -3  -4  188.08   16.00
  12   3   4  171.88   17.70
 -12   3  -4  167.98   16.50
 -13  -3  -4   -5.00    4.20
  13  -3   4   -3.20    4.00
 -13   3  -4   -8.70    4.20
  13   3   4    0.40    5.30
 -14  -3  -4   87.99   13.40
  14   3   4   57.79   11.80
 -14   3  -4   72.69   12.20
  15   3   4   -5.80    6.30
 -15   3  -4    2.10    6.20
 -16   3  -4    4.90    7.30
  16   3   4    3.60    8.60
  17   3   4   59.29   13.50
 -20  -4   4  -12.00    6.40
 -20   4   4    9.70    9.40
 -19  -4   4   32.30   12.10
 -19   4   4   -1.10    8.40
 -18  -4   4    1.20    7.40
 -18   4   4    4.70    7.70
 -17  -4   4   -8.20    5.30
 -17   4   4   -7.30    5.90
  17   4  -4    3.90    6.80
 -16  -4   4   -2.10    6.60
  16   4  -4   -5.30    5.60
 -16   4   4    7.80    7.50
 -15  -4   4   77.89   13.90
 -15   4   4   59.59   12.40
  15   4  -4   51.89   10.80
 -14  -4   4    6.20    6.10
 -14   4   4    5.10    6.60
  14   4  -4    2.80    5.60
 -13  -4   4   29.70    8.20
 -13   4   4   27.40    8.50
  13   4  -4   22.00    7.80
 -12  -4   4   35.90    8.60
 -12   4   4   20.80    7.70
  12   4  -4   23.90    7.30
 -11  -4   4   26.00    7.80
  11   4  -4   44.40    8.70
 -11   4   4   48.60    9.80
 -10  -4   4   38.60    8.60
 -10   4   4   29.20    7.40
  10   4  -4   47.00    8.00
  -9  -4   4  107.39   12.30
  -9   4   4  131.79   13.70
   9   4  -4  136.09   13.20
  -8  -4   4    2.30    4.20
   8   4  -4   12.60    4.70
  -8   4   4    9.40    4.60
  -7  -4   4    9.60    4.70
   7   4  -4    7.20    4.10
  -7   4   4   11.30    4.80
  -6  -4   4 1148.69   47.50
  -6   4   4 1169.68   47.80
   6   4  -4 1116.19   47.10
   5  -4  -4  611.54   22.60
   5   4  -4  647.54   28.50
  -5   4   4  629.04   28.40
  -5   4   4  617.54   22.70
   4  -4  -4  499.75   19.50
   4   4  -4  466.75   22.90
  -4   4   4  474.25   18.90
  -4   4   4  498.45   22.90
  -3   4   4   15.60    4.10
  -3   4   4   12.20    2.70
   3   4  -4   14.40    4.50
   2   4  -4   63.99    7.50
  -2   4   4   69.29    6.00
  -1   4   4  730.73   29.90
   1   4  -4  761.32   31.60
   0   4   4   91.79    8.20
   0   4  -4   79.89    8.00
   1  -4   4  161.28   10.50
   1   4   4  171.28   10.80
   2  -4   4    5.40    3.20
   2   4   4    9.00    4.30
   3  -4   4  668.03   28.80
   3   4   4  686.43   30.50
   4  -4   4  233.88   13.10
   4   4   4  197.88   13.70
   5  -4   4  368.66   18.20
   5   4   4  346.07   19.80
   6  -4   4   49.60    7.10
   6   4   4   32.20    7.20
  -6   4  -4   52.19    7.80
   7  -4   4  166.78   11.40
  -7   4  -4  174.88   12.20
   7   4   4  140.69   14.40
   8  -4   4   40.80    6.80
  -8   4  -4   18.60    5.70
   8   4   4   19.20    6.30
   9   4   4   29.30    8.00
  -9   4  -4   39.20    7.70
  10  -4   4  168.88   14.60
 -10   4  -4  182.28   16.70
  10   4   4  170.48   17.90
 -11  -4  -4  385.16   20.50
  11  -4   4  357.16   20.60
 -11   4  -4  354.26   22.20
  11   4   4  383.56   24.60
 -12  -4  -4   25.70    6.70
  12  -4   4   30.00    6.90
 -12   4  -4   46.50    9.40
  12   4   4   18.00    7.70
 -13  -4  -4   12.30    5.70
  13   4   4   -4.00    6.70
 -13   4  -4    9.70    6.50
  14   4   4    8.30    7.40
 -14   4  -4    2.90    6.50
  15   4   4   33.30   10.40
 -15   4  -4   24.00    8.60
  16   4   4   38.70   11.20
 -16   4  -4   58.89   11.70
  17   4   4  101.69   17.30
  18   4   4   27.70   12.00
 -20  -5   4   40.30   13.00
 -20   5   4   29.10   13.30
 -19  -5   4   -1.10    8.50
 -19   5   4    1.60    8.20
 -18  -5   4    2.70    7.20
  18   5  -4    8.30    9.40
 -18   5   4    1.30    8.60
 -17  -5   4   65.69   13.70
  17   5  -4   63.69   12.80
 -17   5   4   67.59   14.90
 -16  -5   4   51.39   12.60
  16   5  -4   49.80   11.60
 -16   5   4   28.40   10.60
 -15  -5   4    0.60    5.60
  15   5  -4    7.60    7.50
 -15   5   4    6.70    6.90
 -14  -5   4  111.89   15.60
  14   5  -4  106.59   14.70
 -14   5   4  121.89   16.40
 -13  -5   4  337.67   23.20
  13   5  -4  363.16   23.20
 -13   5   4  311.17   23.30
 -12  -5   4   16.40    7.20
  12   5  -4   12.20    6.70
 -12   5   4   26.90    8.70
 -11  -5   4   -2.60    5.30
 -11   5   4    2.70    5.20
  11   5  -4   13.20    6.40
 -10  -5   4    5.90    5.30
  10   5  -4   -5.50    4.40
 -10   5   4    0.80    4.70
  -9  -5   4   18.20    6.20
  -9   5   4    9.20    5.30
   9   5  -4   14.30    6.00
  -8   5   4  127.79   13.70
   8   5  -4  116.69   12.40
  -7   5   4   21.70    6.30
   7   5  -4   27.70    6.60
   6   5  -4   -0.30    3.90
  -6   5   4    1.20    3.90
  -5   5   4   49.60    4.00
   5   5  -4   43.50    7.30
  -5   5   4   43.90    7.20
  -4   5   4  169.48   11.90
  -4   5   4  154.08    8.50
   4   5  -4  183.18   12.50
  -3   5   4 2139.29   76.39
   3   5  -4 2019.00   79.49
   2   5  -4  628.04   27.90
  -2   5   4  598.14   25.50
   1   5  -4  192.28   12.30
  -1   5   4  180.58   11.00
   0   5  -4  201.98   11.90
   0   5   4  137.29   10.50
   1   5   4  134.99   10.00
  -1   5  -4  130.09   11.20
   2  -5   4   47.80    6.40
   2   5   4   49.00    7.50
   3  -5   4  402.56   19.90
   3   5   4  399.26   21.30
   4  -5   4   27.20    5.30
   4   5   4   22.00    5.90
   5  -5   4   42.90    6.40
   5   5   4   18.10    5.60
   6  -5   4  259.17   14.90
  -6   5  -4  225.58   15.30
   6   5   4  253.57   17.00
   7  -5   4   65.89    8.10
   7   5   4   80.19   11.40
  -7   5  -4   96.89   11.20
   8  -5   4   37.90    6.40
  -8   5  -4   32.20    7.10
   8   5   4   17.30    6.80
   9  -5   4  331.07   18.30
   9   5   4  307.87   21.50
  -9   5  -4  309.67   19.90
  10  -5   4    5.60    4.60
  10   5   4   -0.60    5.80
 -10   5  -4   -9.40    3.10
  11  -5   4    6.80    4.90
 -11   5  -4    6.20    5.50
  11   5   4    7.40    6.70
  12  -5   4   26.60    7.80
 -12   5  -4   11.50    6.40
  12   5   4   14.60    8.20
 -13   5  -4  147.49   16.80
  13   5   4  133.09   17.70
 -14   5  -4   15.50    7.90
  14   5   4   21.40    9.10
  15   5   4   -5.00    6.40
 -15   5  -4   -3.80    6.00
  16   5   4   12.80   10.10
 -16   5  -4   26.80    9.90
 -17   5  -4    3.80    8.80
  17   5   4    9.00    8.10
  18   5   4  -14.50    8.60
 -20   6   4    3.60    8.20
 -19   6   4    2.30    8.00
 -18   6   4   -1.10    8.50
  18   6  -4   -3.40    7.90
 -17  -6   4   31.80   10.80
  17   6  -4   45.80   12.60
 -17   6   4   43.70   13.10
 -16  -6   4    1.10    7.20
  16   6  -4   11.80    8.00
 -16   6   4   18.10    9.70
 -15  -6   4  204.78   21.60
 -15   6   4  208.88   22.70
  15   6  -4  247.18   23.20
 -14  -6   4   38.00   10.60
  14   6  -4   11.70    7.50
 -14   6   4   31.00   10.80
 -13  -6   4    6.30    6.10
 -13   6   4   14.20    7.20
  13   6  -4   12.90    7.40
  12   6  -4  383.56   24.60
 -12   6   4  342.67   24.10
  11   6  -4   33.80    8.80
 -11   6   4   31.70    8.80
 -10   6   4    4.10    5.10
  10   6  -4   -1.90    5.10
  -9   6   4  520.65   28.70
   9   6  -4  508.25   28.00
  -8   6   4  172.88   16.70
   8   6  -4  163.48   15.50
   7   6  -4   49.90    8.70
  -7   6   4   43.80    8.10
  -6   6   4   38.10    7.70
  -6   6   4   42.20    3.80
   6   6  -4   38.00    7.60
  -5   6   4   62.79    5.50
   5   6  -4   66.69    9.70
  -5   6   4   66.09    8.90
   4   6  -4   11.20    4.80
  -4   6   4    2.70    3.60
  -4   6   4   11.80    3.00
  -3   6   4    1.80    2.60
   3   6  -4    3.80    4.00
   2   6  -4  107.19   10.90
  -2   6   4  124.69    8.70
  -1   6   4   11.30    4.20
   1   6  -4   13.70    4.60
   0   6   4  695.63   31.70
   0   6  -4  782.82   33.10
   1   6   4   50.29    7.50
  -1   6  -4   46.50    7.20
  -2   6  -4  113.79   10.60
   2   6   4  117.59   11.60
   3   6   4    4.50    4.50
  -3   6  -4    5.30    3.90
   4  -6   4  123.99   11.50
   4   6   4  118.09   13.20
   5  -6   4  296.97   16.80
   5   6   4  320.97   19.70
   6  -6   4   86.39    9.60
   6   6   4   71.29   10.20
   7  -6   4    5.90    4.30
  -7   6  -4    5.30    4.40
   7   6   4    3.50    4.90
   8  -6   4   49.30    7.40
   8   6   4   30.90    8.20
  -8   6  -4   59.39    9.40
   9  -6   4   33.20    6.50
  -9   6  -4   27.50    7.50
   9   6   4   25.80    8.40
  10  -6   4  101.59   10.60
  10   6   4   92.69   14.30
 -10   6  -4  112.09   13.80
  11  -6   4   41.60    7.50
  11   6   4   27.20    9.40
 -11   6  -4   61.79   11.30
  12   6   4   12.00    7.70
 -12   6  -4   -4.60    3.80
  13   6   4   -1.90    6.70
 -13   6  -4    2.70    6.10
  14   6   4    8.20    7.80
 -14   6  -4   -9.90    4.90
  15   6   4    5.00    9.80
 -15   6  -4    6.80    7.60
  16   6   4   19.70   11.10
 -16   6  -4    5.70    8.00
 -17   6  -4    6.30    7.90
  17   6   4   -1.10    9.40
  18   6   4   -0.50    8.20
  19   7  -4    4.40    9.60
 -19   7   4   20.50   11.30
  18   7  -4   15.80   10.30
 -18   7   4   10.80   10.00
  17   7  -4   39.00   12.70
 -17   7   4   42.40   13.30
  16   7  -4   20.00   10.90
 -16   7   4    2.10    6.90
  15   7  -4   17.10    8.70
 -15   7   4    2.00    7.50
 -14   7   4    2.90    6.40
  14   7  -4    2.90    7.40
 -13   7   4    8.50    7.00
  13   7  -4    1.80    5.60
  12   7  -4   23.80    8.90
 -12   7   4    5.40    7.40
  11   7  -4   88.39   13.40
 -11   7   4   72.89   12.50
  10   7  -4    5.50    5.90
 -10   7   4   -0.80    4.80
  -9   7   4  216.38   20.20
   9   7  -4  229.68   20.00
  -8   7   4   14.50    6.50
   8   7  -4   20.40    6.80
  -7   7   4    2.00    1.70
  -7   7   4    3.40    4.50
   7   7  -4   10.70    5.60
  -6   7   4  191.28    9.80
  -6   7   4  183.78   17.00
   6   7  -4  227.38   15.90
  -5   7   4   33.60    4.60
   5   7  -4   30.40    7.00
  -5   7   4   24.70    6.50
   4   7  -4  376.56   21.70
  -4   7   4  388.66   17.90
   3   7  -4    2.40    4.00
  -3   7   4    3.70    3.20
  -2   7   4  184.28   11.90
   2   7  -4  212.98   14.50
   1   7  -4  298.07   17.70
  -1   7   4  272.57   15.80
   0   7   4    5.70    3.90
   0   7  -4    0.30    3.40
  -1   7  -4   83.89    9.80
   1   7   4   86.79   10.30
   2   7   4    0.50    3.60
  -2   7  -4   -4.70    3.00
   3   7   4   10.40    5.00
  -3   7  -4   15.10    4.80
   4   7   4  324.77   20.30
  -4   7  -4  322.07   18.00
  -5   7  -4    2.10    3.40
   5   7   4    3.70    4.70
   6  -7   4  357.66   19.20
   6   7   4  347.77   22.60
   7  -7   4  255.47   15.30
  -7   7  -4  191.08   18.10
   7   7   4  202.78   19.30
   8  -7   4   58.49    8.60
   8   7   4   92.29   14.00
  -8   7  -4   57.89   10.20
   9  -7   4  177.88   13.10
  -9   7  -4  176.28   17.80
   9   7   4  151.48   17.50
  10  -7   4   99.19   11.10
 -10   7  -4   74.39   11.90
  10   7   4  101.29   14.80
  11   7   4   60.19   12.50
 -11   7  -4   75.89   12.80
  12   7   4    8.40    8.00
 -12   7  -4   16.10    7.90
  13   7   4  240.38   25.00
 -13   7  -4  259.37   24.40
  14   7   4    2.60    8.30
 -14   7  -4    4.40    6.20
  15   7   4   -5.50    8.30
 -15   7  -4    2.70    7.20
  16   7   4    5.00    9.70
 -16   7  -4    4.20    8.40
 -17   7  -4   -4.70    8.20
  17   7   4   11.60   11.70
  18   7   4   10.40    9.60
  19   8  -4   18.20   11.70
 -19   8   4   11.90   10.00
 -18   8   4   21.00   11.50
  18   8  -4   26.90   13.10
 -17   8   4   45.50   13.10
  17   8  -4   53.49   14.20
 -16   8   4   -1.80    8.20
  16   8  -4   -1.10    8.20
 -15   8   4   18.00    9.60
  15   8  -4   15.40    9.40
  14   8  -4   65.29   13.50
 -14   8   4   52.09   12.70
  13   8  -4   -1.10    6.00
 -13   8   4    5.10    7.50
  12   8  -4   77.79   13.80
 -12   8   4   80.89   14.60
 -11   8   4  110.29   15.90
  11   8  -4   82.29   13.90
  10   8  -4   -1.10    6.10
 -10   8   4   20.10    7.70
  -9   8   4  380.46   25.00
   9   8  -4  387.56   25.10
   8   8  -4    7.70    6.20
  -8   8   4    0.30    4.50
  -7   8   4   99.09    6.60
  -7   8   4  100.39   13.00
   7   8  -4  120.89   14.70
  -6   8   4   33.60    8.00
   6   8  -4   63.79   10.30
  -6   8   4   40.90    5.20
  -5   8   4  333.67   20.70
   5   8  -4  332.57   21.20
  -5   8   4  336.57   16.50
  -4   8   4   13.50    3.90
   4   8  -4   -3.80    4.20
   3   8  -4   88.49   11.30
  -3   8   4   78.19    8.60
   2   8  -4   82.29   10.80
  -2   8   4   76.49    8.70
  -1   8   4   32.50    6.50
   1   8  -4   36.90    7.70
   0   8  -4  221.88   15.00
   0   8   4  179.88   13.30
  -1   8  -4  138.39   13.20
   1   8   4  136.39   13.40
   2   8   4  103.49   12.00
  -2   8  -4   86.99   10.60
  -3   8  -4    4.20    4.30
   3   8   4   -3.50    4.30
  -4   8  -4   47.70    7.80
   4   8   4   37.30    8.20
  -5   8  -4    4.60    4.00
   5   8   4    5.10    6.00
   6   8   4   43.60   10.00
  -6   8  -4   25.20    6.10
   7   8   4   47.30   10.40
  -7   8  -4   53.79    8.20
   8   8   4  887.31   43.80
  -8   8  -4  841.22   41.80
  -8   8  -4  839.32   37.90
  -9   8  -4   -1.10    4.80
  -9   8  -4    5.10    4.50
   9   8   4    6.90    7.70
  10   8   4  205.78   21.70
 -10   8  -4  201.68   20.60
 -11   8  -4   -7.50    3.90
  11   8   4   -5.20    5.20
  12   8   4   15.70    9.50
 -12   8  -4   11.40    7.50
 -13   8  -4   11.50    8.40
  13   8   4    1.40    7.70
 -14   8  -4   17.30    9.50
  14   8   4   -1.70    7.90
  15   8   4   23.70   12.40
 -15   8  -4   30.20   10.30
  16   8   4    1.50    9.30
 -16   8  -4   -3.30    6.40
 -17   8  -4   -4.60    7.70
  17   8   4    3.80   11.50
 -18   9   4    8.50    9.00
  18   9  -4   10.50   11.50
 -17   9   4   14.40   10.40
  17   9  -4    3.60    9.20
 -16   9   4    1.40    8.10
  16   9  -4    8.40    8.30
  15   9  -4    3.00    7.90
 -15   9   4   -6.00    5.90
 -14   9   4   19.50    9.50
  14   9  -4   31.40   12.00
 -13   9   4   68.49   13.70
  13   9  -4   55.19   13.30
  12   9  -4   18.20    8.70
 -12   9   4   11.00    8.10
  11   9  -4    3.50    6.50
 -11   9   4   14.80    8.10
  10   9  -4    0.30    6.10
 -10   9   4   -9.20    4.30
   9   9  -4  141.89   17.40
  -9   9   4  167.98   19.10
  -8   9   4  229.48   21.80
   8   9  -4  254.87   23.10
  -7   9   4   13.80    3.70
  -7   9   4   19.00    7.10
   7   9  -4    4.10    5.80
  -6   9   4   68.39   11.00
   6   9  -4   49.80    9.80
  -6   9   4   76.89    7.60
   5   9  -4   40.50    9.00
  -5   9   4   42.00    6.30
  -4   9   4  127.09   11.50
   4   9  -4  142.39   15.70
   3   9  -4  206.48   18.90
  -3   9   4  154.88   13.60
  -2   9   4   35.70    6.80
   2   9  -4   50.19    9.70
   1   9  -4   34.40    7.90
  -1   9   4   29.30    6.80
   0   9   4   91.79   11.10
   0   9  -4   82.79   10.80
   1   9   4    4.50    4.50
  -1   9  -4    1.70    4.00
  -2   9  -4    3.50    4.50
   2   9   4    1.20    4.80
   3   9   4  126.69   14.50
  -3   9  -4  139.79   13.80
  -4   9  -4  182.38   15.90
   4   9   4  160.98   16.50
  -5   9  -4    9.60    5.10
   5   9   4   22.20    8.00
  -6   9  -4   28.80    6.90
   6   9   4   14.20    7.30
   7   9   4   96.59   15.10
  -7   9  -4  120.79   12.40
  -8   9  -4   11.70    5.50
   8   9   4   23.80    8.40
  -8   9  -4    0.70    5.60
  -9   9  -4   74.39   12.60
   9   9   4   72.69   14.10
  -9   9  -4   89.69   11.00
 -10   9  -4    9.00    6.90
  10   9   4   17.20    8.90
 -11   9  -4   55.19   11.60
  11   9   4   78.99   14.90
 -12   9  -4   23.90    9.20
  12   9   4   11.00    8.70
 -13   9  -4    4.80    7.70
  13   9   4   22.80   10.30
  14   9   4   16.80   10.60
 -14   9  -4    1.80    7.20
 -15   9  -4   -2.80    7.70
  15   9   4    1.40    8.90
 -16   9  -4    3.10    8.80
  16   9   4    2.00   10.70
 -17   9  -4   28.90   12.90
  18  10  -4   19.70   11.80
 -18  10   4   21.30   12.30
  17  10  -4   -7.30    8.30
 -17  10   4   -6.00    8.20
  16  10  -4   21.00   12.00
 -16  10   4   37.90   12.50
  15  10  -4   30.50   12.40
 -15  10   4   36.10   12.40
 -14  10   4   10.70    9.00
  14  10  -4    6.80    8.90
  13  10  -4   67.89   15.10
 -13  10   4   58.69   13.00
 -12  10   4   -0.70    6.40
  12  10  -4   -4.10    6.30
 -11  10   4   -0.90    5.90
  11  10  -4   -5.40    5.00
  10  10  -4   38.30   10.60
 -10  10   4   23.40    8.90
   9  10  -4    4.00    6.00
  -9  10   4   -1.90    5.40
  -8  10   4   41.10   11.00
   8  10  -4   73.39   13.00
  -7  10   4   53.59   10.80
   7  10  -4   60.89   11.80
  -6  10   4   13.30    4.40
  -6  10   4   -2.60    4.60
   6  10  -4   10.70    7.30
   5  10  -4   51.99   10.40
  -5  10   4   68.19    8.40
  -4  10   4  271.57   17.00
   4  10  -4  336.17   22.30
   3  10  -4   11.70    6.70
  -3  10   4    3.10    4.20
   2  10  -4  431.66   25.70
  -2  10   4  426.66   23.30
  -1  10   4    1.50    4.80
   1  10  -4    8.30    5.50
   0  10  -4    4.90    5.30
   0  10   4    5.70    5.00
  -1  10  -4   39.60    8.90
   1  10   4   46.60    9.20
   2  10   4    4.40    5.20
  -2  10  -4   13.70    5.40
  -3  10  -4    4.10    4.70
   3  10   4   -2.20    5.60
   4  10   4  177.48   18.50
  -4  10  -4  184.98   16.90
  -5  10  -4   20.80    6.70
   5  10   4   26.70    8.60
  -6  10  -4   82.69   11.00
   6  10   4  101.99   14.70
  -7  10  -4    0.50    4.50
   7  10   4   -2.40    6.10
  -8  10  -4  128.79   17.30
  -8  10  -4  136.39   13.70
   8  10   4  138.69   18.70
   9  10   4   28.80   10.50
  -9  10  -4   30.50   10.20
  10  10   4   -4.70    6.00
 -10  10  -4   -0.50    6.00
 -11  10  -4   33.00   10.30
  11  10   4   19.20   10.00
 -12  10  -4   20.80   10.10
  12  10   4   20.40   10.60
  13  10   4  -11.40    6.40
 -13  10  -4   -0.30    6.20
  14  10   4  128.89   21.40
 -14  10  -4   81.99   15.70
 -15  10  -4   18.60   10.60
  15  10   4    9.50   11.10
  16  10   4   -3.40    9.40
 -16  10  -4   10.20    9.10
 -17  11   4    5.50    9.00
  17  11  -4   -0.50   10.00
  16  11  -4   -8.50    7.10
 -16  11   4   -3.60    7.30
  15  11  -4   46.80   13.70
 -15  11   4   18.00   11.50
  14  11  -4   12.60   11.20
 -14  11   4    4.10    8.50
 -13  11   4   23.40    9.50
  13  11  -4   31.20   11.50
 -12  11   4    3.30    7.80
  12  11  -4    1.20    7.90
 -11  11   4    9.20    7.80
  11  11  -4    1.40    7.20
 -10  11   4   43.20   11.40
  10  11  -4   33.90   10.90
  -9  11   4   -5.70    4.80
   9  11  -4    2.40    6.10
  -8  11   4   54.39   12.40
   8  11  -4   62.09   12.70
  -7  11   4   25.10    8.50
   7  11  -4   10.30    7.30
  -6  11   4   33.60    9.40
   6  11  -4   26.00    9.00
  -6  11   4   33.60    6.40
   5  11  -4   53.49   10.90
  -5  11   4   36.00    7.20
  -4  11   4   62.59    9.40
   4  11  -4   75.99   12.90
  -3  11   4   45.60    8.60
   3  11  -4   46.30   10.00
   2  11  -4   28.00    9.10
  -2  11   4    9.30    5.50
   1  11  -4  115.49   14.70
  -1  11   4  113.29   13.20
   0  11   4  126.59   14.70
   0  11  -4  119.29   14.60
  -1  11  -4  178.78   18.30
   1  11   4  226.78   19.90
   2  11   4  179.98   18.90
  -2  11  -4  188.78   18.00
  -3  11  -4   -0.60    5.00
   3  11   4    5.70    7.20
   4  11   4    8.50    6.80
  -4  11  -4   -2.70    4.60
   5  11   4   12.00    7.20
  -5  11  -4    9.20    5.40
  -6  11  -4   19.90    6.50
   6  11   4   13.30    8.00
   7  11   4   28.90   10.00
   8  11   4    9.10    7.70
  -8  11  -4    4.40    6.40
   9  11   4  155.08   20.60
  -9  11  -4  120.89   17.40
 -10  11  -4    6.70    8.30
  10  11   4   -0.60    7.60
 -11  11  -4   20.40    9.10
  11  11   4   -1.20    8.70
  12  11   4  136.59   20.90
 -12  11  -4  118.79   18.30
  13  11   4   59.39   14.60
 -13  11  -4   25.60   10.80
  14  11   4   -3.20   10.50
 -14  11  -4  -14.40    5.90
 -15  11  -4    2.50    8.70
  15  11   4    0.30   11.10
 -16  12   4   18.40   10.80
  16  12  -4   11.20   11.00
 -15  12   4    8.80   10.30
  15  12  -4    1.20   10.20
  14  12  -4   19.50   10.80
 -14  12   4   41.10   12.80
  13  12  -4   33.00   11.80
 -13  12   4   29.10   11.20
 -12  12   4   16.30    9.80
  12  12  -4   -2.80    8.00
  11  12  -4    7.10    9.40
 -11  12   4   -1.00    7.00
  10  12  -4   18.60   10.10
 -10  12   4    8.40    8.30
   9  12  -4   12.70    8.50
  -9  12   4   -3.90    5.70
  -8  12   4   28.00   10.20
   8  12  -4   32.30   10.70
  -7  12   4   39.00   11.30
   7  12  -4   51.19   12.70
  -6  12   4   57.99   12.60
   6  12  -4   34.80   10.30
  -5  12   4   60.49    9.10
   5  12  -4   43.50   11.20
  -4  12   4   38.00    8.20
   4  12  -4   19.10    8.40
   3  12  -4    6.30    6.00
  -3  12   4    7.10    5.50
  -2  12   4   -0.90    4.40
   2  12  -4   -2.10    5.30
   1  12  -4   18.20    7.50
  -1  12   4   12.50    7.00
   0  12   4   15.80    7.20
   0  12  -4   22.60    8.10
   1  12   4   43.90   10.00
  -1  12  -4   11.30    7.20
  -2  12  -4   85.09   12.60
   2  12   4   75.59   13.00
   3  12   4  113.19   15.90
  -3  12  -4   99.49   13.20
   4  12   4   76.79   14.00
  -4  12  -4   67.09   11.50
  -5  12  -4  122.39   14.00
   5  12   4   71.79   14.00
   6  12   4   12.20    8.10
  -6  12  -4   24.50    7.70
  -7  12  -4  152.28   17.90
   7  12   4  149.88   20.30
  -8  12  -4    9.20    7.50
   8  12   4   26.50   10.30
   9  12   4  135.99   19.70
  -9  12  -4  109.09   17.40
  10  12   4    2.40    9.10
 -10  12  -4   -0.10    6.70
  11  12   4   58.29   14.50
 -11  12  -4   49.00   13.40
  12  12   4    6.40   10.60
 -12  12  -4    8.00    8.80
 -13  12  -4    7.20    9.90
  13  12   4   36.00   13.20
 -14  12  -4   -0.50    7.30
  14  12   4   20.90   12.90
  15  13  -4   40.70   14.00
 -15  13   4   23.00   13.80
 -14  13   4   -2.20    7.60
  14  13  -4    4.80   11.40
  13  13  -4   65.19   16.60
 -13  13   4   32.10   12.00
  12  13  -4    6.20    9.10
 -12  13   4   20.20   10.90
  11  13  -4    6.10    8.90
 -11  13   4   26.50   11.00
  10  13  -4   17.20    9.60
 -10  13   4   -2.90    6.00
  -9  13   4    7.40    7.80
   9  13  -4    4.40    7.90
   8  13  -4   35.30   11.70
  -8  13   4   12.80    9.00
  -7  13   4    8.60    7.50
   7  13  -4    4.30    7.10
  -6  13   4  293.87   27.10
   6  13  -4  243.28   25.60
   5  13  -4   88.89   15.60
   4  13  -4   24.80    9.80
  -4  13   4   22.70    7.40
   3  13  -4   42.20   11.30
  -3  13   4   40.30    8.90
   2  13  -4   71.09   13.10
  -2  13   4   53.29   10.60
  -1  13   4   29.70    9.00
   1  13  -4   39.60   10.40
   0  13   4  100.09   14.60
   0  13  -4   72.89   13.10
   1  13   4  145.49   17.70
  -1  13  -4  157.48   17.80
  -2  13  -4    5.10    6.60
   2  13   4    0.80    6.80
   3  13   4  134.89   18.10
  -3  13  -4  135.39   16.40
   4  13   4   19.00    9.10
  -4  13  -4   18.90    7.50
  -5  13  -4    0.00    5.00
   5  13   4    0.90    7.00
  -6  13  -4  198.98   19.00
   6  13   4  170.68   21.90
   7  13   4   65.89   15.40
  -8  13  -4    3.30    7.00
   8  13   4   -2.80    8.30
   9  13   4   -4.30    7.40
  -9  13  -4    5.30    7.80
 -10  13  -4  221.78   26.80
  10  13   4  259.37   29.20
  11  13   4   25.30   12.00
 -11  13  -4   -7.60    7.50
  12  13   4   77.89   18.20
 -12  13  -4   59.49   15.40
 -13  13  -4    6.00    8.40
  13  13   4   -6.70    8.40
 -14  14   4    7.20    9.90
  14  14  -4   28.00   14.90
  13  14  -4    1.90    9.70
 -13  14   4    2.40    9.70
 -12  14   4   16.30    9.90
  12  14  -4   32.10   13.70
  11  14  -4   -8.10    8.70
 -11  14   4    5.90    8.70
  10  14  -4    9.40    9.30
 -10  14   4    1.10    9.60
   9  14  -4   10.70    9.20
  -9  14   4   13.80    9.70
   8  14  -4   13.20    9.40
  -8  14   4    4.10    7.20
   7  14  -4   50.99   12.90
  -7  14   4   29.80   10.80
   6  14  -4   25.80   10.30
  -6  14   4   34.70   11.10
   5  14  -4   -0.30    6.60
  -4  14   4   26.90    8.40
   4  14  -4   45.20   12.10
   3  14  -4   -3.60    6.00
  -3  14   4    6.20    5.70
   2  14  -4   48.00   11.20
  -2  14   4   52.59   10.60
  -1  14   4  219.98   21.30
   1  14  -4  205.78   22.10
   0  14   4   19.40    8.90
   0  14  -4   10.70    6.30
   1  14   4   34.50   10.50
  -1  14  -4   26.20    9.60
  -2  14  -4   -1.60    6.60
   2  14   4    8.90    7.80
   3  14   4  110.79   16.60
  -3  14  -4   93.79   14.50
  -4  14  -4   74.59   12.70
   4  14   4   74.39   14.20
  -5  14  -4   14.20    7.40
   5  14   4   32.40   11.90
   6  14   4    1.30    8.30
   7  14   4   -6.70    8.00
   8  14   4   -3.30    8.30
  -8  14  -4    5.00    7.90
   9  14   4   23.60   11.60
  -9  14  -4   37.70   12.30
  10  14   4    0.30    9.60
 -10  14  -4   16.40   11.20
 -11  14  -4   73.29   16.10
  11  14   4   62.99   17.50
 -12  14  -4    5.10    9.90
  12  14   4    3.50   11.20
  12  15  -4   20.00   11.90
 -12  15   4   -2.10    7.50
  11  15  -4   14.20   12.70
 -11  15   4   30.20   12.70
 -10  15   4   -8.60    8.00
  10  15  -4   -7.90    8.40
  -9  15   4   10.80    9.50
   9  15  -4   -9.40    6.50
   8  15  -4    2.40    8.60
  -8  15   4  -13.90    6.30
   7  15  -4   -5.10    7.30
  -7  15   4   22.80   10.80
  -6  15   4  133.49   20.30
   6  15  -4  153.18   21.40
   5  15  -4   34.00   11.00
   4  15  -4   27.10   10.60
   3  15  -4    1.20    6.50
  -3  15   4   17.40    7.80
   2  15  -4   67.79   13.70
  -2  15   4  100.79   14.70
  -1  15   4   84.09   13.90
   1  15  -4   64.09   12.90
   0  15   4   29.00    9.60
   0  15  -4   39.00   11.50
   1  15   4   74.69   13.50
  -1  15  -4   49.40   11.40
  -2  15  -4   52.79   12.50
   2  15   4   82.29   15.20
  -3  15  -4   15.90    8.70
   3  15   4   39.10   11.30
   4  15   4   23.50   10.30
  -4  15  -4   20.90    8.80
   5  15   4    0.10    6.80
   6  15   4   -4.70    8.00
   7  15   4   17.50   10.70
  -8  15  -4    6.20    9.30
   8  15   4   15.80   10.50
  -9  15  -4   61.59   16.80
   9  15   4   58.99   15.60
  10  15   4  142.49   22.30
 -10  15  -4  197.58   26.20
  10  16  -4   67.89   16.90
 -10  16   4   50.29   15.90
   9  16  -4   62.19   16.00
  -9  16   4   59.39   15.20
  -8  16   4   -1.40    7.10
   8  16  -4   13.70   10.10
  -7  16   4   23.10   11.40
   7  16  -4   26.10   11.50
   6  16  -4    0.40    9.90
  -6  16   4   -2.50    7.30
   5  16  -4    0.10    8.90
  -5  16   4   -3.00    7.30
   4  16  -4   62.59   16.00
   3  16  -4    2.50    8.50
   2  16  -4   32.70   11.00
  -2  16   4   64.89   12.60
  -1  16   4   74.09   13.80
   1  16  -4   34.60   11.90
   0  16  -4   -0.50    7.30
   0  16   4   18.30    9.30
  -1  16  -4    1.70    6.80
   1  16   4   15.70    9.10
   2  16   4   12.70    9.20
  -2  16  -4    0.50    6.70
   3  16   4    2.10    8.90
  -3  16  -4   14.80    9.00
   4  16   4   44.70   12.80
   5  16   4   -3.10    8.20
   6  16   4  113.29   18.90
   7  16   4   -0.50   10.60
   8  16   4   80.19   17.50
  -8  16  -4   88.29   17.60
   9  16   4    4.00   10.80
  -9  16  -4   18.30   11.50
  -8  17   4    5.80    9.20
   8  17  -4   11.30   11.80
  -7  17   4   24.60   11.80
   7  17  -4   33.90   13.70
  -6  17   4    7.90   10.30
   6  17  -4   18.10   12.00
   5  17  -4   -0.40   10.40
  -5  17   4   -0.20    8.60
   4  17  -4    1.60    9.40
   3  17  -4  132.49   19.90
   2  17  -4   11.30    9.80
  -1  17   4   14.90    9.30
   1  17  -4   48.30   12.90
   0  17   4    2.40    8.30
   0  17  -4    1.50    7.70
   1  17   4    8.30    9.30
  -1  17  -4   -8.40    6.70
  -2  17  -4    1.30    7.50
   2  17   4   -4.20    8.20
   3  17   4   27.40   13.20
   4  17   4    1.00   10.20
   5  17   4   26.90   11.90
   6  17   4   -8.30    7.90
   4  18  -4   20.30   11.70
   3  18  -4   37.00   13.90
   2  18  -4   59.39   15.80
   1  18  -4    2.70    9.10
   0  18  -4   55.09   14.90
   0  18   4   29.10   12.90
   1  18   4   51.09   15.20
  -1  18  -4   31.60   11.70
   2  18   4   10.10   10.80
 -21   0   5  -11.80    7.50
 -20   0   5   -5.40    7.30
 -19   0   5   64.59   14.50
 -18   0   5    6.80    7.40
 -17   0   5  170.48   20.40
 -16   0   5   -8.10    5.80
 -15   0   5    5.70    6.30
  14   0  -5   -2.60    3.50
 -14   0   5    3.60    6.00
 -13   0   5   77.29   12.20
  13   0  -5   80.09    8.70
  12   0  -5    0.50    2.80
 -12   0   5   -1.80    4.40
 -11   0   5  125.79   14.50
  11   0  -5  126.29    9.40
  10   0  -5    3.50    3.00
 -10   0   5   -0.90    4.30
   9   0  -5  461.55   20.20
  -9   0   5  439.66   24.10
   8   0  -5   -1.30    2.30
  -8   0   5    3.00    3.90
  -7   0   5  165.68   13.70
   7   0  -5  151.28    8.80
  -6   0   5    0.50    3.70
   6   0  -5    5.50    2.40
  -5   0   5   94.19    9.30
   5   0  -5   95.39    6.30
  -4   0   5    1.90    2.10
  -4   0   5   -3.30    2.40
  -3   0   5  935.71   37.10
  -3   0   5  971.00   36.40
  -2   0   5    1.70    2.20
  -2   0   5    0.40    2.20
  -1   0   5 7538.05  270.27
  -1   0   5 7703.83  269.27
   0   0   5    4.30    1.60
   0   0  -5    1.60    1.50
   0   0   5    2.80    2.80
   1   0   5   16.90    4.10
  -1   0  -5   23.40    2.10
  -2   0  -5   -1.20    0.90
   2   0   5   -3.30    2.70
   3   0   5   24.60    5.00
  -3   0  -5   26.00    2.60
  -4   0  -5    0.90    1.50
   4   0   5    2.10    3.30
  -5   0  -5   17.00    3.00
   5   0   5    9.20    4.30
  -6   0  -5    1.20    2.00
   6   0   5   -0.30    3.40
  -7   0  -5   10.10    3.40
   7   0   5   18.10    5.20
   8   0   5    6.90    4.50
  -8   0  -5    0.90    2.70
   9   0   5   47.40    8.20
  -9   0  -5   49.30    7.10
 -10   0  -5    4.20    3.80
  10   0   5   -1.20    4.30
 -11   0  -5  265.07   16.30
  11   0   5  251.47   20.80
  12   0   5    0.90    5.50
 -12   0  -5    0.50    4.20
  13   0   5   75.29   12.00
 -13   0  -5   54.29    9.70
 -14   0  -5    0.20    5.30
  14   0   5   -7.80    5.30
  15   0   5    6.10    7.00
 -21  -1   5   39.50   14.10
 -21   1   5   15.20   10.80
 -20  -1   5    8.00    9.60
 -20   1   5   28.20   12.40
 -19  -1   5   40.10   12.20
 -19   1   5   36.60   12.20
 -18  -1   5   13.30    8.70
 -18   1   5    5.60    6.90
 -17  -1   5   24.00   10.00
 -17   1   5   22.00    9.30
 -16  -1   5    8.80    7.30
 -16   1   5   23.20    9.50
 -15  -1   5   -8.30    5.90
  15   1  -5    0.60    5.20
 -15   1   5   -3.40    5.20
 -14  -1   5  115.19   15.40
  14   1  -5  136.39   12.80
 -14   1   5  112.59   15.50
  13  -1  -5   -0.60    2.50
 -13  -1   5    4.10    5.30
  13   1  -5   -1.30    4.10
 -13   1   5   -5.30    5.20
  12  -1  -5  445.16   20.50
 -12  -1   5  514.35   27.70
  12   1  -5  483.45   23.10
 -12   1   5  403.06   26.00
 -11  -1   5    1.40    4.70
  11  -1  -5    3.90    2.90
 -11   1   5    3.20    4.80
  11   1  -5    5.50    3.70
 -10  -1   5  490.05   25.90
  10  -1  -5  485.05   20.60
  10   1  -5  473.65   22.50
 -10   1   5  460.15   25.60
  -9  -1   5  380.56   21.80
   9  -1  -5  414.86   17.20
   9   1  -5  371.26   19.00
  -9   1   5  406.66   22.20
  -8  -1   5   61.29    8.70
   8  -1  -5   74.49    5.30
   8   1  -5   77.29    7.50
  -8   1   5   87.19   10.40
   7  -1  -5   53.09    4.60
  -7  -1   5   52.39    7.60
   7   1  -5   43.00    5.80
  -7   1   5   34.20    6.30
  -6  -1   5   -0.30    3.10
   6  -1  -5    5.90    2.00
   6   1  -5    1.60    2.50
  -6   1   5   -1.20    3.40
  -5  -1   5  307.57   16.70
   5  -1  -5  335.77   13.80
  -5   1   5  316.47   16.70
   5   1  -5  344.37   15.50
  -4  -1   5  258.17   13.60
   4   1  -5  251.07   12.70
  -4   1   5  247.28   11.40
  -4   1   5  285.07   13.80
  -3  -1   5 2851.51  101.49
  -3  -1   5 2796.52  101.69
  -3   1   5 2780.22  101.39
  -3   1   5 2761.62  100.09
  -2  -1   5 3915.61  140.39
  -2  -1   5 3977.30  140.19
  -2   1   5 3891.91  139.59
  -2   1   5 3895.21  139.69
  -1  -1   5 2067.09   76.49
  -1   1   5 2102.19   74.69
  -1   1   5 2071.89   75.99
   0  -1  -5 6429.76  222.48
   0  -1   5 6386.96  224.68
   0   1   5 6273.97  222.48
   0   1   5 6199.18  224.28
   1  -1   5  307.67   15.30
   1   1   5  317.67   15.40
   2  -1   5   21.80    4.60
   2   1   5   31.00    5.40
   3  -1   5 1354.46   52.19
  -3  -1  -5 1322.67   47.50
   3   1   5 1344.77   52.59
  -4  -1  -5   64.59    4.30
   4  -1   5   68.19    7.70
  -4   1  -5   69.99    5.90
   4   1   5   80.19    4.40
   4   1   5   73.99    8.40
  -5  -1  -5   89.39    5.60
   5  -1   5   88.19    8.80
  -5   1  -5   90.39    7.40
   5   1   5   90.09    9.50
   6  -1   5   35.00    6.20
  -6  -1  -5   34.00    4.30
  -6   1  -5   37.00    5.20
   6   1   5   35.00    6.80
  -7  -1  -5   71.29    6.80
   7  -1   5   99.09   10.50
   7   1   5   82.59    9.90
  -7   1  -5   73.69    7.60
  -8  -1  -5   -0.10    2.60
   8  -1   5    1.50    3.40
   8   1   5    8.20    4.60
  -8   1  -5   -3.70    2.00
   9  -1   5   29.50    6.60
  -9  -1  -5   37.70    6.10
   9   1   5   28.50    7.20
  -9   1  -5   52.99    7.30
 -10  -1  -5   -2.00    3.10
  10  -1   5    2.50    4.80
  10   1   5   -0.50    3.90
 -10   1  -5    2.40    4.00
 -11  -1  -5   36.40    7.20
  11  -1   5   40.10    8.00
 -11   1  -5   35.80    7.20
  11   1   5   35.40    9.10
 -12  -1  -5  239.28   16.40
  12  -1   5  267.97   18.70
 -12   1  -5  264.57   17.60
  12   1   5  269.07   19.60
  13  -1   5   -3.80    4.60
 -13  -1  -5   -1.10    4.50
 -13   1  -5    7.70    5.80
  13   1   5    6.20    6.20
  14  -1   5   32.30    9.40
 -14   1  -5   44.20    8.80
  14   1   5   25.40    8.90
  15  -1   5   -4.60    5.30
  15   1   5  -14.50    4.40
  16   1   5    1.80    7.40
 -21  -2   5   66.59   15.60
 -21   2   5   55.59   15.10
 -20  -2   5    4.50    9.00
 -20   2   5    1.60    8.30
 -19  -2   5   94.09   17.50
 -19   2   5  100.19   17.80
 -18  -2   5   -0.10    7.00
 -18   2   5   -7.40    6.00
 -17  -2   5   10.10    8.90
 -17   2   5   12.20    8.00
 -16  -2   5    9.00    8.00
 -16   2   5   15.40    8.10
 -15  -2   5    1.70    6.10
  15   2  -5    4.00    5.30
 -15   2   5   -4.70    6.00
 -14  -2   5   -2.30    5.30
 -14   2   5   -1.20    5.80
  14   2  -5   -1.70    4.70
 -13  -2   5   61.19   11.30
 -13   2   5   81.99   12.90
  13   2  -5   43.90    7.90
  12  -2  -5   12.20    3.40
 -12  -2   5   24.00    7.50
 -12   2   5   24.70    7.30
  12   2  -5    9.00    4.50
  11  -2  -5  352.76   15.30
 -11  -2   5  360.36   22.10
  11   2  -5  381.26   20.00
 -11   2   5  347.87   22.00
  10  -2  -5   88.49    5.30
 -10  -2   5   68.09   10.30
  10   2  -5   65.39    8.30
 -10   2   5   87.29   11.70
   9  -2  -5   80.99    4.90
   9  -2  -5   86.69    5.20
  -9  -2   5   79.89   10.30
  -9   2   5   86.29   10.90
   9   2  -5   95.19    9.50
   8  -2  -5 1090.79   40.10
  -8  -2   5 1137.09   47.20
   8  -2  -5 1123.59   40.10
   8   2  -5 1106.09   44.80
  -8   2   5 1082.09   46.70
   7  -2  -5    5.00    1.40
  -7  -2   5    6.80    4.00
   7  -2  -5    3.50    1.30
  -7   2   5    4.40    3.90
   7   2  -5    4.80    3.20
   6  -2  -5  633.14   23.10
   6  -2  -5  626.14   23.10
  -6  -2   5  626.34   28.50
   6   2  -5  634.44   27.30
  -6   2   5  614.64   28.30
  -5  -2   5   16.90    4.60
   5  -2  -5   19.60    2.20
  -5   2   5   23.10    2.50
   5   2  -5   16.80    4.10
  -5   2   5   12.90    4.20
   4  -2  -5  142.59    7.00
  -4  -2   5  148.39    9.90
   4   2  -5  138.59    9.20
  -4   2   5  147.89    9.60
  -4   2   5  146.69    7.00
  -3  -2   5  738.83   30.70
   3   2  -5  762.72   30.70
  -3   2   5  731.63   30.30
  -3   2   5  753.72   28.60
  -2  -2   5 4942.71  179.48
  -2   2   5 5016.60  178.38
  -2   2   5 5096.29  177.98
  -1  -2   5 1268.17   48.90
  -1   2   5 1255.67   47.00
  -1   2   5 1297.37   48.20
   0  -2   5   15.10    3.90
   0   2   5   11.20    3.40
   0   2   5   16.10    2.50
   1  -2   5 1519.45   58.29
   1   2   5 1521.45   58.29
   1   2   5 1551.54   54.69
   2  -2   5  130.99    9.10
   2   2   5  129.79    9.40
   2   2   5  134.69    5.70
   3  -2   5  192.08   11.70
   3   2   5  205.58   12.50
   3   2   5  195.88    8.10
   4  -2   5    0.50    3.00
   4   2   5    6.00    3.80
   4   2   5    0.10    1.40
   5  -2   5  586.64   27.10
  -5  -2  -5  605.84   23.60
  -5   2  -5  599.84   25.40
   5   2   5  591.74   28.00
   6  -2   5  614.44   28.00
  -6  -2  -5  582.94   24.40
   6   2   5  615.04   29.20
  -6   2  -5  628.24   26.50
   7  -2   5    5.70    3.60
  -7  -2  -5    1.60    2.50
   7   2   5    2.00    4.00
  -7   2  -5    5.10    3.30
   8  -2   5   81.49    9.60
  -8  -2  -5   78.79    7.70
   8   2   5   63.89    9.50
  -8   2  -5   76.19    8.70
   9  -2   5  130.59   12.80
  -9  -2  -5  138.69    9.90
   9   2   5  126.49   14.20
  -9   2  -5  128.39   12.00
 -10  -2  -5   19.30    5.10
  10  -2   5    7.10    5.10
 -10   2  -5    9.50    5.00
  10   2   5    4.80    5.40
  11  -2   5   -1.10    5.10
 -11  -2  -5    3.50    3.90
 -11   2  -5   -2.60    3.70
  11   2   5   -5.30    3.90
 -12  -2  -5    3.50    4.60
  12  -2   5   10.50    5.80
  12   2   5    8.20    5.80
 -12   2  -5   -5.60    4.00
  13  -2   5   -2.50    5.00
 -13  -2  -5    2.50    4.70
  13   2   5    2.70    6.80
 -13   2  -5    9.20    5.40
  14  -2   5   89.39   13.10
 -14   2  -5  105.59   13.40
  14   2   5   77.59   13.60
  15   2   5    4.20    7.30
 -15   2  -5    7.60    7.80
  16   2   5   63.69   14.10
  17   2   5    9.90    8.70
 -21  -3   5    5.20    9.80
 -21   3   5   12.10   10.00
 -20  -3   5   -4.10    7.90
 -20   3   5    6.00    9.70
 -19  -3   5   10.90    9.20
 -19   3   5   16.20    9.70
 -18  -3   5   -9.40    5.50
 -18   3   5    2.70    7.40
 -17  -3   5   15.30    8.30
 -17   3   5    8.30    8.70
 -16  -3   5   42.30   10.60
  16   3  -5   20.80    7.40
 -16   3   5   27.10   10.10
 -15  -3   5   70.29   12.90
 -15   3   5   70.39   13.20
  15   3  -5   81.79   11.90
 -14  -3   5   12.20    6.50
  14   3  -5    4.30    5.40
 -14   3   5    7.20    6.10
 -13  -3   5   69.19   12.00
 -13   3   5   85.89   13.30
  13   3  -5  108.49   12.50
 -12  -3   5   18.60    7.10
  12   3  -5   11.80    5.70
 -12   3   5    0.80    4.90
 -11  -3   5   13.60    6.40
  11   3  -5   15.20    5.20
 -11   3   5   14.20    6.10
 -10  -3   5   73.49   10.50
 -10   3   5   90.89   11.50
  10   3  -5   60.09    9.10
  -9  -3   5  323.87   18.90
  -9   3   5  275.97   18.20
   9   3  -5  264.37   16.60
  -8  -3   5   80.89   10.30
   8   3  -5   85.39    9.90
  -8   3   5   74.49    9.90
  -7  -3   5  536.15   26.70
  -7   3   5  542.45   26.70
   7   3  -5  575.44   26.10
  -6  -3   5    2.00    3.90
   6   3  -5   15.20    4.70
  -6   3   5    4.70    3.80
   5  -3  -5 1216.68   44.40
  -5  -3   5 1278.57   50.29
  -5   3   5 1239.58   44.50
  -5   3   5 1246.78   49.70
   5   3  -5 1248.78   49.30
   4  -3  -5  123.59    7.00
  -4  -3   5  115.09   10.30
  -4   3   5  135.19    6.60
   4   3  -5  127.69    9.30
  -4   3   5  128.19    9.20
   3   3  -5  153.48    9.90
  -3   3   5  138.59    7.50
  -3   3   5  131.49    9.00
  -2   3   5   64.99    6.20
   2   3  -5   55.19    6.70
  -2   3   5   66.29    5.70
  -1  -3   5    1.10    3.10
  -1   3   5   15.70    3.30
  -1   3   5    9.90    3.20
   0  -3   5 1050.39   41.10
   0   3   5  998.70   40.20
   1  -3   5   97.59    8.80
   1   3   5   91.49    8.60
   2  -3   5 1224.78   48.90
   2   3   5 1264.07   49.60
   3  -3   5  265.37   14.70
   3   3   5  260.27   15.40
   4  -3   5  643.64   28.30
   4   3   5  632.44   29.60
   5  -3   5   57.19    7.40
   5   3   5   83.29    9.90
  -5   3  -5   66.99    7.40
   6  -3   5  150.68   11.10
  -6   3  -5  150.28   10.50
   6   3   5  158.18   14.20
   7  -3   5   90.39    9.70
  -7   3  -5   90.09    9.20
   7   3   5   98.49   11.60
   8  -3   5   -1.40    3.20
  -8  -3  -5    0.50    3.00
  -8   3  -5    4.10    4.00
   8   3   5   -7.90    2.70
   9  -3   5  154.48   13.80
  -9  -3  -5  137.89   10.10
   9   3   5  144.89   15.30
  -9   3  -5  130.09   12.80
 -10  -3  -5  271.17   15.80
  10  -3   5  277.07   17.60
 -10   3  -5  261.37   17.10
  10   3   5  293.37   20.40
  11  -3   5  195.58   16.40
 -11  -3  -5  182.38   14.90
 -11   3  -5  187.28   16.90
  11   3   5  171.48   18.30
 -12  -3  -5    3.50    4.70
  12  -3   5   13.40    5.90
  12   3   5    3.30    6.00
 -12   3  -5    8.90    5.30
  13  -3   5   25.00    7.70
 -13   3  -5   25.30    7.70
  13   3   5   30.70    9.50
  14   3   5   70.09   12.80
 -14   3  -5   68.89   11.50
  15   3   5  162.28   19.90
 -15   3  -5  188.38   19.30
  16   3   5   12.80    8.90
  17   3   5   -7.50    8.00
 -21  -4   5    2.00    9.20
 -21   4   5   -0.80    8.40
 -20  -4   5   47.10   13.40
 -20   4   5   54.19   15.00
 -19  -4   5   -5.50    8.00
 -19   4   5   23.30   10.40
 -18  -4   5   -0.10    6.40
 -18   4   5   -3.60    6.30
 -17  -4   5    6.10    8.00
  17   4  -5    3.50    6.50
 -17   4   5   16.40    9.40
 -16  -4   5    5.00    6.50
  16   4  -5   21.30    8.50
 -16   4   5   23.80    9.20
 -15  -4   5    1.40    5.60
  15   4  -5   -1.70    5.60
 -15   4   5   -2.60    6.00
 -14  -4   5  126.19   16.70
 -14   4   5  107.29   15.60
  14   4  -5  120.49   15.10
 -13  -4   5   15.30    7.90
  13   4  -5   30.60    7.90
 -13   4   5    9.90    7.20
 -12  -4   5   74.69   12.10
  12   4  -5   64.69   10.10
 -12   4   5   54.79   10.60
 -11  -4   5    5.90    5.40
 -11   4   5    4.80    5.20
  11   4  -5    8.20    5.30
 -10  -4   5   47.00    9.40
 -10   4   5   47.80    9.40
  10   4  -5   37.80    7.80
  -9  -4   5   43.60    8.30
   9   4  -5   55.29    8.60
  -9   4   5   65.19    9.90
  -8  -4   5    7.50    4.60
  -8   4   5   -1.20    4.50
   8   4  -5    5.50    4.10
  -7  -4   5  148.89   14.10
  -7   4   5  166.48   14.70
   7   4  -5  159.08   14.10
  -6  -4   5   92.89   10.50
  -6   4   5   99.69   10.70
   6   4  -5  115.29   11.40
   5  -4  -5  320.27   12.90
  -5   4   5  316.47   17.60
  -5   4   5  329.57   12.90
   5   4  -5  329.17   17.80
  -4   4   5 1284.77   51.39
  -4   4   5 1261.67   47.50
   4   4  -5 1349.56   52.29
   3   4  -5  381.56   19.00
  -3   4   5  364.36   18.00
  -3   4   5  365.76   16.00
   2   4  -5  785.42   33.80
  -2   4   5  791.32   32.50
  -2   4   5  810.12   31.80
   1   4  -5  321.87   17.10
  -1   4   5  332.97   15.90
   0  -4   5  198.08   12.20
   0   4   5  173.88   11.10
   1  -4   5  437.06   20.80
   1   4   5  418.96   20.60
   2  -4   5 2009.50   76.89
   2   4   5 2046.30   77.69
   3  -4   5    5.40    3.30
   3   4   5    0.60    3.60
   4  -4   5 1088.99   43.90
   4   4   5 1042.80   45.10
   5  -4   5   45.30    7.10
   5   4   5   40.90    7.50
   6  -4   5  192.08   13.00
   6   4   5  216.98   15.60
  -6   4  -5  208.48   13.20
   7  -4   5   98.09   10.40
  -7   4  -5   79.39    9.70
   7   4   5   76.29   10.70
   8  -4   5  509.65   24.60
  -8   4  -5  473.65   24.70
   8   4   5  474.95   27.10
   9  -4   5    1.60    4.30
   9   4   5    4.00    5.00
  -9   4  -5   -4.50    3.10
  10  -4   5   19.70    6.60
 -10   4  -5   25.10    7.10
  10   4   5   11.20    6.80
  11  -4   5   49.90    9.10
  11   4   5   51.69   11.20
 -11   4  -5   44.70    9.00
  12  -4   5   62.39   10.00
 -12   4  -5   57.89   10.00
  12   4   5   57.39   11.60
  13  -4   5    1.70    6.50
 -13   4  -5    4.80    5.90
  13   4   5    3.30    6.20
 -14   4  -5    9.40    7.30
  14   4   5   -2.20    6.50
 -15   4  -5   15.60    7.90
  15   4   5   11.90    9.60
  16   4   5   65.79   14.10
  17   4   5  -14.40    6.80
  18   4   5   15.20   11.30
 -20  -5   5    0.20    9.70
 -20   5   5   -0.30   10.20
 -19  -5   5    6.60    9.10
 -19   5   5   21.90   10.40
 -18  -5   5   62.09   13.50
 -18   5   5   23.30   10.40
 -17  -5   5   54.69   13.70
 -17   5   5   53.89   12.70
  17   5  -5   71.99   13.50
 -16  -5   5    8.00    6.60
  16   5  -5   -4.80    5.90
 -16   5   5   -2.60    6.90
 -15  -5   5  190.68   21.10
 -15   5   5  186.18   22.10
  15   5  -5  205.78   19.60
 -14  -5   5   13.20    7.10
 -14   5   5   14.20    8.70
  14   5  -5   19.80    8.00
 -13  -5   5  128.59   16.80
  13   5  -5  164.38   17.10
 -13   5   5  123.29   16.50
 -12  -5   5   23.90    8.50
 -12   5   5   27.70    8.10
  12   5  -5   27.30    8.30
 -11  -5   5   90.19   12.90
 -11   5   5   88.29   13.00
  11   5  -5   98.29   12.90
 -10  -5   5   80.49   11.60
  10   5  -5   84.09   11.50
 -10   5   5  101.59   13.30
  -9  -5   5   91.49   11.80
  -9   5   5   86.89   11.80
   9   5  -5   73.09   10.90
  -8  -5   5  158.78   15.00
   8   5  -5  152.18   14.80
  -8   5   5  127.29   13.80
  -7   5   5   60.59    9.30
   7   5  -5   61.89    9.00
   6   5  -5  224.28   14.90
  -6   5   5  196.68    8.10
  -6   5   5  203.68   14.10
  -5   5   5    4.50    3.90
  -5   5   5    1.70    1.70
   5   5  -5    5.40    3.70
   4   5  -5   -0.30    3.00
  -4   5   5    3.50    2.30
  -4   5   5    3.70    3.50
  -3   5   5   -1.60    2.10
   3   5  -5    3.20    3.80
  -3   5   5   -1.10    2.80
   2   5  -5  329.67   18.40
  -2   5   5  352.76   16.50
   1   5  -5    3.20    3.90
  -1   5   5    5.80    3.50
   0   5  -5    9.70    4.20
   0   5   5    9.10    3.70
   1  -5   5  501.75   23.60
   1   5   5  481.45   23.40
   2  -5   5  146.69   10.80
   2   5   5  132.59   12.00
   3  -5   5  709.03   31.10
   3   5   5  694.43   32.30
   4  -5   5   -1.50    2.70
   4   5   5   -3.60    3.20
   5  -5   5  297.87   16.50
   5   5   5  243.28   17.10
   6  -5   5   27.20    5.70
   6   5   5   27.20    6.60
   7  -5   5  186.78   12.80
  -7   5  -5  142.09   13.70
   7   5   5  184.58   17.40
   8  -5   5   13.60    5.20
  -8   5  -5   14.00    5.40
   8   5   5   16.90    6.90
   9  -5   5  126.39   12.20
   9   5   5   77.99   12.50
  -9   5  -5   93.59   12.20
  10  -5   5  344.47   20.30
 -10   5  -5  402.46   23.00
  10   5   5  350.26   24.30
  11  -5   5    6.60    4.20
  11   5   5    2.70    5.50
 -11   5  -5   -5.70    4.40
  12  -5   5    4.40    4.60
  12   5   5   10.30    8.00
 -12   5  -5    1.30    5.90
 -13   5  -5    7.50    6.30
  13   5   5   22.50    8.80
 -14   5  -5  128.09   16.80
  14   5   5  121.09   17.50
  15   5   5    8.80    9.40
 -15   5  -5    9.80    7.70
  16   5   5   -2.30    8.50
 -16   5  -5   -5.00    7.00
  17   5   5   11.00   10.50
  18   5   5   15.50   12.20
 -20   6   5    9.70   10.30
 -19   6   5   14.90   10.90
 -18  -6   5   30.40   10.90
 -18   6   5   60.09   15.40
  18   6  -5   36.20   12.40
 -17  -6   5   10.10    8.30
 -17   6   5   12.30    9.10
  17   6  -5   13.50    8.30
 -16  -6   5   52.49   12.70
  16   6  -5   63.59   12.80
 -16   6   5   58.19   13.90
 -15  -6   5   22.40    8.90
  15   6  -5   12.90    8.60
 -15   6   5   17.90    8.80
 -14  -6   5    0.70    6.30
  14   6  -5    4.10    5.60
 -14   6   5   -0.60    5.60
 -13  -6   5    5.20    6.20
  13   6  -5    7.30    6.30
 -13   6   5    6.60    6.60
  12   6  -5   66.59   12.00
 -12   6   5   84.19   13.20
  11   6  -5    4.90    5.50
 -11   6   5    8.20    5.90
 -10   6   5   25.80    8.00
  10   6  -5   30.50    8.50
  -9   6   5  227.18   19.90
   9   6  -5  230.98   17.20
   8   6  -5   -4.60    3.70
  -8   6   5    2.80    4.10
  -7   6   5  154.08   15.30
   7   6  -5  138.69   14.50
   6   6  -5   27.80    7.00
  -6   6   5   22.70    6.10
  -6   6   5   30.60    3.20
   5   6  -5  124.19   12.90
  -5   6   5  132.39   13.20
  -5   6   5  127.29    7.50
  -4   6   5   87.49   10.00
  -4   6   5  102.19    7.10
   4   6  -5   95.79   10.90
  -3   6   5  120.09    8.40
   3   6  -5  130.89   12.40
  -2   6   5   54.99    6.60
   2   6  -5   46.90    7.80
  -1   6   5    6.60    3.80
   1   6  -5    3.10    3.80
   0   6  -5    3.20    3.60
   0   6   5    5.80    4.30
  -1   6  -5  120.19   11.60
   1   6   5  126.69   12.30
  -2   6  -5   39.90    7.00
   2   6   5   36.50    6.90
   3  -6   5   49.40    7.60
   3   6   5   77.29   10.00
   4  -6   5  499.95   24.80
   4   6   5  520.55   26.90
   5  -6   5   87.69    9.90
   5   6   5   48.00    8.90
   6  -6   5  130.89   12.20
   6   6   5  133.79   15.10
   7  -6   5    5.90    3.90
   7   6   5    1.60    5.40
  -7   6  -5   -2.90    3.90
   8  -6   5   -3.50    3.40
  -8   6  -5    1.60    4.50
   8   6   5   -4.60    4.60
   9  -6   5   62.29    9.20
   9   6   5   41.50    9.80
  -9   6  -5   59.89   10.10
  10  -6   5  149.09   14.00
 -10   6  -5  131.49   15.30
  10   6   5  160.08   18.80
  11  -6   5    3.40    5.10
  11   6   5   -3.70    5.10
 -11   6  -5   -2.50    5.00
  12   6   5  126.99   17.40
 -12   6  -5  110.09   14.50
  13   6   5   -7.80    6.60
 -13   6  -5  -10.00    4.60
 -14   6  -5    4.40    7.10
  14   6   5   -5.00    8.30
 -15   6  -5  -18.70    4.70
  15   6   5  -10.50    7.50
 -16   6  -5   94.79   15.80
  16   6   5  100.09   18.10
  17   6   5    2.50   10.50
  18   6   5   10.50   10.80
 -19   7   5   -9.70    7.90
  19   7  -5   -9.00   13.40
  18   7  -5   65.69   14.60
 -18   7   5   40.80   13.40
 -17   7   5    1.80    7.70
  17   7  -5   -4.80    7.80
  16   7  -5   19.80    9.90
 -16   7   5   28.00   10.30
  15   7  -5   12.60    8.00
 -15   7   5   11.90    8.30
  14   7  -5    2.10    6.80
 -14   7   5   -0.40    6.90
  13   7  -5   38.40   10.90
 -13   7   5   36.10   10.40
 -12   7   5   27.50    9.70
  12   7  -5   45.90   10.90
 -11   7   5    0.30    5.10
  11   7  -5    4.60    5.70
  10   7  -5   78.19   12.10
 -10   7   5   80.89   12.80
  -9   7   5  119.09   15.10
   9   7  -5  129.39   16.20
  -8   7   5    0.80    4.40
   8   7  -5  -10.30    2.80
  -7   7   5    2.60    1.80
   7   7  -5    5.30    4.70
  -7   7   5   -0.20    4.40
  -6   7   5    8.60    2.50
  -6   7   5    3.30    4.50
   6   7  -5   -0.10    4.30
  -5   7   5   36.90    4.90
  -5   7   5   40.30    7.80
   5   7  -5   20.60    6.20
   4   7  -5    9.20    4.90
  -4   7   5    2.70    3.60
  -4   7   5    7.80    3.30
  -3   7   5  464.55   21.40
   3   7  -5  439.36   24.20
   2   7  -5  545.65   27.70
  -2   7   5  544.35   25.10
   1   7  -5  139.99   13.80
  -1   7   5  170.18   13.80
   0   7   5   11.50    4.70
   0   7  -5   23.60    6.00
  -1   7  -5  192.68   13.70
   1   7   5  177.38   15.60
   2   7   5   70.79   10.10
  -2   7  -5   74.29    9.70
   3   7   5  527.25   27.40
  -3   7  -5  496.15   25.30
  -4   7  -5   53.79    8.50
   4   7   5   33.20    7.90
   5  -7   5  190.58   13.70
   5   7   5  226.88   19.60
   6  -7   5    1.80    4.60
   6   7   5    1.00    5.20
   7  -7   5   38.90    7.40
   7   7   5   40.70   10.00
  -7   7  -5   20.10    6.40
   8  -7   5    5.30    4.50
   8   7   5   12.40    6.70
  -8   7  -5    0.00    4.40
   9  -7   5    5.90    4.60
   9   7   5    1.60    5.90
  -9   7  -5   -0.70    5.20
  10  -7   5  140.69   13.50
  10   7   5  143.49   18.70
 -10   7  -5  145.39   16.80
 -11   7  -5   42.70   10.00
  11   7   5   37.10   11.20
 -12   7  -5   45.60   10.70
  12   7   5   61.09   12.90
  13   7   5   12.20    8.70
 -13   7  -5   -2.50    6.10
 -14   7  -5   10.00    8.10
  14   7   5    0.40    8.70
 -15   7  -5    7.20    7.70
  15   7   5    6.70   10.00
  16   7   5   11.60    9.80
 -16   7  -5   13.00    8.70
  17   7   5    9.60   11.60
 -19   8   5   14.90   10.30
  19   8  -5   13.40   10.50
 -18   8   5   26.00   12.10
  18   8  -5   12.80   11.30
  17   8  -5    1.90    9.50
 -17   8   5   22.70   11.00
 -16   8   5   14.10    9.60
  16   8  -5   10.60    8.40
  15   8  -5   11.00    9.00
 -15   8   5   10.00    7.80
  14   8  -5   27.00   10.50
 -14   8   5   10.30    7.90
 -13   8   5    5.00    6.60
  13   8  -5    6.40    6.80
 -12   8   5  107.99   16.60
  12   8  -5  108.19   15.80
  11   8  -5   -2.40    5.30
 -11   8   5   -3.00    5.30
  10   8  -5  171.18   19.00
 -10   8   5   89.69   13.80
   9   8  -5   36.00    9.20
  -9   8   5   37.60   10.00
   8   8  -5  179.68   17.90
  -8   8   5  141.49   16.30
  -7   8   5   20.90    3.50
   7   8  -5   17.10    7.40
  -7   8   5   20.90    7.00
  -6   8   5    3.70    2.60
   6   8  -5   -1.50    4.20
  -6   8   5   -0.60    4.00
   5   8  -5  129.79   14.30
  -5   8   5  142.99    9.60
  -5   8   5  128.59   14.20
  -4   8   5   45.30    6.50
   4   8  -5   46.60    8.70
   3   8  -5   28.60    7.30
  -3   8   5   29.10    5.50
   2   8  -5   38.50    8.00
  -2   8   5   24.00    5.50
   1   8  -5  664.03   32.90
  -1   8   5  687.83   31.40
   0   8   5  307.67   18.40
   0   8  -5  312.27   19.10
  -1   8  -5  115.69   12.60
   1   8   5   75.89   10.70
   2   8   5  161.98   15.80
  -2   8  -5  151.08   14.90
   3   8   5   70.99   11.50
  -3   8  -5   62.89    9.00
  -4   8  -5  149.99   14.40
   4   8   5  175.28   17.10
  -5   8  -5   64.39    9.30
   5   8   5   54.69   10.70
  -6   8  -5  288.27   18.50
   6   8   5  330.57   22.50
  -7   8  -5  116.89   12.50
   7   8   5  128.59   16.40
   8  -8   5   87.69   11.00
   8   8   5   94.99   14.60
  -8   8  -5  100.49   13.70
   9  -8   5   15.60    6.00
  -9   8  -5   14.60    7.00
   9   8   5   17.80    7.60
  10   8   5  203.18   22.40
 -10   8  -5  167.28   18.60
 -11   8  -5   60.29   12.20
  11   8   5   92.69   15.50
 -12   8  -5    2.90    6.40
  12   8   5   11.90    9.00
  13   8   5   42.80   13.20
 -13   8  -5   16.70    8.90
 -14   8  -5    5.60    7.20
  14   8   5   14.60   11.10
  15   8   5   -4.40    8.70
 -15   8  -5   -1.10    7.30
  16   8   5  187.38   25.30
 -16   8  -5  125.49   18.90
  17   8   5    2.30   10.30
  18   9  -5   99.49   18.70
 -18   9   5   92.09   18.10
  17   9  -5   -2.20    8.30
 -17   9   5    4.80    8.10
 -16   9   5   -5.50    7.20
  16   9  -5    4.30    8.60
  15   9  -5   29.30   11.30
 -15   9   5   22.10   10.40
  14   9  -5   48.00   12.80
 -14   9   5   34.90   12.00
 -13   9   5   11.70    8.20
  13   9  -5   14.60    8.40
 -12   9   5  276.97   27.00
  12   9  -5  237.48   24.30
 -11   9   5   32.50    9.80
  11   9  -5   74.09   13.40
  10   9  -5    4.10    6.80
 -10   9   5    7.30    6.80
  -9   9   5  167.68   19.20
   9   9  -5  252.67   23.40
  -8   9   5   -0.20    5.20
   8   9  -5    5.00    6.40
  -7   9   5    3.80    5.50
  -7   9   5    4.50    2.90
   7   9  -5   -2.70    6.20
   6   9  -5  247.08   22.10
  -6   9   5  270.37   19.60
  -6   9   5  278.57   14.60
   5   9  -5   72.19   11.60
  -5   9   5   92.99   12.30
  -5   9   5   86.29    8.80
  -4   9   5   23.30    5.20
   4   9  -5   24.80    7.10
   3   9  -5   -0.70    4.40
  -3   9   5   -1.80    3.10
  -2   9   5  158.68   13.90
   2   9  -5  134.49   14.60
  -1   9   5  214.48   14.80
   1   9  -5  173.88   16.80
   0   9   5   63.69    9.40
   0   9  -5   66.89   10.40
  -1   9  -5    9.20    4.90
   1   9   5   -0.70    4.20
  -2   9  -5   10.40    5.50
   2   9   5   23.50    7.50
   3   9   5   19.40    7.60
  -3   9  -5   13.70    5.80
  -4   9  -5   13.30    5.50
   4   9   5   11.90    7.00
  -5   9  -5   11.50    5.70
   5   9   5   14.60    7.40
  -6   9  -5   32.70    7.30
   6   9   5   26.50    8.90
  -7   9  -5  313.67   19.60
   7   9   5  314.07   23.30
  -8   9  -5  506.75   27.10
  -8   9  -5  571.54   31.80
   8   9   5  513.65   32.40
  -9   9  -5   -0.90    4.50
   9   9   5    5.10    6.40
  -9   9  -5    3.20    5.90
 -10   9  -5   43.50   11.30
  10   9   5   21.20    9.60
  11   9   5  -11.50    4.60
 -11   9  -5   -1.10    6.30
 -12   9  -5    1.00    7.10
  12   9   5    7.20    9.50
 -13   9  -5   -5.50    5.80
  13   9   5   -8.30    6.50
  14   9   5   45.10   14.30
 -14   9  -5   42.80   11.70
  15   9   5   22.70   11.30
 -15   9  -5   11.40    8.90
  16   9   5    7.80   10.10
 -16   9  -5   17.20   10.30
  18  10  -5   85.99   19.00
 -18  10   5   71.99   17.20
 -17  10   5   84.59   18.20
  17  10  -5   53.19   15.10
 -16  10   5   81.59   16.90
  16  10  -5   96.29   18.60
  15  10  -5   30.00   12.30
 -15  10   5    9.80    9.10
 -14  10   5  106.59   17.90
  14  10  -5   86.79   16.50
 -13  10   5    1.80    6.40
  13  10  -5   15.20   10.20
 -12  10   5    7.30    7.10
  12  10  -5    3.80    8.80
  11  10  -5    7.70    8.00
 -11  10   5   19.30    8.80
 -10  10   5   64.79   13.10
  10  10  -5   37.70   11.50
  -9  10   5    4.60    7.10
   9  10  -5   -1.90    5.60
  -8  10   5  217.68   21.70
   8  10  -5  188.48   20.40
   7  10  -5   12.00    7.80
  -7  10   5    7.60    6.20
   6  10  -5   79.09   12.90
  -6  10   5   91.89    9.10
  -6  10   5   71.89   12.10
  -5  10   5   56.79    7.90
  -5  10   5   41.20    9.10
   5  10  -5   58.79   11.30
  -4  10   5   14.20    5.30
   4  10  -5   13.70    7.20
   3  10  -5   66.29   12.00
  -3  10   5   65.09    9.20
  -2  10   5    0.00    4.10
   2  10  -5    3.10    4.80
  -1  10   5    1.80    4.70
   1  10  -5   12.80    6.30
   0  10   5   88.19   11.70
   0  10  -5   71.59   11.30
   1  10   5  277.27   19.70
  -1  10  -5  309.97   20.20
   2  10   5  148.99   16.70
  -2  10  -5  161.38   16.60
  -3  10  -5    3.40    5.00
   3  10   5   -3.80    5.30
   4  10   5   69.09   12.30
  -4  10  -5   60.39   10.10
  -5  10  -5  106.09   12.90
   5  10   5  143.59   17.30
   6  10   5   73.99   13.10
  -6  10  -5   94.09   11.90
  -7  10  -5    0.60    4.80
   7  10   5   -4.60    5.40
  -8  10  -5   66.29   12.40
   8  10   5   41.10   10.90
  -8  10  -5   61.89   10.00
  -9  10  -5   95.29   14.90
   9  10   5   64.19   13.60
 -10  10  -5    8.50    7.40
  10  10   5   10.40    9.50
  11  10   5   33.00   11.80
 -11  10  -5   18.30    9.20
  12  10   5   87.09   17.90
 -12  10  -5   98.29   17.40
 -13  10  -5    4.00    7.50
  13  10   5   12.20   10.20
  14  10   5    2.80    9.10
 -14  10  -5    9.70    9.30
  15  10   5    7.60    9.40
 -15  10  -5    8.70   10.10
 -17  11   5    8.10   10.50
  17  11  -5   -3.00    9.70
 -16  11   5   -2.40    8.40
  16  11  -5   -1.40   10.20
 -15  11   5   -4.00    6.30
  15  11  -5    9.70   10.10
 -14  11   5   18.20   10.50
  14  11  -5   -0.30    9.70
  13  11  -5   -1.00    7.60
 -13  11   5   11.30    8.70
 -12  11   5   10.90    8.90
  12  11  -5   16.20    9.70
  11  11  -5   31.50   11.30
 -11  11   5   33.30   10.80
 -10  11   5   -3.50    5.50
  10  11  -5    3.00    7.20
   9  11  -5   19.80    8.90
  -9  11   5   22.20    9.00
  -8  11   5   81.39   14.30
   8  11  -5   69.49   13.10
   7  11  -5   37.70   10.40
  -7  11   5   62.09   12.30
   6  11  -5   -0.20    6.80
  -6  11   5   -6.00    4.90
  -6  11   5    5.80    4.10
  -5  11   5   50.59    8.00
  -5  11   5   20.80    8.00
   5  11  -5   46.30   11.00
  -4  11   5   -0.50    3.90
   4  11  -5   -5.00    5.50
   3  11  -5  103.89   15.10
  -3  11   5  103.99   12.20
  -2  11   5   43.80    8.50
   2  11  -5   22.00    7.50
   1  11  -5  110.79   15.10
  -1  11   5  161.38   16.10
   0  11  -5  160.08   17.10
   0  11   5  175.98   17.50
  -1  11  -5   17.10    7.00
   1  11   5   18.50    7.50
  -2  11  -5   11.10    5.80
   2  11   5   16.40    7.30
   3  11   5  139.29   16.60
  -3  11  -5  123.69   14.60
   4  11   5   49.10   11.70
  -4  11  -5   67.39   10.80
   5  11   5   78.79   14.20
  -5  11  -5   83.49   11.90
  -6  11  -5   52.19   10.00
   6  11   5   63.19   13.30
   7  11   5   20.30    9.40
  -7  11  -5   23.50    7.20
   8  11   5   17.30    8.80
  -8  11  -5   18.70    7.50
  -8  11  -5   13.70    9.80
  -9  11  -5    4.30    7.50
   9  11   5   -5.90    5.80
  10  11   5   -6.30    7.50
 -10  11  -5   22.20    8.70
  11  11   5    5.30    8.70
 -11  11  -5   22.10   10.00
  12  11   5  101.79   18.30
 -12  11  -5   63.89   13.90
 -13  11  -5  104.39   17.60
  13  11   5  104.59   19.70
 -14  11  -5   19.90   10.60
  14  11   5   13.60   12.40
  15  11   5   20.40   12.20
 -15  11  -5   19.20   11.40
  16  12  -5    4.30   10.20
 -16  12   5   11.60   10.60
  15  12  -5   19.70   13.10
 -15  12   5   24.30   11.70
  14  12  -5   15.10   11.10
 -14  12   5   26.80   12.30
  13  12  -5   16.20   11.30
 -13  12   5   15.10    9.80
  12  12  -5   11.60   10.20
 -12  12   5   20.10   10.20
 -11  12   5   93.39   16.70
  11  12  -5  120.29   18.70
 -10  12   5   -2.20    7.00
  10  12  -5    2.00    9.10
   9  12  -5   -0.10    7.50
  -9  12   5   -0.90    5.70
   8  12  -5    3.70    7.00
  -8  12   5   -3.00    5.40
   7  12  -5   15.00    8.30
  -7  12   5   12.40    7.70
   6  12  -5    9.70    7.40
  -6  12   5    2.70    7.00
   5  12  -5   13.60    7.80
  -5  12   5   10.60    5.20
   4  12  -5  204.78   21.10
  -4  12   5  171.48   15.60
  -3  12   5   12.20    5.90
   3  12  -5   -1.90    5.50
   2  12  -5   59.69   11.90
  -2  12   5   58.09   10.10
  -1  12   5   44.20    9.70
   1  12  -5   67.29   12.20
   0  12   5    8.10    5.60
   0  12  -5    6.70    6.00
  -1  12  -5   56.19   11.20
   1  12   5   44.10    9.90
  -2  12  -5   20.60    7.90
   2  12   5   29.80    9.10
  -3  12  -5   17.90    7.20
   3  12   5   24.00    9.40
  -4  12  -5   -1.90    4.50
   4  12   5   19.30    8.90
  -5  12  -5   13.20    6.60
   5  12   5    6.70    7.50
  -6  12  -5    1.10    4.80
   6  12   5    2.70    6.80
   7  12   5    4.30    7.80
  -7  12  -5    9.60    6.20
  -8  12  -5   40.70   12.00
   8  12   5   15.80   10.40
   9  12   5    2.10    7.90
  -9  12  -5    9.70    8.80
  10  12   5   27.70   11.50
 -10  12  -5   38.80   11.40
 -11  12  -5    2.00    7.00
  11  12   5   12.80   10.60
 -12  12  -5   44.20   13.10
  12  12   5   49.50   15.50
 -13  12  -5    0.40    8.20
  13  12   5   -0.30    9.50
  14  12   5  -20.60    6.80
 -14  12  -5    7.40   10.00
 -15  13   5   59.79   16.50
  15  13  -5   37.20   16.00
  14  13  -5   44.80   14.70
 -14  13   5   49.90   14.50
  13  13  -5    0.00    9.00
 -13  13   5   19.30   11.40
 -12  13   5   -4.60    7.70
  12  13  -5    6.50    9.50
 -11  13   5    3.50    7.70
  11  13  -5   -0.90    8.30
  10  13  -5   31.00   11.70
 -10  13   5   24.30   10.90
  -9  13   5    3.60    7.70
   9  13  -5    0.80    7.10
   8  13  -5   -1.20    6.40
  -8  13   5   12.80    8.50
  -7  13   5    9.60    7.40
   7  13  -5    8.20    8.60
  -6  13   5    0.50    6.50
   6  13  -5    1.20    6.40
   5  13  -5   26.30    9.30
  -5  13   5   39.20   11.10
  -4  13   5    6.10    5.20
   4  13  -5   17.20    8.60
   3  13  -5  245.28   24.20
  -3  13   5  244.48   20.80
   2  13  -5   79.89   13.90
  -2  13   5   92.99   12.50
  -1  13   5    0.10    5.20
   1  13  -5    8.40    7.40
   0  13   5    4.20    5.60
   0  13  -5   11.80    7.20
  -1  13  -5    1.70    5.00
   1  13   5   -0.40    5.50
  -2  13  -5   -3.10    5.10
   2  13   5   -0.10    6.50
   3  13   5    3.10    7.00
  -3  13  -5    5.70    6.10
  -4  13  -5   22.50    7.90
   4  13   5    9.70    8.60
  -5  13  -5   15.50    7.40
   5  13   5   19.10   10.40
  -6  13  -5    6.30    6.30
   6  13   5    2.40    8.40
   7  13   5    4.70    7.50
  -8  13  -5   -4.40    6.60
   8  13   5   16.10    9.40
  -9  13  -5    0.80    7.20
   9  13   5   -3.40    7.50
  10  13   5    0.90    9.40
 -10  13  -5   -8.70    6.60
 -11  13  -5   24.70   11.20
  11  13   5   24.10   12.30
 -12  13  -5    5.90    8.70
  12  13   5    5.20   11.60
  13  13   5   38.00   14.90
 -13  13  -5   45.90   13.90
 -14  14   5    2.80   10.80
  14  14  -5    4.80   12.00
 -13  14   5   18.70   11.10
  13  14  -5   14.40   11.10
  12  14  -5   66.49   17.10
 -12  14   5   54.69   14.60
 -11  14   5    7.70    8.50
  11  14  -5   45.20   13.30
 -10  14   5    3.40    8.50
  10  14  -5   -0.90    9.00
   9  14  -5   -8.30    7.00
  -9  14   5   -1.90    7.40
   8  14  -5    6.50    8.50
  -8  14   5   -1.20    6.70
   7  14  -5   18.60   10.60
  -7  14   5   33.90   11.70
   6  14  -5  121.39   18.30
  -6  14   5  135.49   19.60
   5  14  -5   81.09   15.00
  -5  14   5   69.09   14.10
   4  14  -5    5.00    7.70
  -3  14   5   10.40    7.10
   3  14  -5   -7.20    4.60
  -2  14   5    8.50    6.70
   2  14  -5   -1.30    6.40
  -1  14   5    8.40    6.90
   1  14  -5   -1.90    6.00
   0  14  -5   12.40    8.30
   0  14   5    9.30    7.90
  -1  14  -5   -2.40    6.60
   1  14   5    6.60    7.30
   2  14   5  179.58   20.60
  -2  14  -5  146.89   18.20
   3  14   5   74.69   14.80
  -3  14  -5   66.99   12.90
  -4  14  -5    5.20    6.60
   4  14   5    2.80    7.50
  -5  14  -5   10.80    6.80
   5  14   5    0.80    7.20
   6  14   5   99.69   18.30
   7  14   5    7.80    8.30
   8  14   5    1.00    9.10
  -8  14  -5   -6.90    5.90
   9  14   5   20.20   10.90
  -9  14  -5    3.90    9.70
 -10  14  -5    0.60    7.10
  10  14   5  -10.80    6.50
 -11  14  -5   10.00    9.80
  11  14   5   15.20   11.30
 -12  15   5   36.70   14.90
  12  15  -5   15.60   13.20
 -11  15   5  120.49   21.10
  11  15  -5   75.89   18.00
  10  15  -5  122.59   20.70
 -10  15   5   96.79   19.50
   9  15  -5   -2.40    8.10
   8  15  -5    1.60   10.20
  -8  15   5   -7.60    7.30
   7  15  -5  -10.50    8.10
  -7  15   5   -0.20    6.50
   6  15  -5   79.69   15.90
  -6  15   5   57.59   13.60
   5  15  -5   -3.40    8.10
  -5  15   5   27.10    9.90
   4  15  -5   -0.40    6.90
   3  15  -5   59.59   13.40
  -3  15   5   92.59   15.40
  -2  15   5   10.00    7.80
   2  15  -5   16.20    9.50
   1  15  -5   -1.70    6.50
  -1  15   5   -7.00    5.80
   0  15   5   53.09   12.70
   0  15  -5   38.20   10.90
   1  15   5    1.60    7.70
  -1  15  -5    2.20    6.40
   2  15   5   32.30   11.70
  -2  15  -5   36.40   10.80
   3  15   5   97.79   17.00
  -3  15  -5   60.39   12.80
   4  15   5   -0.10    8.10
  -4  15  -5   -1.50    5.90
   5  15   5  110.39   19.00
   6  15   5   92.29   17.00
   7  15   5   25.90   12.20
  -8  15  -5   46.30   13.40
   8  15   5   30.50   12.60
   9  15   5   14.10   11.00
  -9  15  -5    4.90    9.30
 -10  15  -5   10.60    9.10
  10  15   5    3.90    9.50
 -10  16   5    9.30    9.00
  10  16  -5  -17.30    7.30
   9  16  -5    9.40   10.50
  -9  16   5    8.80    9.90
  -8  16   5  108.39   18.80
   8  16  -5   47.60   14.40
  -7  16   5   12.50    9.30
   7  16  -5    7.00    9.50
  -6  16   5  -16.80    6.70
   6  16  -5   -4.50    8.20
   5  16  -5    6.10    8.60
  -5  16   5    2.00    8.60
   4  16  -5   60.39   15.00
   3  16  -5    5.60    9.00
   2  16  -5    9.00    7.60
  -2  16   5    7.50    8.90
   1  16  -5   41.20   12.30
  -1  16   5   54.49   12.80
   0  16   5   16.70   10.60
   0  16  -5    7.50    7.80
   1  16   5   78.19   16.00
  -1  16  -5   79.59   14.70
   2  16   5   38.70   13.10
  -2  16  -5   15.20    9.00
  -3  16  -5   17.00    9.00
   3  16   5    1.80    7.70
   4  16   5   12.30   10.80
   5  16   5   36.70   13.00
   6  16   5   18.00   10.30
   7  16   5    5.20   10.40
   8  16   5   23.70   12.80
  -8  16  -5   21.20   11.00
  -8  17   5   73.79   16.80
   8  17  -5   24.30   12.90
   7  17  -5   18.00   11.70
  -7  17   5    9.70   11.30
  -6  17   5   -4.90    7.60
   6  17  -5    5.90   10.10
   5  17  -5   10.40   10.20
  -5  17   5   21.70   11.40
   4  17  -5    8.10    9.10
  -4  17   5   14.90    9.80
   3  17  -5    9.70   10.40
   2  17  -5  111.69   18.30
   1  17  -5   -1.60    6.30
  -1  17   5  -10.60    8.10
   0  17  -5   16.90   10.10
   0  17   5   11.40    9.60
  -1  17  -5   -1.20    7.40
   1  17   5    2.80    9.40
   2  17   5   30.20   11.70
  -2  17  -5   34.90   11.60
   3  17   5   23.00   11.50
   4  17   5   -4.70    8.40
   5  17   5   -5.10    9.10
   6  17   5   -0.70    8.10
   3  18  -5   37.30   14.10
   2  18  -5    6.50   10.70
   1  18  -5   -0.70    8.30
   0  18  -5   12.60    9.70
  -1  18  -5   25.80   12.00
   1  18   5   46.30   14.10
 -21   0   6    6.30    8.00
 -20   0   6   23.20   11.60
 -19   0   6    2.70    9.00
 -18   0   6   54.99   13.60
 -17   0   6   -5.70    5.40
 -16   0   6  108.89   16.30
 -15   0   6   -9.20    5.80
 -14   0   6 1348.17   61.29
 -13   0   6    4.10    6.20
  13   0  -6   -0.80    3.50
  12   0  -6  323.67   16.70
 -12   0   6  318.87   21.60
 -11   0   6   -4.90    3.80
  11   0  -6   -0.40    2.80
 -10   0   6  830.92   37.90
  10   0  -6  772.32   32.40
   9   0  -6    3.10    2.70
  -9   0   6   -2.60    3.60
   8   0  -6  125.59    8.30
  -8   0   6  130.89   12.70
  -7   0   6   -3.50    2.80
   7   0  -6    3.60    2.40
   6   0  -6   19.50    3.70
  -6   0   6   14.00    4.90
  -5   0   6   -2.40    2.60
   5   0  -6    0.90    2.10
  -4   0   6 2272.57   86.29
  -4   0   6 2390.46   85.19
  -3   0   6    0.20    2.50
  -3   0   6    4.30    2.40
  -2   0   6 1809.62   66.89
  -2   0   6 1790.22   66.19
  -1   0   6    0.50    2.00
  -1   0   6    3.90    2.70
   0   0  -6  182.68    7.90
   0   0   6  150.68   10.00
  -1   0  -6    0.30    1.20
   1   0   6    1.60    3.00
   2   0   6    2.00    3.10
   3   0   6   -0.50    3.00
  -3   0  -6   -0.40    1.10
  -4   0  -6  867.41   32.90
   4   0   6  920.11   37.90
  -5   0  -6    0.40    1.60
   5   0   6   -0.30    3.00
   6   0   6   74.89    9.20
  -6   0  -6   78.59    5.80
   7   0   6   -3.40    3.80
  -7   0  -6    0.80    2.40
   8   0   6  222.38   15.40
  -8   0  -6  203.08   11.90
  -9   0  -6   -0.20    3.00
   9   0   6   -0.90    4.60
 -10   0  -6   48.30    7.10
  10   0   6   42.00    9.20
 -11   0  -6    1.60    4.30
  11   0   6   -3.20    5.10
 -12   0  -6 1023.40   45.50
  12   0   6 1135.79   50.09
  13   0   6   -0.80    5.40
  14   0   6  356.56   24.60
  15   0   6    6.00    6.60
  16   0   6   55.09   15.30
 -21  -1   6   10.80   11.20
 -21   1   6    8.10    9.60
 -20  -1   6   72.99   16.00
 -20   1   6   44.70   14.30
 -19  -1   6   15.20    8.90
 -19   1   6   10.40    9.40
 -18  -1   6   43.90   12.70
 -18   1   6   50.29   12.70
 -17  -1   6   59.89   13.00
 -17   1   6   46.20   12.30
 -16  -1   6    7.60    7.40
 -16   1   6   42.70   11.90
 -15  -1   6   35.20    9.50
 -15   1   6   27.80    9.50
 -14  -1   6    3.10    6.40
  14   1  -6    2.70    4.60
 -14   1   6    7.40    6.50
 -13  -1   6   72.29   12.00
  13   1  -6   49.90    7.60
 -13   1   6   45.90   10.20
 -12  -1   6   16.20    7.20
  12  -1  -6   29.70    4.80
 -12   1   6   16.90    7.00
  12   1  -6   23.80    5.30
 -11  -1   6   -1.80    4.90
  11  -1  -6   -0.70    2.50
  11   1  -6    1.50    3.00
 -11   1   6   -1.90    4.10
  10  -1  -6   13.10    3.20
 -10  -1   6   19.00    6.50
  10   1  -6   13.00    4.60
 -10   1   6   20.60    6.60
   9  -1  -6  516.05   21.30
  -9  -1   6  487.15   26.20
   9   1  -6  547.05   23.80
  -9   1   6  502.65   26.50
   8  -1  -6   21.50    3.50
  -8  -1   6   20.00    5.70
   8   1  -6   27.50    4.90
  -8   1   6   26.70    6.10
   7  -1  -6  752.22   28.90
  -7  -1   6  773.42   33.50
  -7   1   6  735.63   33.20
   7   1  -6  713.83   30.70
  -6  -1   6   26.60    5.80
   6  -1  -6   32.40    3.80
  -6   1   6   29.60    5.80
   6   1  -6   21.00    4.30
  -5  -1   6    1.80    3.40
  -5   1   6    2.50    3.20
  -5   1   6    2.50    2.10
   5   1  -6    3.50    2.70
  -4  -1   6  170.98   10.60
  -4  -1   6  164.68    9.90
  -4   1   6  180.28    8.90
  -4   1   6  149.09   10.00
  -3  -1   6   96.29    8.30
  -3  -1   6  118.29    9.40
  -3   1   6  103.29    7.60
  -3   1   6  113.99    7.10
  -2  -1   6   44.30    5.40
  -2  -1   6   45.60    5.50
  -2   1   6   38.80    4.40
  -2   1   6   34.80    4.60
  -1  -1   6  749.03   30.10
  -1   1   6  713.73   27.70
  -1   1   6  715.23   29.50
   0  -1  -6  604.04   22.60
   0  -1   6  597.04   26.00
   0   1   6  614.94   22.70
   0   1   6  600.24   25.80
   1  -1   6  128.39    9.20
   1   1   6  125.39    9.10
   2  -1   6    2.80    3.20
   2   1   6    6.60    3.40
   3  -1   6  655.13   29.00
   3   1   6  662.73   29.40
  -4  -1  -6  120.89    5.60
   4  -1   6  113.89   10.50
   4   1   6  114.69   10.90
  -4   1  -6  129.49    7.30
  -5  -1  -6   -0.60    1.60
   5  -1   6    0.20    3.00
   5   1   6   -0.70    3.70
  -5   1  -6   -1.10    2.00
   6  -1   6   77.29    9.50
  -6  -1  -6   81.99    5.80
  -6   1  -6   72.29    7.00
   6   1   6   98.49   10.90
   7  -1   6  157.78   14.20
  -7  -1  -6  207.28   10.40
   7   1   6  191.68   16.50
  -7   1  -6  182.08   11.00
   8  -1   6   72.19    9.60
  -8  -1  -6   55.39    6.40
  -8   1  -6   48.30    6.50
   8   1   6   75.09   10.40
   9  -1   6  116.39   13.10
  -9  -1  -6  116.29   10.10
   9   1   6   96.69   12.30
  -9   1  -6  120.19   10.70
 -10  -1  -6   23.00    5.50
  10  -1   6   21.50    6.60
  10   1   6   17.40    7.00
 -10   1  -6   28.00    6.00
 -11  -1  -6  158.88   12.20
  11  -1   6  203.98   17.90
  11   1   6  186.38   18.00
 -11   1  -6  189.18   13.30
 -12  -1  -6   73.19    9.40
  12  -1   6   74.39   11.70
  12   1   6   87.79   13.20
 -12   1  -6   63.99    9.90
  13  -1   6  316.97   21.90
  13   1   6  248.78   23.20
 -13   1  -6  326.67   19.70
  14  -1   6    3.40    6.80
  14   1   6    6.70    7.20
  15  -1   6    1.30    7.30
  15   1   6    5.30    8.30
  16   1   6    8.50    8.90
 -21  -2   6   48.80   13.70
 -21   2   6   32.20   12.50
 -20  -2   6   26.10   10.90
 -20   2   6   31.50   12.30
 -19  -2   6   -5.10    7.00
 -19   2   6    6.00    9.30
 -18  -2   6    1.50    6.90
 -18   2   6  -11.90    7.10
 -17  -2   6    7.30    8.40
 -17   2   6    8.40    7.00
 -16  -2   6   40.30   11.80
 -16   2   6   55.39   12.60
 -15  -2   6    8.80    7.30
 -15   2   6   59.19   13.00
  15   2  -6   37.00    7.90
 -14  -2   6  107.19   15.30
 -14   2   6   85.79   14.10
  14   2  -6   92.69   11.10
 -13  -2   6   35.90    8.90
 -13   2   6   23.30    8.00
  13   2  -6   22.90    6.40
 -12  -2   6   12.90    6.80
 -12   2   6   -3.20    4.10
  12   2  -6   -0.20    3.90
  11  -2  -6  385.66   16.10
 -11  -2   6  380.46   23.40
 -11   2   6  381.76   23.60
  11   2  -6  411.76   21.10
 -10  -2   6  415.16   24.00
  10  -2  -6  414.56   16.90
 -10   2   6  447.46   24.60
  10   2  -6  442.56   21.90
   9  -2  -6  168.98    8.00
  -9  -2   6  162.78   15.40
   9  -2  -6  173.58    8.40
   9   2  -6  184.78   12.10
  -9   2   6  205.08   14.50
  -8  -2   6  101.49   11.20
   8  -2  -6   99.49    5.40
   8  -2  -6  103.29    5.40
  -8   2   6  126.39   12.90
   8   2  -6  130.39   11.00
   7  -2  -6   50.59    3.80
  -7  -2   6   53.19    8.00
   7  -2  -6   47.20    3.40
  -7   2   6   37.70    6.80
   7   2  -6   42.90    6.30
   6  -2  -6  488.05   19.60
   6  -2  -6  528.65   20.30
  -6  -2   6  494.85   24.40
   6   2  -6  508.45   23.10
  -6   2   6  518.45   24.30
  -5  -2   6  559.44   25.90
  -5   2   6  565.94   25.70
   5   2  -6  576.54   25.20
  -5   2   6  573.84   22.20
  -4  -2   6 1348.67   52.89
  -4   2   6 1390.16   49.99
  -4   2   6 1347.17   52.29
   4   2  -6 1312.27   52.29
  -3  -2   6 2469.05   90.49
  -3  -2   6 2472.35   90.49
  -3   2   6 2406.86   88.39
  -3   2   6 2434.36   89.69
  -2  -2   6 1572.94   58.69
  -2   2   6 1518.55   56.89
  -2   2   6 1502.25   57.09
  -1  -2   6 2550.14   96.69
  -1   2   6 2669.93   96.09
  -1   2   6 2651.93   94.29
   0  -2   6  523.45   23.50
   0   2   6  522.25   23.30
   0   2   6  526.15   20.30
   1  -2   6    2.80    3.20
   1   2   6    2.50    1.20
   1   2   6   -2.60    3.10
   2  -2   6  649.54   28.80
   2   2   6  674.33   29.30
   3  -2   6   79.89    8.40
   3   2   6   67.09    8.20
   4  -2   6  366.66   19.00
   4   2   6  357.96   13.80
   4   2   6  350.06   19.30
   5  -2   6  193.08   12.90
   5   2   6  192.68   13.50
  -5   2  -6  175.28   10.40
  -6  -2  -6   10.00    2.70
   6  -2   6    5.70    3.90
   6   2   6    3.90    4.20
  -6   2  -6    4.90    3.10
  -7  -2  -6   -3.60    2.00
   7  -2   6    3.30    3.80
   7   2   6    2.90    4.60
  -7   2  -6    3.20    2.90
  -8  -2  -6   35.70    5.10
   8   2   6   39.50    7.80
  -8   2  -6   40.40    6.50
   9  -2   6  157.58   14.90
  -9  -2  -6  153.48   10.30
  -9   2  -6  158.08   13.20
   9   2   6  156.88   15.90
 -10  -2  -6   18.20    4.90
  10  -2   6   30.40    8.00
  10   2   6    4.00    5.80
 -10   2  -6   16.70    5.30
 -11  -2  -6   15.50    5.10
  11  -2   6   17.70    6.70
 -11   2  -6   18.80    5.90
  11   2   6   17.60    7.90
  12  -2   6  151.58   16.00
  12   2   6  210.38   20.50
 -12   2  -6  170.38   15.70
  13  -2   6   86.09   12.40
 -13   2  -6   82.09   11.40
  13   2   6   96.49   14.60
  14  -2   6    8.90    6.50
  14   2   6   18.10    8.60
  15   2   6   24.90   10.10
  16   2   6    7.50    7.30
  17   2   6    9.30    8.80
 -21  -3   6   40.70   13.90
 -21   3   6   26.90   12.30
 -20  -3   6   36.30   11.80
 -20   3   6   10.90    9.90
 -19  -3   6   39.10   12.90
 -19   3   6   25.60   11.90
 -18  -3   6   11.50    9.00
 -18   3   6    0.00    7.90
 -17  -3   6    4.60    6.80
 -17   3   6   18.70    9.90
 -16  -3   6    5.40    7.30
 -16   3   6   -0.90    7.10
  16   3  -6   13.70    7.20
 -15  -3   6  115.99   16.30
  15   3  -6  139.09   15.00
 -15   3   6  148.49   18.40
  14   3  -6   60.69   10.20
 -14   3   6   58.99   12.20
 -13  -3   6   -1.80    6.30
  13   3  -6    8.40    5.70
 -13   3   6    2.30    5.50
 -12  -3   6  286.97   20.30
  12   3  -6  265.67   17.60
 -12   3   6  282.57   20.50
 -11  -3   6   -6.00    4.20
  11   3  -6    1.60    4.20
 -11   3   6    2.60    4.90
 -10  -3   6  256.47   17.70
  10   3  -6  267.67   16.50
 -10   3   6  210.58   19.20
  -9  -3   6   97.69   12.20
   9   3  -6   87.39   10.00
  -9   3   6   80.99   10.90
  -8  -3   6  471.45   25.00
   8   3  -6  473.05   23.90
  -8   3   6  508.95   25.50
  -7  -3   6   65.09    9.10
  -7   3   6   80.59    9.60
   7   3  -6   59.09    7.80
   6  -3  -6  109.69    5.00
  -6  -3   6  115.49   11.60
  -6   3   6   99.89    5.00
  -6   3   6  113.29   10.90
   6   3  -6   95.59    9.50
  -5  -3   6  929.81   39.60
   5   3  -6  962.40   39.00
  -5   3   6  910.51   34.60
  -5   3   6  949.60   39.20
  -4  -3   6   45.70    6.80
   4   3  -6   45.60    6.50
  -4   3   6   60.19    7.10
  -4   3   6   53.09    4.80
  -3   3   6  863.61   35.50
  -3   3   6  884.01   34.00
   3   3  -6  881.61   36.50
  -2  -3   6  147.89   10.30
  -2   3   6  140.79    8.80
  -2   3   6  149.19    9.00
  -1  -3   6  204.78   12.40
  -1   3   6  192.98   10.30
  -1   3   6  208.98   11.60
   0  -3   6  251.57   14.50
   0   3   6  288.87   14.60
   0   3   6  265.07   12.10
   1  -3   6  562.04   26.20
   1   3   6  606.64   26.50
   2  -3   6  228.88   13.90
   2   3   6  268.07   15.00
   3  -3   6 1735.53   67.39
   3   3   6 1773.82   68.39
   3   3   6 1723.93   62.39
   4  -3   6  241.18   14.50
   4   3   6  220.18   15.10
   5  -3   6   23.10    5.50
   5   3   6   20.30    5.60
  -5   3  -6   28.40    5.00
   6  -3   6  294.57   17.70
   6   3   6  325.97   19.30
  -6   3  -6  311.57   16.40
   7  -3   6   52.99    8.00
   7   3   6   45.90    8.50
  -7   3  -6   45.20    6.70
   8  -3   6  442.06   23.40
   8   3   6  465.45   25.50
  -8   3  -6  393.16   21.40
  -9  -3  -6  219.48   12.80
   9  -3   6  229.68   15.80
   9   3   6  210.98   19.00
  -9   3  -6  219.38   14.90
  10  -3   6   11.30    5.60
 -10  -3  -6   10.90    4.30
  10   3   6   10.80    6.00
 -10   3  -6    8.90    4.80
 -11  -3  -6   83.29    9.40
  11  -3   6   68.99   10.70
 -11   3  -6   95.49   11.60
  11   3   6   89.39   13.90
  12  -3   6   47.20    9.40
 -12   3  -6   63.59   10.10
  12   3   6   49.60   11.10
  13  -3   6   44.00    9.30
  13   3   6   50.19   10.90
 -13   3  -6   33.60    8.40
 -14   3  -6  132.99   15.80
  14   3   6  154.08   19.70
  15   3   6    3.00    6.70
  16   3   6  301.17   28.50
  17   3   6  -10.80    7.70
 -21  -4   6   34.30   12.90
 -21   4   6   10.90   10.00
 -20  -4   6   17.90   10.30
 -20   4   6   12.60   10.70
 -19  -4   6   19.80   10.30
 -19   4   6   10.50   10.60
 -18   4   6    3.40    8.40
 -17  -4   6    1.30    6.50
 -17   4   6    2.10    7.80
  17   4  -6   14.40    7.60
 -16  -4   6    4.10    6.70
 -16   4   6    3.50    6.60
  16   4  -6    5.80    6.10
 -15  -4   6    3.90    6.90
  15   4  -6   34.50    8.60
 -15   4   6   20.30    8.80
 -14  -4   6   38.80   10.80
 -14   4   6   39.10   10.30
  14   4  -6   43.20    9.10
 -13  -4   6   30.90    9.50
  13   4  -6   54.19    9.60
 -13   4   6   52.69   11.10
 -12  -4   6  234.58   21.40
 -12   4   6  308.57   21.20
  12   4  -6  276.07   18.80
 -11  -4   6   30.50    8.40
 -11   4   6   42.10    9.70
  11   4  -6   55.29    9.20
 -10  -4   6  112.09   13.60
 -10   4   6  108.89   13.40
  10   4  -6   72.69   10.20
  -9  -4   6    8.30    5.10
  -9   4   6   11.20    5.40
   9   4  -6    6.70    4.20
  -8  -4   6  357.16   20.20
   8   4  -6  309.57   18.80
  -8   4   6  289.07   19.10
  -7  -4   6  587.44   28.70
  -7   4   6  573.94   28.50
   7   4  -6  575.64   27.80
  -6  -4   6  557.84   27.30
   6  -4  -6  560.44   20.70
   6   4  -6  564.94   27.10
  -6   4   6  567.04   27.20
  -6   4   6  559.44   20.70
  -5   4   6  287.57   15.80
  -5   4   6  254.47   11.40
   5   4  -6  251.27   15.60
   4   4  -6   11.40    4.20
  -4   4   6   10.60    4.20
  -4   4   6   11.50    2.70
  -3   4   6  155.58   10.20
  -3   4   6  131.59    8.30
   3   4  -6  143.29   10.60
  -2   4   6  120.69    8.40
  -2   4   6  138.99    9.10
   2   4  -6  154.08   12.50
  -1  -4   6 1190.78   48.90
  -1   4   6 1227.98   46.80
  -1   4   6 1230.28   47.70
   0  -4   6   56.49    7.70
   0   4   6   64.09    7.40
   1  -4   6    2.80    3.50
   1   4   6   -1.40    2.80
   2  -4   6   45.00    7.00
   2   4   6   32.40    6.10
   3  -4   6   79.99    9.30
   3   4   6   51.29    7.70
   4  -4   6   71.49    8.90
   5  -4   6  309.47   17.70
   5   4   6  309.27   19.20
   6  -4   6   42.70    7.70
  -6   4  -6   47.90    7.30
   6   4   6   37.50    7.60
   7  -4   6  219.98   15.10
  -7   4  -6  232.68   14.80
   7   4   6  255.77   17.60
   8  -4   6   31.10    6.80
  -8   4  -6   46.50    7.50
   8   4   6   26.70    7.90
   9  -4   6  365.96   21.40
   9   4   6  381.86   24.00
  -9   4  -6  365.76   21.10
  10  -4   6  305.47   19.10
 -10   4  -6  271.17   18.30
  10   4   6  273.17   23.80
  11  -4   6   69.19   10.30
  11   4   6   60.99   11.90
 -11   4  -6   79.39   11.00
  12  -4   6    7.40    5.40
  12   4   6    1.00    5.90
 -12   4  -6   -0.10    4.30
  13  -4   6  103.49   13.20
  13   4   6   70.19   13.60
 -13   4  -6   98.39   13.80
  14   4   6   -0.70    6.00
 -14   4  -6    4.10    5.90
  15   4   6  242.98   26.00
  16   4   6   24.30   11.60
  17   4   6   35.00   13.60
  18   4   6   70.19   16.50
 -20  -5   6    8.70    9.80
 -20   5   6   -5.50    8.00
 -19  -5   6    6.40    9.30
 -19   5   6   20.70   11.20
 -18  -5   6   -1.90    6.40
 -18   5   6   12.60    8.90
 -17  -5   6   -1.30    6.50
 -17   5   6    6.20    8.10
  17   5  -6    4.50    8.10
 -16  -5   6    6.40    7.40
  16   5  -6    6.50    7.00
 -16   5   6   -2.40    6.10
 -15  -5   6    4.60    6.30
 -15   5   6    6.00    7.00
  15   5  -6   -1.60    5.90
 -14  -5   6   21.50    8.10
 -14   5   6   10.80    7.30
  14   5  -6    4.50    6.60
 -13  -5   6  213.88   21.40
 -13   5   6  257.77   24.20
  13   5  -6  259.07   18.80
 -12  -5   6   55.19   10.80
  12   5  -6   73.89   11.80
 -12   5   6   77.49   13.30
 -11  -5   6  148.99   16.80
 -11   5   6  168.88   17.70
  11   5  -6  155.98   15.90
 -10  -5   6    0.40    4.70
  10   5  -6   -4.00    4.70
 -10   5   6   -8.80    2.90
  -9  -5   6   50.09    9.30
   9   5  -6   44.70    8.70
  -9   5   6   55.49    9.60
  -8  -5   6    0.90    4.30
   8   5  -6   15.70    5.80
  -8   5   6    8.70    5.30
  -7   5   6  347.87   20.70
   7   5  -6  374.96   20.80
   6  -5  -6  360.06   14.10
  -6   5   6  364.66   20.30
   6   5  -6  352.36   20.20
  -6   5   6  342.47   14.00
  -5   5   6  352.86   15.30
   5   5  -6  367.46   20.10
  -5   5   6  366.26   19.80
  -4   5   6  214.88   10.80
   4   5  -6  205.38   14.20
  -4   5   6  209.78   13.40
   3   5  -6    3.60    3.90
  -3   5   6   12.00    3.40
  -3   5   6    8.40    4.00
  -2   5   6  186.18   11.60
   2   5  -6  191.18   13.20
  -2   5   6  200.98   11.60
  -1   5   6    5.60    3.60
   1   5  -6    7.30    4.00
   0  -5   6   19.90    5.30
   0   5   6   23.30    5.10
   1  -5   6   28.60    6.30
   1   5   6   42.60    6.80
   2  -5   6    2.10    3.20
   2   5   6    3.50    4.00
   3  -5   6   21.30    5.60
   3   5   6   19.60    5.60
   4  -5   6  371.76   19.50
   4   5   6  330.17   20.30
   5  -5   6  200.78   13.90
   5   5   6  205.48   17.80
   6  -5   6   44.80    7.60
   6   5   6   35.40    8.10
   7  -5   6  243.18   16.00
   7   5   6  259.47   18.40
  -7   5  -6  221.18   15.60
   8  -5   6  109.99   11.80
  -8   5  -6   94.59   11.60
   8   5   6   81.39   12.60
   9  -5   6   39.60    8.10
  -9   5  -6   47.20    8.70
   9   5   6   30.40    8.70
  10  -5   6   60.59   10.10
  10   5   6   65.09   12.10
 -10   5  -6   41.00    8.70
  11  -5   6   95.59   12.30
  11   5   6  112.29   15.70
 -11   5  -6   98.09   13.10
  12  -5   6   -3.90    5.10
 -12   5  -6   -0.60    5.10
  12   5   6    7.00    7.60
 -13   5  -6  105.89   14.40
  13   5   6   79.29   14.70
 -14   5  -6   -7.10    5.40
  14   5   6    2.20    8.60
  15   5   6   -8.50    7.80
  16   5   6    9.10   10.70
  17   5   6   46.80   14.80
  18   5   6   17.30   12.50
 -20   6   6   13.70   10.30
 -19  -6   6   -0.30    7.20
 -19   6   6   -0.70    7.70
 -18  -6   6  103.09   17.60
 -18   6   6   99.39   18.70
  18   6  -6  109.39   17.40
 -17  -6   6   -3.90    6.70
  17   6  -6    2.20    7.80
 -17   6   6   -1.30    7.50
 -16  -6   6   92.09   16.00
  16   6  -6   79.19   14.00
 -16   6   6  118.19   18.60
 -15  -6   6   -5.00    6.70
  15   6  -6   -3.30    4.80
 -15   6   6   12.00    7.70
 -14  -6   6   -0.40    6.00
 -14   6   6    1.40    6.20
  14   6  -6    4.40    6.80
 -13  -6   6   67.29   12.60
  13   6  -6   59.79   11.20
 -13   6   6   83.69   13.60
 -12  -6   6   46.50   10.00
  12   6  -6   43.80   10.20
 -12   6   6   73.19   12.40
 -11   6   6   18.20    7.60
  11   6  -6   14.50    7.20
  10   6  -6  259.17   19.10
 -10   6   6  307.47   21.00
  -9   6   6   27.60    8.00
   9   6  -6   40.10    8.70
   8   6  -6  139.39   15.00
  -8   6   6  145.49   15.00
  -7   6   6  134.99   14.20
   7   6  -6  122.29   13.60
  -6   6   6   -0.30    3.50
  -6   6   6    0.40    1.50
   6   6  -6   -5.00    3.30
  -5   6   6   80.99   10.20
   5   6  -6   59.29    9.20
  -5   6   6   72.49    6.30
   4   6  -6   71.19    9.60
  -4   6   6   72.89    6.90
  -4   6   6   78.09    9.60
  -3   6   6   19.20    4.90
   3   6  -6   19.60    6.00
  -3   6   6   29.90    5.00
  -2   6   6  512.55   22.70
   2   6  -6  449.86   24.60
   1   6  -6   44.80    7.90
  -1   6   6   60.69    7.60
   0   6   6   44.10    7.40
   0   6  -6   40.70    7.10
   1   6   6   25.50    6.10
  -1   6  -6   26.00    6.00
   2  -6   6    2.20    3.80
   2   6   6   -0.10    3.30
   3  -6   6    0.50    3.70
   3   6   6    2.30    4.20
   4  -6   6    1.00    3.30
   4   6   6    7.70    5.10
   5  -6   6  275.17   17.20
   5   6   6  284.27   19.30
   6  -6   6   83.99   10.10
   6   6   6   90.09   12.60
   7  -6   6   14.00    5.60
   7   6   6   13.30    6.60
  -7   6  -6   17.40    5.40
   8  -6   6    7.50    5.10
   8   6   6    8.30    6.70
  -8   6  -6   20.10    6.60
   9  -6   6   -0.60    4.10
   9   6   6   10.50    6.60
  -9   6  -6    0.50    4.00
  10  -6   6   41.50    8.10
 -10   6  -6   48.20    9.50
  10   6   6   24.30    9.10
  11  -6   6    9.70    5.90
 -11   6  -6    6.10    6.00
  11   6   6    6.00    7.50
  12   6   6    8.70    8.80
 -12   6  -6   19.50    7.50
  13   6   6    8.30    7.90
 -13   6  -6    4.30    6.80
 -14   6  -6    5.10    6.50
  14   6   6   12.30    9.10
 -15   6  -6   49.10   11.60
  15   6   6   11.20    9.50
  16   6   6   63.79   15.70
  17   6   6  -14.20    9.10
 -20   7   6    3.60    9.10
 -19   7   6    9.70   10.00
  18   7  -6   -9.90    8.00
 -18   7   6   -7.50    7.40
 -17   7   6   13.90    9.30
  17   7  -6   19.30    8.90
  16   7  -6  113.49   17.30
 -16   7   6  145.39   20.70
 -15   7   6   51.29   13.70
  15   7  -6   33.80   10.50
 -14   7   6   48.30   12.20
  14   7  -6   26.90    9.70
  13   7  -6    4.70    7.10
 -13   7   6    8.10    6.60
  12   7  -6    3.40    5.30
 -12   7   6    1.30    5.80
  11   7  -6   24.80    8.70
 -11   7   6   16.30    7.40
 -10   7   6    8.20    5.90
  10   7  -6   24.40    7.60
  -9   7   6  112.99   14.20
   9   7  -6  123.59   14.60
  -8   7   6    6.80    5.30
   8   7  -6    6.00    5.30
  -7   7   6   74.99    4.80
   7   7  -6   94.69   12.40
  -7   7   6   78.09   11.20
  -6   7   6    5.30    2.50
  -6   7   6    7.70    4.70
   6   7  -6    2.70    4.60
   5   7  -6   13.80    5.90
  -5   7   6    5.40    2.80
  -5   7   6   13.40    5.50
  -4   7   6   -1.00    2.40
   4   7  -6    4.00    4.10
  -4   7   6   -0.30    3.30
  -3   7   6   -2.80    2.80
  -3   7   6    1.30    2.90
   3   7  -6    1.00    3.90
  -2   7   6  225.18   13.50
   2   7  -6  203.68   15.00
   1   7  -6  199.08   14.70
  -1   7   6  185.78   12.70
   0   7   6    1.00    3.90
   0   7  -6    1.10    3.80
  -1   7  -6  308.97   18.80
   1   7   6  314.27   18.60
  -2   7  -6   51.39    8.10
   2   7   6   44.30    8.00
  -3   7  -6   28.00    6.30
   3   7   6   42.50    8.40
   4  -7   6  292.77   17.80
   4   7   6  296.87   20.10
   5  -7   6    0.30    4.30
   5   7   6   -4.60    4.30
   6  -7   6   49.90    8.50
   6   7   6   33.20    8.70
   7  -7   6   35.00    7.40
   7   7   6   20.50    8.10
   8  -7   6   30.90    7.40
   8   7   6   23.80    8.70
  -8   7  -6   27.10    7.90
   9  -7   6   84.79   11.20
  -9   7  -6   72.99   11.80
   9   7   6   77.89   14.20
  10  -7   6   56.09    9.40
  10   7   6   68.69   13.30
 -10   7  -6   45.90   10.00
  11   7   6   16.30    9.00
 -11   7  -6   -1.20    5.40
  12   7   6   31.70   11.30
 -12   7  -6   20.70    8.10
 -13   7  -6    1.40    6.50
  13   7   6    3.20    7.90
 -14   7  -6   17.80    8.90
  14   7   6   31.30   11.50
 -15   7  -6    1.90    6.60
  15   7   6   -3.70    8.20
  16   7   6    4.40   10.50
  17   7   6   -3.60   10.10
  19   8  -6   -5.50    9.20
 -19   8   6    2.90    8.70
  18   8  -6   69.29   15.90
 -18   8   6   80.29   17.00
 -17   8   6    9.90    8.60
  17   8  -6   16.60    9.80
 -16   8   6   22.50   10.90
  16   8  -6   47.20   12.90
 -15   8   6   60.39   14.20
  15   8  -6   83.59   14.70
 -14   8   6    1.80    7.20
  14   8  -6    1.80    7.30
 -13   8   6    3.10    7.00
  13   8  -6   12.30    8.10
  12   8  -6   19.10    8.80
 -12   8   6   16.20    8.20
  11   8  -6   58.29   12.30
 -11   8   6   56.59   12.10
  10   8  -6   14.00    7.10
 -10   8   6   -4.40    4.80
  -9   8   6    9.90    6.30
   9   8  -6   11.50    6.60
  -8   8   6   76.79   11.70
   8   8  -6   54.09   10.50
  -7   8   6   78.29   12.10
  -7   8   6   76.49    6.30
   7   8  -6   83.09   12.30
  -6   8   6   46.80    8.90
  -6   8   6   46.40    5.60
   6   8  -6   41.70    9.80
  -5   8   6   74.19    7.50
  -5   8   6   66.79   10.30
   5   8  -6   73.29   11.40
  -4   8   6    8.20    3.80
   4   8  -6    9.10    5.60
  -4   8   6    8.70    5.00
  -3   8   6   -2.90    2.90
   3   8  -6    0.10    3.90
  -2   8   6   65.09    8.60
   2   8  -6   44.30    8.50
   1   8  -6  142.39   14.60
  -1   8   6  140.89   13.30
   0   8   6   25.30    6.50
   0   8  -6   14.50    5.70
  -1   8  -6    2.30    4.30
   1   8   6   -3.40    4.00
   2   8   6  423.36   24.40
  -2   8  -6  423.16   23.70
   3   8   6    5.80    5.40
  -3   8  -6    0.70    3.70
   4   8   6   10.90    6.20
  -4   8  -6   11.80    4.90
   5   8   6  230.98   21.10
  -5   8  -6  234.78   16.70
  -6   8  -6   61.59    9.60
   6   8   6   39.50    9.60
   7  -8   6  119.39   13.00
   7   8   6   92.79   14.40
   8  -8   6   12.90    5.20
   8   8   6   10.70    7.90
  -8   8  -6    4.40    5.60
   9  -8   6   13.20    6.20
   9   8   6    4.10    7.20
  -9   8  -6   15.30    6.80
  10  -8   6   22.40    7.50
 -10   8  -6   14.60    7.10
  10   8   6   24.30   10.40
 -11   8  -6    1.50    6.20
  11   8   6   -0.60    6.90
 -12   8  -6   67.69   12.80
  12   8   6   50.19   13.70
 -13   8  -6   -8.00    5.80
  13   8   6   -4.60    7.50
  14   8   6    6.20   10.50
 -14   8  -6   -5.40    5.00
 -15   8  -6   18.50    9.30
  15   8   6    9.90   10.20
  16   8   6   20.30   12.20
  18   9  -6    1.20   10.10
 -18   9   6   10.50    9.30
 -17   9   6  122.49   20.10
  17   9  -6   87.29   16.90
  16   9  -6   32.50   12.00
 -16   9   6    5.10    8.20
  15   9  -6   15.30    9.80
 -15   9   6   16.20    9.30
  14   9  -6   -9.50    6.60
 -14   9   6    7.30    9.00
 -13   9   6   38.60   11.10
  13   9  -6   65.99   13.70
 -12   9   6   -4.00    5.80
  12   9  -6    3.70    6.80
 -11   9   6  123.99   17.50
  11   9  -6  168.78   19.90
 -10   9   6   -1.60    5.70
  10   9  -6   -7.90    5.00
   9   9  -6  205.38   21.10
  -9   9   6  191.38   20.50
   8   9  -6  101.09   14.60
  -8   9   6   90.99   13.70
  -7   9   6  151.88    9.30
   7   9  -6  124.49   16.20
  -7   9   6  130.89   15.90
  -6   9   6  121.09    8.80
  -6   9   6   98.29   13.10
   6   9  -6  118.19   15.40
  -5   9   6   26.70    5.40
  -5   9   6   44.70    9.30
   5   9  -6   52.49    9.90
  -4   9   6    9.60    4.40
  -4   9   6    5.00    4.40
   4   9  -6   20.00    6.30
   3   9  -6   32.60    8.20
  -3   9   6   45.20    7.30
   2   9  -6   87.29   11.90
  -2   9   6   84.19   10.20
   1   9  -6   10.50    5.40
  -1   9   6   12.90    5.60
   0   9   6    0.30    4.20
   0   9  -6    0.60    4.80
  -1   9  -6   57.09    9.50
   1   9   6   69.39   10.30
  -2   9  -6  123.99   13.50
   2   9   6  101.19   13.20
   3   9   6   61.69   10.70
  -3   9  -6   58.89    9.40
  -4   9  -6  503.45   27.40
   4   9   6  514.95   29.50
  -5   9  -6    1.50    4.40
   5   9   6    7.10    6.20
   6   9   6  260.57   23.80
  -6   9  -6  253.97   17.80
  -7   9  -6   -1.70    4.10
   7   9   6    6.80    6.90
  -8   9  -6  210.88   20.70
   8   9   6  211.98   22.20
  -8   9  -6  212.38   15.90
  -9   9  -6   74.69   11.10
  -9   9  -6   58.09   11.60
   9   9   6   80.59   15.00
 -10   9  -6   38.90   10.70
  10   9   6   42.10   11.70
  11   9   6   17.70   10.60
 -11   9  -6   28.90   10.20
  12   9   6    9.40    8.20
 -12   9  -6   18.00    8.10
  13   9   6    3.10    9.30
 -13   9  -6   19.40    8.80
 -14   9  -6   20.10   10.00
  14   9   6    8.70   10.00
 -15   9  -6   16.30    9.80
  15   9   6   13.40   10.40
  16   9   6   53.29   16.30
 -18  10   6   94.29   19.00
  18  10  -6  143.29   22.70
  17  10  -6   16.90   12.00
 -17  10   6   26.10   12.00
  16  10  -6   -6.70    9.50
 -16  10   6    4.00    9.70
 -15  10   6   53.89   14.50
  15  10  -6   56.39   14.20
  14  10  -6  124.49   19.00
 -14  10   6   52.59   13.30
 -13  10   6  184.48   22.90
  13  10  -6  205.78   23.50
  12  10  -6   63.69   13.60
 -12  10   6   55.19   13.30
  11  10  -6   36.00   11.30
 -11  10   6   28.50    9.50
 -10  10   6   14.10    7.80
  10  10  -6    1.50    6.70
  -9  10   6   30.40   10.10
   9  10  -6   31.60   10.20
  -8  10   6  329.27   24.30
   8  10  -6  384.86   26.00
  -7  10   6   27.20    8.60
   7  10  -6   11.90    7.50
  -6  10   6  237.38   22.30
   6  10  -6  198.48   20.50
  -6  10   6  226.38   13.50
  -5  10   6   -1.40    3.40
  -5  10   6   -1.30    4.40
   5  10  -6    8.90    6.50
   4  10  -6   -1.00    5.50
  -4  10   6    3.90    4.10
  -3  10   6    6.10    4.90
   3  10  -6   -1.90    5.10
   2  10  -6  237.58   21.10
  -2  10   6  219.28   16.10
  -1  10   6    8.90    5.80
   1  10  -6    3.20    5.90
   0  10  -6  532.45   29.40
   0  10   6  495.45   28.30
   1  10   6   30.90    8.70
  -1  10  -6   63.69   11.50
   2  10   6   88.59   13.30
  -2  10  -6   61.19   10.60
   3  10   6   20.70    7.90
  -3  10  -6    9.00    5.50
   4  10   6   72.49   12.10
  -4  10  -6   42.40    9.10
  -5  10  -6   37.00    8.90
   5  10   6   71.39   12.90
  -6  10  -6   62.39   10.70
   6  10   6   60.89   12.50
  -7  10  -6   -5.20    4.50
   7  10   6   -4.70    6.80
  -8  10  -6  106.79   13.00
   8  10   6   91.99   15.90
  -8  10  -6   94.59   15.00
  -9  10  -6   11.60    7.30
   9  10   6    4.50    7.40
  10  10   6   80.59   15.50
 -10  10  -6   79.69   14.40
  11  10   6   -0.20    8.90
 -11  10  -6    7.00    7.00
 -12  10  -6  174.48   21.60
  12  10   6  148.49   22.00
 -13  10  -6   11.10    8.60
  13  10   6   -3.70   10.20
  14  10   6   -6.90    7.10
 -14  10  -6    3.70    8.50
  15  10   6   38.00   14.70
 -15  10  -6   40.40   12.60
 -17  11   6   -8.30    6.80
  17  11  -6  -14.10    9.80
 -16  11   6   81.09   17.50
  16  11  -6   72.59   17.10
  15  11  -6    2.10    9.50
 -15  11   6    1.20    9.00
 -14  11   6   76.49   16.40
  14  11  -6   69.19   15.30
  13  11  -6   -9.30    5.80
 -13  11   6   11.70    8.40
  12  11  -6    1.80    7.00
 -12  11   6   -2.20    6.10
 -11  11   6   22.30    9.70
  11  11  -6   20.10   10.10
  10  11  -6   23.30    9.40
 -10  11   6   20.60    8.60
  -9  11   6    5.90    7.30
   9  11  -6   30.40   10.70
  -8  11   6    6.80    7.40
   8  11  -6    7.40    7.00
   7  11  -6   78.19   13.80
  -7  11   6   85.09   13.60
   6  11  -6   39.20   10.70
  -6  11   6   19.50    8.00
   5  11  -6   51.79   11.40
  -5  11   6   61.09    8.80
  -5  11   6   64.09   11.40
  -4  11   6   92.29   10.90
   4  11  -6   78.99   14.10
  -3  11   6   25.20    7.10
   3  11  -6   16.50    7.20
   2  11  -6    4.60    5.80
  -2  11   6   23.80    7.40
  -1  11   6   -8.60    5.00
   1  11  -6   -1.90    5.70
   0  11   6  360.96   24.10
   0  11  -6  408.46   25.40
   1  11   6    3.70    6.60
  -1  11  -6   16.70    7.20
  -2  11  -6  136.79   15.90
   2  11   6  115.19   15.20
   3  11   6    9.00    7.60
  -3  11  -6    9.20    6.80
  -4  11  -6   46.00    9.30
   4  11   6   44.50   11.10
  -5  11  -6   25.80    7.40
   5  11   6   22.30    9.30
  -6  11  -6    8.40    5.70
   6  11   6    7.00    7.00
  -7  11  -6    4.30    5.50
   7  11   6   -3.90    7.80
  -8  11  -6   24.20    9.30
  -8  11  -6   30.20    8.10
   8  11   6   37.90   11.50
   9  11   6   66.29   14.50
  -9  11  -6   62.59   12.80
  10  11   6    0.00    7.00
 -10  11  -6    5.30    7.20
 -11  11  -6   31.40   11.50
  11  11   6    9.70    9.30
 -12  11  -6    2.80    7.40
  12  11   6    7.60   10.50
 -13  11  -6   71.29   15.00
  13  11   6   59.79   16.40
 -14  11  -6    2.60    7.90
  14  11   6   -7.10    8.20
  16  12  -6   12.10   13.00
 -16  12   6   17.80   11.80
  15  12  -6   36.90   13.40
 -15  12   6   27.60   11.70
  14  12  -6   62.39   15.70
 -14  12   6   67.29   15.70
 -13  12   6   24.20   10.80
  13  12  -6   29.40   12.60
  12  12  -6    9.70    9.60
 -12  12   6    0.90    8.20
 -11  12   6   32.20   10.90
  11  12  -6   41.00   13.80
  10  12  -6    1.20    8.10
 -10  12   6   -6.80    5.80
  -9  12   6   21.00    9.90
   9  12  -6   23.20   11.10
  -8  12   6   16.80    8.30
   8  12  -6   -2.10    6.90
   7  12  -6   32.50   10.70
  -7  12   6    1.00    6.90
  -6  12   6   62.19   12.30
   6  12  -6   77.19   14.30
   5  12  -6    6.70    7.20
  -5  12   6   -2.30    5.70
  -5  12   6    9.40    4.90
   4  12  -6    6.50    7.30
  -4  12   6   14.00    6.40
  -3  12   6    0.00    5.30
   3  12  -6    3.70    6.80
   2  12  -6   -0.80    5.40
  -2  12   6    5.80    6.20
   1  12  -6  151.38   18.40
  -1  12   6  154.98   17.10
   0  12  -6   35.00    9.20
   0  12   6   20.40    7.60
   1  12   6   53.89   11.60
  -1  12  -6   74.69   12.60
   2  12   6   -0.40    5.40
  -2  12  -6   -5.30    4.20
   3  12   6    2.10    7.00
  -3  12  -6    3.00    5.70
  -4  12  -6   -1.50    5.10
   4  12   6    5.80    6.30
   5  12   6   -1.50    5.80
  -5  12  -6    4.40    6.10
  -6  12  -6   -6.10    4.80
   6  12   6   -2.70    7.90
  -7  12  -6   30.20    8.70
   7  12   6   28.00   10.20
  -8  12  -6   18.70    9.40
   8  12   6    1.40    8.40
  -9  12  -6   33.00   11.30
   9  12   6   46.80   13.40
  10  12   6    6.40    9.50
 -10  12  -6    1.10    6.70
 -11  12  -6   10.80    8.20
  11  12   6   -2.00   10.20
 -12  12  -6   -4.80    7.80
  12  12   6   24.60   12.80
 -13  12  -6   -5.60    7.70
  13  12   6    2.20   10.00
 -15  13   6   -0.30   10.60
  15  13  -6  -10.10    9.10
  14  13  -6   58.49   16.30
 -14  13   6   68.89   16.20
  13  13  -6   32.50   13.40
 -13  13   6   -1.40    7.50
 -12  13   6   21.00   10.40
  12  13  -6   30.40   13.40
 -11  13   6   18.80   10.00
  11  13  -6   13.10    9.70
  10  13  -6   67.19   14.90
 -10  13   6   38.30   11.80
  -9  13   6   -4.30    6.40
   9  13  -6    9.00    9.40
   8  13  -6   13.10    9.40
  -8  13   6   27.30   10.00
  -7  13   6    6.80    6.90
   7  13  -6    7.70    7.50
  -6  13   6   -1.20    6.80
   6  13  -6    2.00    6.90
  -5  13   6    9.10    7.00
   5  13  -6    6.00    7.40
   4  13  -6  446.16   30.40
  -4  13   6  413.96   24.90
  -3  13   6   46.90    9.90
   3  13  -6   73.39   14.30
  -2  13   6   99.99   14.60
   2  13  -6  120.89   17.50
   1  13  -6   32.00   10.00
  -1  13   6   34.20    9.70
   0  13  -6   11.10    7.40
   0  13   6    0.00    6.60
  -1  13  -6   18.80    8.20
   1  13   6   31.70   10.00
   2  13   6   -1.50    6.80
  -2  13  -6   12.30    8.00
   3  13   6   12.10    8.00
  -3  13  -6    7.30    6.60
   4  13   6   -8.90    6.50
  -4  13  -6   -4.40    5.30
  -5  13  -6    9.40    7.10
   5  13   6   36.10   11.90
  -6  13  -6   16.80    7.50
   6  13   6   14.50   10.20
   7  13   6   -9.30    6.40
  -8  13  -6   10.20    8.20
   8  13   6   -3.50    9.40
  -9  13  -6    5.40    8.20
   9  13   6   -2.20    8.40
 -10  13  -6    2.20    7.60
  10  13   6    0.90    8.50
  11  13   6   24.80   12.60
 -11  13  -6   18.80   10.80
 -12  13  -6   38.80   13.10
  12  13   6   23.20   13.20
  14  14  -6   -3.00    8.40
 -14  14   6  -12.90    6.30
  13  14  -6   18.70   12.70
 -13  14   6    8.00    9.60
  12  14  -6   30.40   12.60
 -12  14   6   17.30    9.90
 -11  14   6   46.30   13.90
  11  14  -6   53.79   14.50
 -10  14   6   43.60   13.80
  10  14  -6   36.20   13.20
  -9  14   6   12.60    9.20
   9  14  -6   26.70   12.50
  -8  14   6   24.30   10.20
   8  14  -6   17.70   10.10
   7  14  -6   29.10   11.40
  -7  14   6   42.00   12.40
   6  14  -6   20.70   10.30
  -6  14   6   58.59   13.60
   5  14  -6   19.80    9.60
  -5  14   6   29.30   10.30
   4  14  -6    7.40    8.60
   3  14  -6  167.38   21.00
  -3  14   6  206.58   19.70
   2  14  -6   45.20   12.20
  -2  14   6   55.19   11.20
   1  14  -6   21.10    8.80
  -1  14   6    8.50    7.50
   0  14   6  -11.80    5.00
   0  14  -6   -2.20    6.50
   1  14   6   29.40   10.50
  -1  14  -6   28.90   10.20
  -2  14  -6   37.20   10.30
   2  14   6   28.40   10.50
   3  14   6    1.50    7.30
  -3  14  -6    0.60    7.10
  -4  14  -6   23.60    9.00
   4  14   6   25.40   10.70
   5  14   6   22.90   10.20
  -5  14  -6   41.20   10.50
   6  14   6  109.59   17.90
   7  14   6   61.69   15.40
   8  14   6   -4.00    7.80
  -8  14  -6   -4.30    7.40
   9  14   6   13.60   11.30
  -9  14  -6   41.60   13.50
  10  14   6   -3.60    8.40
 -10  14  -6  -12.20    6.10
  11  14   6    4.50   10.60
 -11  14  -6    4.60    8.30
  12  15  -6   30.40   14.80
 -12  15   6   -2.10    9.50
 -11  15   6   14.60   10.60
  11  15  -6    6.60    9.80
 -10  15   6   -0.80    7.10
  10  15  -6   -5.00    7.30
   9  15  -6   79.29   17.80
  -9  15   6   72.89   15.80
   8  15  -6   49.90   13.80
  -8  15   6   44.50   12.80
   7  15  -6    5.80    9.10
  -7  15   6    6.10    8.70
   6  15  -6   70.19   15.20
  -6  15   6  101.19   18.00
   5  15  -6   13.80   10.20
  -5  15   6    9.70    9.70
   4  15  -6   -0.10    7.20
   3  15  -6   -6.60    5.80
  -2  15   6   42.90   10.80
   2  15  -6   20.90    9.60
  -1  15   6    7.10    7.70
   1  15  -6   -9.60    5.30
   0  15  -6   17.20    9.00
   0  15   6   43.10   11.70
  -1  15  -6   56.29   12.60
   1  15   6   42.60   11.50
   2  15   6    4.90    7.50
  -2  15  -6    2.90    7.50
   3  15   6  140.09   19.20
  -3  15  -6  137.99   19.20
   4  15   6   87.39   16.60
  -4  15  -6   69.19   14.00
   5  15   6    0.70    9.10
   6  15   6  185.68   23.30
   7  15   6   33.00   13.30
   8  15   6   40.10   14.50
  -8  15  -6   72.39   16.90
  -9  15  -6   -0.90    7.80
   9  15   6   12.90    9.70
 -10  16   6   20.10   12.00
  10  16  -6   10.50   11.20
  -9  16   6   -5.40    7.40
   9  16  -6   22.30   12.00
  -8  16   6    3.90    8.40
   8  16  -6   14.60   12.70
  -7  16   6   -4.90    6.60
   7  16  -6    0.10    8.00
   6  16  -6   23.30   12.20
  -6  16   6    2.60    8.00
   5  16  -6   -4.90    6.70
  -5  16   6   -2.10    8.40
   4  16  -6   69.79   15.30
  -4  16   6   39.30   12.10
   3  16  -6    3.80    7.40
   2  16  -6   28.00   11.60
   1  16  -6   46.30   12.90
  -1  16   6   63.19   13.60
   0  16  -6    4.10    8.40
   0  16   6    8.30    8.50
   1  16   6    3.10    8.00
  -1  16  -6    4.70    8.30
  -2  16  -6  107.19   17.50
   2  16   6  147.49   20.20
   3  16   6    1.90    8.50
  -3  16  -6   20.60    9.80
   4  16   6   20.60    9.90
   5  16   6   23.70   12.40
   6  16   6   60.09   16.20
   7  16   6   -2.00   10.00
  -8  16  -6   23.40   12.60
   8  16   6   -7.70    7.60
   8  17  -6   24.30   13.60
  -8  17   6   18.60   12.00
   7  17  -6  -13.50    7.50
  -7  17   6    3.30    9.20
   6  17  -6    3.60   10.10
  -6  17   6    4.40    9.40
   5  17  -6   -6.60    8.40
  -5  17   6    9.40    9.70
  -4  17   6   11.80    9.30
   4  17  -6   12.50    9.90
   3  17  -6   11.20    9.20
   2  17  -6   26.80   11.30
   1  17  -6   -1.70    7.50
   0  17  -6   68.79   15.20
   0  17   6   79.09   15.50
  -1  17  -6   29.20   11.60
   1  17   6   56.09   14.00
   2  17   6    2.30    8.30
  -2  17  -6    4.90    8.80
   3  17   6   44.20   13.80
   4  17   6   18.00   10.80
   5  17   6   -0.20   10.10
   2  18  -6   93.09   17.50
   1  18  -6   -6.00    7.20
 -21   0   7   44.60   14.50
 -20   0   7   -8.90    7.70
 -19   0   7   75.59   16.30
 -18   0   7    4.10    8.80
 -17   0   7   28.00   10.70
 -16   0   7   14.10    8.10
 -15   0   7  184.28   20.80
 -14   0   7    0.50    6.10
 -13   0   7  244.78   22.60
  13   0  -7  263.67   14.80
  12   0  -7    8.10    3.40
 -12   0   7   -0.50    4.40
 -11   0   7  149.19   15.80
  11   0  -7  156.48   10.10
  10   0  -7   -0.60    2.70
 -10   0   7    4.00    4.50
   9   0  -7   33.30    5.00
  -9   0   7   24.00    6.20
  -8   0   7   -1.40    3.40
   8   0  -7    3.00    2.20
   7   0  -7  195.18   11.00
  -7   0   7  211.08   13.70
  -6   0   7   -3.40    2.80
   6   0  -7    4.50    2.60
  -5   0   7   40.50    5.20
  -5   0   7   47.50    6.60
  -4   0   7   -1.10    2.50
  -4   0   7    3.90    3.60
  -3   0   7  983.70   38.70
  -3   0   7  978.30   38.60
  -2   0   7    1.20    2.50
  -2   0   7   -0.30    2.70
  -1   0   7   53.59    6.50
  -1   0   7   64.89    5.40
   0   0   7   -2.20    2.80
  -1   0  -7  207.78    8.70
   1   0   7  187.78   12.20
   2   0   7   -3.20    3.10
  -2   0  -7    0.70    1.10
   3   0   7   69.99    8.40
  -3   0  -7   69.29    3.80
  -4   0  -7    0.50    1.30
   4   0   7   -4.80    3.40
   5   0   7   84.99   10.10
  -5   0  -7   86.69    5.40
  -6   0  -7   -0.40    1.70
   6   0   7   -3.20    3.70
   7   0   7  226.88   15.80
  -7   0  -7  228.48   11.70
  -8   0  -7   -0.80    2.60
   8   0   7    4.00    4.60
  -9   0  -7  127.09   10.30
   9   0   7  100.79   12.80
  10   0   7   -2.00    5.00
 -10   0  -7    6.10    3.70
 -11   0  -7    6.80    4.50
  11   0   7    7.20    5.40
  12   0   7   -1.40    5.70
  13   0   7  157.48   17.80
  14   0   7    2.70    6.60
  15   0   7   16.00    8.50
  16   0   7   -5.70    7.00
 -21  -1   7   10.80    9.50
 -21   1   7   -6.90    7.10
 -20  -1   7   11.00    9.40
 -20   1   7   -5.10    8.10
 -19  -1   7   21.40   10.70
 -19   1   7   16.00   10.00
 -18  -1   7   65.69   14.80
 -18   1   7   31.20   11.00
 -17  -1   7   23.10    8.70
 -17   1   7   28.70   11.40
 -16  -1   7   21.50    8.70
 -16   1   7    7.70    7.50
 -15  -1   7    1.60    5.90
 -15   1   7   -0.30    6.00
 -14  -1   7  316.37   23.70
 -14   1   7  333.47   24.20
  14   1  -7  335.37   18.80
 -13  -1   7   10.30    6.70
  13   1  -7   20.50    5.30
 -13   1   7    6.00    6.20
  12  -1  -7    7.20    2.90
 -12  -1   7    0.80    5.30
 -12   1   7   -1.00    5.00
  12   1  -7    3.40    3.80
  11  -1  -7    8.20    2.90
 -11  -1   7    2.80    5.20
  11   1  -7    5.80    4.20
 -11   1   7    4.00    6.00
  10  -1  -7   38.80    4.80
 -10  -1   7   42.20    8.50
  10   1  -7   49.50    6.80
 -10   1   7   42.30    8.50
   9  -1  -7  176.18    9.70
  -9  -1   7  174.58   15.60
   9   1  -7  177.98   11.30
  -9   1   7  199.08   14.40
   8  -1  -7   18.10    3.40
  -8  -1   7   16.00    5.50
   8   1  -7   13.90    4.10
  -8   1   7   12.00    5.40
   7  -1  -7    6.50    2.30
  -7  -1   7    7.90    4.60
  -7   1   7   11.60    4.80
   7   1  -7    6.90    3.30
   6  -1  -7  367.16   16.50
  -6  -1   7  384.56   19.90
  -6   1   7  376.96   19.70
   6   1  -7  386.76   18.20
  -5  -1   7   46.50    6.80
  -5   1   7   57.89    7.40
  -5   1   7   54.29    5.60
   5   1  -7   66.79    7.30
  -4  -1   7    2.90    3.10
  -4  -1   7   -1.20    2.60
  -4   1   7    1.10    2.40
  -4   1   7   -3.30    2.50
  -3  -1   7   17.10    4.20
  -3  -1   7   13.40    3.70
  -3   1   7   13.50    3.60
  -3   1   7   12.70    3.30
  -2  -1   7   38.30    5.00
  -2  -1   7   38.10    5.60
  -2   1   7   45.70    5.50
  -2   1   7   38.90    4.70
  -1  -1   7  871.51   35.80
  -1   1   7  850.21   35.40
  -1   1   7  883.41   33.10
   0  -1  -7   25.80    2.70
   0  -1   7   24.90    5.00
   0   1   7   32.70    5.60
   0   1   7   18.40    2.60
   1  -1   7  487.25   23.30
   1   1   7  507.25   23.30
   2  -1   7  171.88   11.80
   2   1   7  163.18   11.40
   3  -1   7  122.59   11.00
   3   1   7  112.79   11.20
   4  -1   7   37.50    6.90
   4   1   7   35.40    6.60
  -4   1  -7   28.40    3.80
   5  -1   7   27.70    6.20
  -5  -1  -7   40.00    3.40
  -5   1  -7   33.80    4.30
   5   1   7   44.90    8.10
   6  -1   7  132.89   12.80
  -6  -1  -7  121.99    6.80
  -6   1  -7  125.09    8.00
   6   1   7  135.39   13.60
  -7  -1  -7   38.10    4.70
   7  -1   7   26.00    6.80
  -7   1  -7   46.10    5.80
   7   1   7   39.00    7.60
   8  -1   7    0.60    4.40
  -8  -1  -7   -2.40    2.30
   8   1   7    8.70    5.60
  -8   1  -7    3.10    2.80
   9  -1   7  236.78   17.40
  -9  -1  -7  227.68   12.90
   9   1   7  264.77   21.50
  -9   1  -7  230.08   13.70
 -10  -1  -7   90.89    9.00
  10  -1   7   69.69   11.20
 -10   1  -7   90.19    9.90
  10   1   7   95.09   13.00
  11  -1   7   -1.00    5.70
 -11  -1  -7    3.40    5.50
  11   1   7    5.10    5.80
 -11   1  -7   -2.10    3.80
  12  -1   7  194.18   19.40
  12   1   7  180.78   19.60
 -12   1  -7  237.48   15.90
  13  -1   7    2.40    6.30
  13   1   7    4.00    7.60
  14  -1   7  176.18   19.60
  14   1   7  151.98   19.00
  15  -1   7   -1.80    6.70
  15   1   7   -1.90    7.30
  16   1   7   66.39   14.10
 -21  -2   7   -2.60    9.30
 -21   2   7   21.90   11.80
 -20  -2   7    1.10    7.80
 -20   2   7  -11.70    6.30
 -19  -2   7  -11.50    6.70
 -19   2   7    0.90    7.90
 -18  -2   7   39.10   11.90
 -18   2   7   40.20   12.50
 -17  -2   7  275.97   26.90
 -17   2   7  273.07   27.20
 -16  -2   7   62.89   12.90
 -16   2   7   59.69   13.00
 -15  -2   7  132.59   17.70
  15   2  -7  117.29   12.80
 -15   2   7  123.59   17.90
 -14  -2   7   58.39   11.70
 -14   2   7   98.39   15.30
  14   2  -7   89.49   10.90
 -13  -2   7   48.00   10.10
  13   2  -7   34.90    7.70
 -13   2   7   21.20    8.00
 -12  -2   7  101.69   14.00
 -12   2   7   61.69   11.10
  12   2  -7   80.19   10.00
 -11  -2   7   22.90    7.40
  11  -2  -7   38.90    3.80
  11   2  -7   32.70    6.80
 -10  -2   7   24.90    7.10
  10  -2  -7   19.60    2.80
 -10   2   7   25.30    7.30
  10   2  -7   17.20    5.10
  -9  -2   7   16.80    5.90
   9  -2  -7   21.40    2.80
   9   2  -7   13.20    4.70
  -9   2   7   30.60    6.60
  -8  -2   7  100.19   11.50
   8  -2  -7  123.09    6.60
  -8   2   7  151.98   14.20
   8   2  -7  132.59   11.40
  -7  -2   7 1141.99   46.80
   7  -2  -7 1105.69   40.90
   7   2  -7 1082.59   44.50
  -7   2   7 1074.09   46.20
  -6  -2   7  586.04   28.00
  -6   2   7  631.94   28.00
   6   2  -7  590.64   26.90
  -6   2   7  598.04   23.70
  -5  -2   7    7.30    4.20
   5   2  -7    3.50    3.20
  -5   2   7    5.40    2.40
  -5   2   7    4.10    3.30
  -4  -2   7  186.68   12.00
  -4   2   7  191.08   11.70
   4   2  -7  185.08   11.80
  -4   2   7  198.78   10.20
  -3  -2   7   54.89    6.80
  -3  -2   7   50.59    6.70
  -3   2   7   47.80    5.90
  -3   2   7   43.90    5.30
  -2  -2   7   73.29    7.80
  -2   2   7   66.09    6.90
  -2   2   7   66.69    6.50
  -1  -2   7   53.89    7.20
  -1   2   7   53.39    6.40
  -1   2   7   51.69    4.90
   0  -2   7  139.69   10.10
   0   2   7  122.29    9.20
   0   2   7  124.99    6.50
   1  -2   7   17.50    4.80
   1   2   7   19.70    1.90
   1   2   7   20.90    5.00
   2  -2   7  173.38   12.00
   2   2   7  175.78   12.20
   3  -2   7   39.10    6.60
   3   2   7   39.00    6.90
   4  -2   7   87.39    9.40
   4   2   7   62.29    8.60
   5  -2   7  183.38   13.00
  -5   2  -7  172.18   10.10
   5   2   7  174.68   15.50
   6  -2   7   17.80    5.60
   6   2   7   17.90    6.40
  -6   2  -7   15.50    4.00
  -7  -2  -7  108.49    6.90
   7  -2   7  127.19   13.20
   7   2   7  106.19   12.50
  -7   2  -7  110.39    9.70
   8  -2   7   10.90    4.70
  -8  -2  -7   21.30    3.90
  -8   2  -7   19.80    4.90
   8   2   7   20.00    6.70
   9  -2   7  637.64   30.90
  -9  -2  -7  544.25   25.00
  -9   2  -7  595.44   27.30
   9   2   7  603.34   32.00
 -10  -2  -7    2.00    3.30
  10  -2   7   -3.00    4.20
  10   2   7   -2.70    4.90
 -10   2  -7    6.40    4.10
  11  -2   7   21.80    7.10
 -11   2  -7   -0.80    3.70
  11   2   7   14.60    6.60
  12  -2   7   55.89   11.00
 -12   2  -7   72.19   10.00
  12   2   7   72.19   13.00
  13  -2   7   46.90   10.70
  13   2   7   64.09   12.80
  14  -2   7   -7.10    5.50
  14   2   7   -1.60    6.70
  15   2   7  106.29   16.60
  16   2   7    5.50    9.00
  17   2   7   -3.40    8.50
 -21  -3   7   62.89   15.40
 -21   3   7   56.19   15.40
 -20  -3   7    8.50    9.90
 -20   3   7    9.00    9.30
 -19  -3   7   36.90   12.90
 -19   3   7   49.00   14.10
 -18  -3   7   38.00   11.80
 -18   3   7    8.20    9.60
 -17  -3   7   12.10    8.20
 -17   3   7   26.50   10.80
 -16  -3   7   14.90    8.40
  16   3  -7    9.00    6.00
 -16   3   7   12.60    9.10
 -15  -3   7   14.60    8.10
  15   3  -7    9.90    5.80
 -15   3   7   15.90    7.90
 -14  -3   7   19.40    9.50
 -14   3   7   13.20    8.00
  14   3  -7   11.30    6.30
 -13  -3   7    7.10    6.50
 -13   3   7   26.90    8.60
  13   3  -7    5.00    4.90
 -12  -3   7  142.59   16.40
  12   3  -7  166.58   15.00
 -12   3   7  159.68   17.60
 -11  -3   7  323.47   21.80
 -11   3   7  327.57   22.00
  11   3  -7  312.67   19.30
 -10  -3   7   22.10    7.20
  10   3  -7   24.90    6.20
 -10   3   7   51.49    9.50
  -9  -3   7  942.11   42.20
   9   3  -7  908.11   39.90
  -9   3   7  906.41   41.70
  -8  -3   7   28.00    7.40
   8   3  -7   26.40    5.90
  -8   3   7   30.10    7.10
   7  -3  -7    3.90    1.60
   7  -3  -7    3.00    1.40
  -7  -3   7    4.20    4.60
  -7   3   7    7.00    4.30
   7   3  -7   -0.30    2.90
  -6  -3   7  206.68   14.00
  -6   3   7  209.98   13.70
  -6   3   7  199.48    9.40
   6   3  -7  216.28   13.40
  -5  -3   7   66.59    8.50
   5   3  -7   71.09    8.50
  -5   3   7   75.19    5.30
  -5   3   7   64.49    8.20
  -4  -3   7  242.08   14.20
   4   3  -7  236.38   14.30
  -4   3   7  221.08   13.20
  -4   3   7  231.78   11.50
  -3  -3   7 1650.93   64.69
  -3   3   7 1657.03   62.19
  -3   3   7 1684.13   63.29
  -2  -3   7   42.20    6.60
  -2   3   7   36.40    5.40
  -2   3   7   38.30    5.00
  -1  -3   7  112.69   10.50
  -1   3   7  132.19   10.70
  -1   3   7  124.29    7.50
   0  -3   7  147.29   10.60
   0   3   7  126.29   11.10
   0   3   7  142.59    7.60
   1  -3   7  330.97   18.20
   1   3   7  361.16   18.30
   1   3   7  337.47   13.90
   2  -3   7   47.70    7.40
   2   3   7   44.20    3.10
   2   3   7   37.90    6.70
   3  -3   7  897.01   38.50
   3   3   7  908.01   39.10
   3   3   7  888.21   32.40
   4  -3   7    5.40    4.00
   4   3   7    1.50    1.20
   4   3   7    2.00    3.40
   5  -3   7  170.98   12.50
   5   3   7  161.18    7.90
   5   3   7  138.59   13.90
   6  -3   7  497.95   26.10
   6   3   7  541.95   27.80
  -6   3  -7  533.25   24.20
   7  -3   7  127.29   12.90
   7   3   7   83.89   11.60
  -7   3  -7   98.99    9.80
   8  -3   7   38.90    7.90
   8   3   7   29.60    8.40
   9  -3   7  708.73   34.40
  -9   3  -7  696.23   32.30
   9   3   7  697.63   36.70
  10  -3   7    8.10    6.20
 -10   3  -7    6.50    4.30
  10   3   7    6.00    5.80
  11  -3   7  186.68   17.70
 -11   3  -7  167.78   15.50
  11   3   7  179.08   19.70
  12  -3   7   31.70    8.40
 -12   3  -7   40.50    8.50
  12   3   7   35.90   10.00
  13  -3   7   17.70    7.10
  13   3   7   28.00    9.40
 -13   3  -7   21.70    8.00
  14  -3   7   82.09   14.20
  14   3   7   86.79   15.50
  15   3   7   -1.80    8.10
  16   3   7   30.50   11.20
  17   3   7   77.09   16.20
 -21  -4   7    9.00   10.10
 -21   4   7    0.30    9.80
 -20  -4   7   13.60   11.20
 -20   4   7   47.20   13.70
 -19  -4   7    4.30    9.20
 -19   4   7   12.70    9.80
 -18  -4   7   63.09   13.70
 -18   4   7   55.19   13.90
 -17  -4   7   18.00    8.80
 -17   4   7   -2.10    6.50
 -16  -4   7    1.90    7.20
  16   4  -7    5.40    6.50
 -16   4   7    1.60    7.70
 -15  -4   7    5.30    6.70
  15   4  -7   13.30    7.10
 -15   4   7   24.60    9.60
 -14  -4   7   24.30    9.20
  14   4  -7    7.70    6.40
 -14   4   7   19.70    8.30
 -13  -4   7  145.49   17.40
 -13   4   7  118.09   15.90
  13   4  -7  139.09   15.10
 -12  -4   7    9.70    6.60
  12   4  -7    8.80    6.10
 -12   4   7   21.40    7.60
 -11  -4   7    8.90    6.70
 -11   4   7   12.50    6.30
  11   4  -7   17.00    5.90
 -10  -4   7   26.90    7.70
  10   4  -7   28.30    6.90
 -10   4   7   19.30    6.50
  -9  -4   7   30.70    7.50
   9   4  -7   26.40    6.70
  -9   4   7   31.60    7.40
  -8  -4   7    9.90    5.10
  -8   4   7    4.80    4.60
   8   4  -7    8.70    4.50
  -7  -4   7    0.00    3.80
  -7   4   7    2.40    3.70
   7   4  -7    4.90    4.10
  -6  -4   7  127.19   13.00
   6   4  -7  169.18   14.40
  -6   4   7  147.79    7.30
  -6   4   7  147.19   13.20
   5   4  -7    9.40    4.60
  -5   4   7   19.10    5.00
  -5   4   7   14.90    2.80
   4   4  -7   41.80    7.10
  -4   4   7   42.10    6.50
  -4   4   7   46.60    5.20
  -3   4   7   19.00    4.50
   3   4  -7   34.40    6.40
  -3   4   7   27.50    4.30
  -2  -4   7    8.40    4.10
  -2   4   7   12.00    3.70
  -2   4   7   13.30    3.80
  -1  -4   7    1.50    3.30
  -1   4   7   -0.90    2.40
  -1   4   7   -3.60    1.90
   0  -4   7  317.87   17.60
   0   4   7  306.67   14.30
   0   4   7  303.87   16.60
   1  -4   7   43.10    6.90
   1   4   7   31.90    6.10
   2  -4   7  594.44   28.10
   2   4   7  604.24   28.60
   3  -4   7 1639.94   65.89
   3   4   7 1685.93   66.99
   4  -4   7  463.25   23.60
   4   4   7  440.56   24.40
   5  -4   7  164.68   14.30
   5   4   7  164.78   15.50
   6  -4   7    1.10    3.60
   6   4   7    4.00    5.40
  -6   4  -7   -0.30    3.20
   7  -4   7  354.96   21.00
   7   4   7  378.86   23.10
  -7   4  -7  368.76   19.90
   8  -4   7   42.90    8.20
  -8   4  -7   37.40    7.10
   8   4   7   41.60    9.30
   9  -4   7   26.40    7.10
  -9   4  -7   30.30    6.80
   9   4   7   14.80    7.30
  10  -4   7  124.89   14.20
  10   4   7  119.79   15.60
 -10   4  -7  133.79   13.60
  11  -4   7   -1.20    5.20
  11   4   7   -2.50    6.80
 -11   4  -7   -2.80    4.40
  12  -4   7  431.36   25.80
  12   4   7  398.66   28.50
 -12   4  -7  460.65   25.70
  13  -4   7   -3.10    5.40
 -13   4  -7   -2.60    4.80
  13   4   7   -4.60    6.90
  14   4   7    5.00    7.70
  15   4   7    8.30   10.00
  16   4   7  258.57   28.00
  17   4   7    1.80    9.40
  18   4   7   24.60   12.30
 -20  -5   7   71.39   16.40
 -20   5   7   72.09   17.00
 -19  -5   7   60.69   14.80
 -19   5   7   68.79   16.20
 -18  -5   7    6.10    9.70
 -18   5   7   12.80    9.50
 -17  -5   7   26.50   10.80
 -17   5   7   26.10   10.80
  17   5  -7   15.90    8.00
 -16  -5   7   34.70   10.70
  16   5  -7   51.49   10.90
 -16   5   7   26.60    9.50
 -15  -5   7    5.30    7.60
  15   5  -7    0.90    5.70
 -15   5   7   -2.60    5.80
 -14  -5   7   58.99   12.10
  14   5  -7   57.19   10.70
 -14   5   7   53.49   11.70
 -13  -5   7   11.90    7.30
 -13   5   7    9.80    6.90
  13   5  -7    2.30    5.40
 -12  -5   7  148.39   17.00
 -12   5   7  131.89   16.30
  12   5  -7  108.79   14.10
 -11  -5   7   89.49   12.80
  11   5  -7   77.29   11.40
 -11   5   7   41.80    9.70
 -10  -5   7   35.60    8.70
  10   5  -7   55.49   10.00
 -10   5   7   50.09    9.90
  -9  -5   7  210.08   18.90
   9   5  -7  230.08   16.20
  -9   5   7  215.08   19.40
  -8  -5   7   -3.00    4.00
   8   5  -7    6.00    5.10
  -8   5   7    4.90    4.60
   7   5  -7    1.40    3.80
  -7   5   7    5.40    4.50
   6   5  -7  177.08   13.40
  -6   5   7  197.08    9.00
  -6   5   7  152.88   14.30
   5   5  -7   15.20    5.20
  -5   5   7    3.00    2.20
  -5   5   7    6.30    3.90
   4   5  -7  180.18   13.50
  -4   5   7  197.88   10.80
  -4   5   7  214.28   13.20
  -3   5   7  418.96   19.70
   3   5  -7  363.86   20.40
  -3   5   7  357.96   17.70
  -2   5   7   15.30    4.40
   2   5  -7   31.00    6.40
  -2   5   7   26.20    5.10
   1   5  -7  207.08   13.80
  -1   5   7  194.98   12.50
  -1   5   7  186.18   11.30
   0  -5   7   -1.20    3.20
   0   5   7   -3.90    2.80
   1  -5   7  203.38   13.80
   1   5   7  194.68   13.70
   2  -5   7    2.50    3.60
   2   5   7   -0.20    3.70
   3  -5   7   53.49    7.80
   3   5   7   56.49    8.70
   4  -5   7   40.80    7.20
   4   5   7   29.10    7.20
   5  -5   7  243.38   15.80
   5   5   7  222.58   16.70
   6  -5   7   62.89    9.30
   6   5   7   50.29    9.40
   7  -5   7   10.10    5.20
  -7   5  -7   16.80    5.60
   7   5   7   16.10    7.30
   8  -5   7  223.78   16.00
  -8   5  -7  210.28   15.30
   8   5   7  209.88   20.20
   9  -5   7    9.70    5.60
  -9   5  -7    9.60    5.30
   9   5   7   11.90    7.20
  10  -5   7   93.79   12.30
 -10   5  -7   77.29   10.90
  10   5   7   83.29   13.60
  11  -5   7    6.30    5.50
  11   5   7    7.70    7.50
 -11   5  -7   -4.00    4.40
  12  -5   7  111.99   13.90
  12   5   7  102.69   15.70
 -12   5  -7   86.29   12.60
 -13   5  -7    3.10    5.60
  13   5   7   -0.20    6.70
  14   5   7   72.59   15.20
  15   5   7   20.50   10.70
  16   5   7   -4.50    8.20
  17   5   7  117.89   20.70
 -20   6   7   23.70   12.60
 -19  -6   7   46.80   13.40
 -19   6   7   44.80   13.80
 -18  -6   7   31.70   12.00
  18   6  -7   14.00   10.20
 -18   6   7   24.00   11.30
 -17  -6   7   -1.90    7.50
 -17   6   7    0.90    6.80
  17   6  -7   13.60    8.60
 -16  -6   7    9.90    8.20
 -16   6   7   35.10   11.10
  16   6  -7   24.70    9.80
 -15  -6   7   84.99   14.80
  15   6  -7   91.99   15.10
 -15   6   7   95.49   16.80
 -14  -6   7    9.30    7.60
 -14   6   7   10.40    7.70
  14   6  -7    9.00    7.10
 -13  -6   7   93.59   14.80
  13   6  -7  103.39   14.80
 -13   6   7  104.49   15.60
 -12  -6   7   -0.50    5.50
  12   6  -7    1.50    5.90
 -12   6   7   -3.30    4.80
  11   6  -7    6.60    6.70
 -11   6   7    8.00    6.20
 -10   6   7    0.50    5.10
  10   6  -7   -2.70    5.20
   9   6  -7   12.60    6.00
  -9   6   7   15.30    6.40
  -8   6   7   47.20    9.00
   8   6  -7   38.30    9.60
   7  -6  -7  135.39    6.50
  -7   6   7  147.79   14.90
   7   6  -7  135.89   14.40
  -7   6   7  137.39    6.50
   6   6  -7    9.00    4.70
  -6   6   7    9.90    2.70
  -6   6   7   15.90    5.10
  -5   6   7  353.76   16.60
   5   6  -7  386.36   21.70
  -5   6   7  374.86   20.80
  -4   6   7  131.29   12.60
  -4   6   7  149.09    9.40
   4   6  -7  167.28   15.10
  -3   6   7   38.70    5.70
  -3   6   7   31.10    6.40
   3   6  -7   43.70    8.30
  -2   6   7  560.84   25.60
  -2   6   7  578.64   26.20
   2   6  -7  532.55   27.60
   1   6  -7  298.27   17.80
  -1   6   7  249.08   15.50
   0   6   7   -0.70    3.80
   0   6  -7    0.40    3.80
   1  -6   7   50.69    8.10
   1   6   7   38.80    7.20
   2  -6   7   45.60    7.80
   2   6   7   31.10    7.10
   3  -6   7   81.39   10.30
   3   6   7  110.89   13.00
   4  -6   7    6.20    4.80
   4   6   7   14.30    6.20
   5  -6   7    0.70    4.10
   5   6   7    1.80    4.80
   6  -6   7  156.98   14.60
   6   6   7  131.69   15.30
   7  -6   7   44.60    8.50
   7   6   7   41.30    9.40
  -7   6  -7   48.50    8.90
   8  -6   7  339.37   20.80
   8   6   7  316.97   23.60
  -8   6  -7  361.96   21.70
   9  -6   7  134.49   14.40
   9   6   7  126.49   16.70
  -9   6  -7  112.49   13.60
  10  -6   7    0.60    5.00
  10   6   7   -5.10    4.90
 -10   6  -7    3.40    5.30
  11  -6   7   46.00    9.40
 -11   6  -7   62.99   10.90
  11   6   7   38.90   10.90
 -12   6  -7  122.39   15.60
  12   6   7  109.99   17.00
  13   6   7    0.40    8.40
 -13   6  -7   -2.70    5.80
  14   6   7   -8.20    6.50
 -14   6  -7    0.40    6.10
  15   6   7   11.90   10.10
  16   6   7   42.20   14.70
  17   6   7   10.00   12.40
 -20   7   7    3.50    9.60
 -19   7   7   23.50   11.40
 -18   7   7   19.70   11.30
  18   7  -7   18.20   10.80
 -17   7   7   11.30    8.50
  17   7  -7    5.90    9.30
 -16   7   7   21.90    9.40
  16   7  -7   34.10   11.90
 -15   7   7    0.30    6.20
  15   7  -7   -7.50    6.70
  14   7  -7   26.90    9.80
 -14   7   7   19.40    9.50
 -13   7   7   38.60   10.70
  13   7  -7    1.50    6.30
 -12   7   7   -7.70    4.00
  12   7  -7   -2.90    4.80
 -11   7   7   30.30    8.90
  11   7  -7   14.40    7.80
  10   7  -7   52.69   10.50
 -10   7   7   53.79   10.90
  -9   7   7   79.79   12.40
   9   7  -7   63.79   11.10
  -8   7   7    3.70    4.70
   8   7  -7    7.00    6.60
  -7   7   7    1.60    4.40
   7   7  -7    7.20    5.10
  -7   7   7    3.90    2.10
  -6   7   7  871.91   39.90
  -6   7   7  847.12   33.00
   6   7  -7  795.42   39.70
  -5   7   7   19.70    4.10
  -5   7   7    7.50    4.80
   5   7  -7    2.50    4.80
  -4   7   7  181.98   15.70
   4   7  -7  190.88   17.30
  -4   7   7  177.28   11.20
  -3   7   7  134.99   12.80
   3   7  -7  132.49   14.00
  -3   7   7  119.99   10.80
  -2   7   7  235.78   14.50
   2   7  -7  231.88   16.40
   1   7  -7   -0.20    4.40
  -1   7   7    0.10    3.70
   0   7  -7   87.19   11.30
   0   7   7   85.99   10.50
  -1   7  -7  361.36   21.00
   1   7   7  345.17   20.50
   2   7   7  215.98   18.20
  -2   7  -7  193.28   16.90
   3  -7   7   40.60    7.90
   3   7   7   22.60    7.30
   4  -7   7   50.39    8.70
   4   7   7   54.39   10.00
   5  -7   7  644.84   32.70
   5   7   7  715.63   35.90
   6  -7   7   86.79   11.80
   6   7   7  118.89   15.50
   7  -7   7    5.20    5.20
   7   7   7    9.10    6.40
   8  -7   7   51.79    9.60
   8   7   7   63.29   12.30
  -8   7  -7   60.89   10.70
   9  -7   7    1.10    5.20
  -9   7  -7    3.80    5.70
   9   7   7   25.10    9.20
  10  -7   7   16.50    6.80
 -10   7  -7    7.40    5.30
  10   7   7    7.00    7.40
  11  -7   7    3.20    5.80
  11   7   7   15.50    9.30
 -11   7  -7   10.70    6.60
  12   7   7   31.40   10.70
 -12   7  -7   18.80    8.10
 -13   7  -7   19.90    8.70
  13   7   7   25.80   12.10
 -14   7  -7   -6.40    6.00
  14   7   7    7.00    8.20
  15   7   7   -2.50    8.80
  16   7   7    1.60   10.30
 -19   8   7   -4.60    8.90
  19   8  -7    8.20   11.00
 -18   8   7   10.30    8.80
  18   8  -7   13.30   10.60
 -17   8   7   63.79   15.00
  17   8  -7   76.99   16.00
  16   8  -7    7.80    8.70
 -16   8   7    4.60    9.20
 -15   8   7   -1.50    7.90
  15   8  -7    8.70    8.30
 -14   8   7   29.20   10.60
  14   8  -7   36.40   10.70
  13   8  -7    7.90    7.80
 -13   8   7    6.30    8.30
  12   8  -7  198.88   21.60
 -12   8   7  209.58   23.00
 -11   8   7    3.90    6.10
  11   8  -7  -10.40    5.70
 -10   8   7  186.88   19.90
  10   8  -7  177.08   20.00
  -9   8   7   35.70    9.00
   9   8  -7   36.90    9.40
   8   8  -7   55.69   10.90
  -8   8   7   50.89   10.90
  -7   8   7   40.60    9.20
  -7   8   7   26.90    4.10
   7   8  -7   39.10    9.60
  -6   8   7   24.90    6.90
   6   8  -7   26.10    7.80
  -6   8   7   26.00    4.60
  -5   8   7  502.75   22.80
   5   8  -7  495.45   28.10
  -5   8   7  493.35   26.90
   4   8  -7   67.49   10.50
  -4   8   7   73.39    8.20
  -4   8   7   47.00    8.50
   3   8  -7  310.57   20.50
  -3   8   7  309.57   18.80
  -3   8   7  299.47   17.10
  -2   8   7  156.58   13.60
   2   8  -7  143.09   15.10
   1   8  -7    4.10    5.00
  -1   8   7    6.00    4.20
   0   8   7    3.40    4.50
   0   8  -7    6.50    4.60
  -1   8  -7  529.05   28.20
   1   8   7  533.85   28.00
  -2   8  -7   53.19    9.20
   2   8   7   54.89    9.90
   3   8   7  667.33   35.10
  -3   8  -7  715.73   34.30
   4   8   7  306.67   20.90
  -4   8  -7  267.77   18.60
   5  -8   7    5.00    5.30
   5   8   7   -0.40    5.60
   6  -8   7    1.90    4.80
   6   8   7   -3.10    5.40
   7  -8   7    1.90    5.20
   7   8   7   -3.50    5.30
   8  -8   7   24.70    7.70
  -8   8  -7   19.00    7.30
   8   8   7   20.50    8.60
   9  -8   7   74.29   11.40
  -9   8  -7   80.39   12.50
   9   8   7  112.19   17.30
  10  -8   7    1.30    5.00
  10   8   7   12.90    8.50
 -10   8  -7   -0.10    5.40
 -11   8  -7   22.20    8.30
  11   8   7   33.00   11.80
  12   8   7   11.80    8.90
 -12   8  -7   26.50    9.50
  13   8   7   23.10   11.20
 -13   8  -7   35.10   10.30
 -14   8  -7   -2.60    6.80
  14   8   7  -10.30    8.40
  15   8   7   30.60   13.20
  16   8   7   49.99   14.70
 -18   9   7  114.59   20.40
  18   9  -7  144.79   22.00
 -17   9   7    6.90   10.50
  17   9  -7   -8.00    8.00
  16   9  -7  119.99   18.90
 -16   9   7  120.49   20.10
 -15   9   7   30.80   11.80
  15   9  -7   28.60   11.80
 -14   9   7   15.60    9.90
  14   9  -7   22.10    9.90
 -13   9   7    9.90    9.00
  13   9  -7    0.70    7.20
 -12   9   7   -1.50    5.80
  12   9  -7   -2.20    6.20
  11   9  -7    6.30    7.70
 -11   9   7    2.80    5.60
 -10   9   7   -4.30    5.40
  10   9  -7   -0.90    5.90
  -9   9   7  110.39   15.30
   9   9  -7   99.69   15.10
  -8   9   7  266.77   23.30
   8   9  -7  265.87   24.20
   7   9  -7  355.56   25.10
  -7   9   7  383.36   24.60
  -6   9   7  298.57   21.10
  -6   9   7  310.17   16.00
   6   9  -7  312.57   22.00
  -5   9   7  100.39    9.80
  -5   9   7   67.69   10.90
   5   9  -7   93.39   13.70
  -4   9   7   51.89    9.30
   4   9  -7   62.09   10.70
  -4   9   7   36.10    6.70
   3   9  -7  350.06   22.40
  -3   9   7  313.87   18.50
   2   9  -7    0.40    5.30
  -2   9   7    0.10    3.70
  -1   9   7   27.30    7.20
   1   9  -7   37.10    8.10
   0   9   7  111.79   13.10
   0   9  -7   95.39   13.00
  -1   9  -7  163.38   16.50
   1   9   7  149.99   15.70
  -2   9  -7   -6.80    3.40
   2   9   7    1.30    5.40
  -3   9  -7   -2.30    4.30
   3   9   7   -0.70    5.00
   4   9   7   67.49   12.40
  -4   9  -7   69.89   10.80
  -5   9  -7   30.10    7.90
   5   9   7   25.10    8.60
   6   9   7  121.49   16.70
  -7   9  -7  229.78   19.90
   7   9   7  213.58   22.70
  -8   9  -7   -0.70    4.80
  -8   9  -7   -0.40    4.70
   8   9   7   -8.60    5.10
  -9   9  -7  109.99   15.30
   9   9   7  123.99   18.10
  -9   9  -7  114.49   14.20
 -10   9  -7   35.00   10.30
  10   9   7   24.30   10.10
 -11   9  -7   55.89   11.80
  11   9   7   38.50   12.60
  12   9   7   52.79   13.60
 -12   9  -7   50.29   11.90
 -13   9  -7    0.00    6.70
  13   9   7    5.90   10.60
  14   9   7   62.39   15.10
 -14   9  -7   52.49   13.00
  15   9   7   52.39   15.50
 -18  10   7  -10.70    6.70
  18  10  -7   12.60   10.40
  17  10  -7  128.29   20.60
 -17  10   7   82.49   16.70
 -16  10   7   -1.80    7.10
  16  10  -7   12.60    9.50
 -15  10   7   13.70   10.10
  15  10  -7   10.70    9.50
  14  10  -7   28.10   11.50
 -14  10   7   28.90   11.40
  13  10  -7    9.60    8.80
 -13  10   7   17.10    9.80
  12  10  -7  113.79   17.30
 -12  10   7   85.99   15.60
 -11  10   7   31.00   11.50
  11  10  -7   42.60   11.10
 -10  10   7   32.10    9.70
  10  10  -7    8.30    7.20
  -9  10   7    5.50    6.60
   9  10  -7    9.40    7.20
  -8  10   7   27.90    9.00
   8  10  -7   39.20   10.80
   7  10  -7   44.30   11.20
  -7  10   7   39.00   10.70
  -6  10   7   13.10    7.10
  -6  10   7   22.70    5.30
   6  10  -7   12.70    7.60
   5  10  -7  268.07   23.90
  -5  10   7  291.67   16.90
  -5  10   7  318.17   21.70
  -4  10   7   41.60    7.40
  -4  10   7   42.80    9.10
   4  10  -7   64.19   12.30
  -3  10   7    7.50    5.00
   3  10  -7   14.70    6.80
   2  10  -7  154.98   17.00
  -2  10   7  113.09   12.70
   1  10  -7   86.79   12.80
  -1  10   7   51.79    9.60
   0  10  -7  410.96   25.80
   0  10   7  388.76   23.90
  -1  10  -7   61.69   10.40
   1  10   7   42.60    9.70
  -2  10  -7   74.39   12.10
   2  10   7   74.89   12.60
  -3  10  -7  137.89   15.50
   3  10   7  145.99   17.00
   4  10   7  183.88   20.00
  -4  10  -7  170.48   17.40
  -5  10  -7    5.00    5.60
   5  10   7    9.10    7.40
  -6  10  -7  169.88   17.20
   6  10   7  204.38   22.30
   7  10   7   -3.40    5.70
  -7  10  -7    1.00    4.70
   8  10   7   13.20    8.80
  -8  10  -7   13.50    6.00
  -8  10  -7   -1.20    5.30
  -9  10  -7   10.30    7.90
  -9  10  -7   23.40    7.20
   9  10   7   15.30    9.60
 -10  10  -7    9.30    7.30
  10  10   7   27.90   11.30
 -11  10  -7    4.10    6.50
  11  10   7    7.80    8.90
 -12  10  -7    0.60    6.80
  12  10   7    4.40    8.60
  13  10   7   23.80   12.40
 -13  10  -7   30.30   10.20
 -14  10  -7   73.29   16.00
  14  10   7   55.79   15.50
  15  10   7   11.20   12.40
 -17  11   7   11.70   10.20
  17  11  -7   -1.00   10.20
 -16  11   7    3.40    8.40
  16  11  -7   15.60   11.80
  15  11  -7  137.99   21.50
 -15  11   7  184.98   24.20
  14  11  -7    1.30    8.20
 -14  11   7   -3.10    6.70
  13  11  -7   72.69   16.20
 -13  11   7   64.79   14.80
 -12  11   7    8.20    7.40
  12  11  -7    3.50    7.40
 -11  11   7    1.40    6.30
  11  11  -7    5.30    8.10
  10  11  -7   -3.70    6.10
 -10  11   7   10.80    8.10
   9  11  -7    4.60    7.70
  -9  11   7   12.10    7.20
  -8  11   7    7.80    6.80
   8  11  -7   16.70    8.50
   7  11  -7   -3.10    6.80
  -7  11   7    3.10    5.70
   6  11  -7   18.40    8.20
  -6  11   7   29.70    9.20
  -5  11   7    1.50    5.50
  -5  11   7   11.20    5.10
   5  11  -7   35.90   10.40
   4  11  -7   13.40    7.30
  -4  11   7   19.50    7.60
  -4  11   7   18.80    5.90
   3  11  -7  140.59   17.30
  -3  11   7  154.08   15.00
  -2  11   7   14.50    6.40
   2  11  -7    6.40    6.30
  -1  11   7  350.46   22.10
   1  11  -7  324.77   23.60
   0  11  -7   20.80    7.20
   0  11   7   12.60    6.10
  -1  11  -7   42.20    9.30
   1  11   7   46.20   10.30
   2  11   7   11.70    7.20
  -2  11  -7    5.60    6.10
   3  11   7    5.80    6.60
  -3  11  -7   12.40    6.90
   4  11   7   -2.50    6.40
  -4  11  -7    1.50    5.30
  -5  11  -7   -3.90    4.50
   5  11   7    6.80    6.80
  -6  11  -7    8.50    6.50
   6  11   7   -1.40    6.70
   7  11   7   -0.90    7.50
  -7  11  -7   -3.00    5.70
  -8  11  -7    4.90    6.40
  -8  11  -7    2.70    5.80
   8  11   7    2.50    7.50
   9  11   7    1.50    8.00
  -9  11  -7    8.60    7.10
  10  11   7    6.80   10.00
 -10  11  -7   -6.10    5.50
  11  11   7   60.89   16.00
 -11  11  -7   69.29   14.70
 -12  11  -7   17.30    9.50
  12  11   7   19.60   11.00
  13  11   7   33.90   13.00
 -13  11  -7   25.10   10.70
 -14  11  -7   14.10   10.10
  14  11   7   -4.10   10.10
  16  12  -7   58.69   16.10
 -16  12   7   74.99   17.60
 -15  12   7   14.00   10.40
  15  12  -7   46.80   14.90
 -14  12   7   15.60   10.80
  14  12  -7   26.00   12.30
 -13  12   7   67.29   15.50
  13  12  -7  113.89   18.70
 -12  12   7   -8.90    6.40
  12  12  -7   26.90   11.20
  11  12  -7   -7.70    8.00
 -11  12   7    2.40    7.40
  10  12  -7    1.90    8.50
 -10  12   7   -5.80    6.90
   9  12  -7   20.60   10.50
  -9  12   7   53.59   12.80
  -8  12   7   50.59   12.20
   8  12  -7   28.10   10.90
  -7  12   7   16.90    8.20
   7  12  -7   18.50    9.70
  -6  12   7   62.69   12.70
   6  12  -7   67.59   13.90
  -5  12   7   -4.20    4.90
  -5  12   7   -0.20    4.40
   5  12  -7    2.20    7.00
   4  12  -7  149.88   19.50
  -4  12   7  152.58   18.30
  -4  12   7  164.98   15.40
  -3  12   7    8.80    5.40
   3  12  -7   -3.10    5.30
  -2  12   7   14.00    7.00
   2  12  -7   17.50    9.00
  -1  12   7  137.49   15.80
   1  12  -7  124.39   16.90
   0  12  -7   70.79   12.90
   0  12   7   47.80   10.40
   1  12   7    3.60    6.10
  -1  12  -7   -9.20    4.10
   2  12   7   19.80    8.20
  -2  12  -7   38.60    9.30
   3  12   7   -3.30    6.60
  -3  12  -7   -3.20    5.70
   4  12   7    3.50    6.70
  -4  12  -7   20.50    8.10
   5  12   7    0.70    7.30
  -5  12  -7    1.50    5.60
  -6  12  -7   24.70    8.30
   6  12   7   44.60   13.00
   7  12   7   22.30    9.90
  -7  12  -7   31.50    8.70
  -8  12  -7   76.89   14.80
   8  12   7   79.89   16.90
   9  12   7   -1.30    8.60
  -9  12  -7    8.60    8.60
  10  12   7   -7.90    7.10
 -10  12  -7    3.20    7.30
 -11  12  -7   10.10    9.20
  11  12   7   11.00   11.50
 -12  12  -7   19.90   10.50
  12  12   7    8.70   10.80
 -13  12  -7    0.40    7.80
  13  12   7   14.30   11.60
 -15  13   7   76.59   17.60
  15  13  -7   21.00   12.30
 -14  13   7   -3.70    8.50
  14  13  -7    8.90    9.40
  13  13  -7   32.80   13.40
 -13  13   7   35.60   12.10
 -12  13   7    4.10    7.60
  12  13  -7    7.20    9.50
  11  13  -7    3.60    8.80
 -11  13   7   10.10    7.50
  10  13  -7   18.00   10.90
 -10  13   7   15.60    9.10
  -9  13   7   28.50   10.40
   9  13  -7   13.50    9.80
   8  13  -7   -9.40    6.00
  -8  13   7   -7.90    5.50
   7  13  -7    8.10    9.00
  -7  13   7    9.00    7.60
  -6  13   7   25.30    9.80
   5  13  -7    3.50    8.40
  -5  13   7   -5.70    5.60
  -4  13   7   -0.60    5.30
   4  13  -7   -4.10    6.60
  -4  13   7    2.90    6.50
  -3  13   7   24.40    7.80
   3  13  -7   27.30   10.60
  -2  13   7    6.70    6.80
   2  13  -7    7.90    7.70
   1  13  -7   76.89   14.00
  -1  13   7   94.39   13.40
   0  13   7    5.40    5.90
   0  13  -7    7.60    7.60
  -1  13  -7   10.40    7.70
   1  13   7   25.40    9.40
  -2  13  -7   22.50    8.60
   2  13   7   21.40    9.60
   3  13   7   13.70    8.80
  -3  13  -7   25.00    9.10
   4  13   7   11.40    8.20
  -4  13  -7   13.00    7.50
   5  13   7   40.80   12.60
  -5  13  -7   19.80    8.20
  -6  13  -7    7.60    6.90
   6  13   7   -2.90    7.90
   7  13   7    6.60    8.90
   8  13   7    3.20    8.10
  -8  13  -7   -2.80    6.00
  -9  13  -7   -3.60    6.70
   9  13   7   -4.60    9.20
  10  13   7   24.90   13.10
 -10  13  -7   30.70   11.80
  11  13   7    1.40    9.20
 -11  13  -7    2.70    8.70
 -12  13  -7   -5.90    8.00
  12  13   7   -2.10    9.60
  14  14  -7    3.70   10.60
 -14  14   7   22.50   12.50
  13  14  -7   53.49   15.60
 -13  14   7   49.30   15.40
  12  14  -7   17.30   11.70
 -12  14   7   12.80    9.70
  11  14  -7    3.00    9.60
 -11  14   7    7.60    9.70
 -10  14   7   27.60   11.30
  10  14  -7   20.80   11.50
  -9  14   7   -1.80    7.90
   9  14  -7    0.50    7.90
  -8  14   7   39.40   12.60
   8  14  -7   30.70   12.40
   7  14  -7   42.50   12.40
  -7  14   7   12.90    8.90
  -6  14   7    3.50    6.90
   6  14  -7    5.90    9.40
   5  14  -7    0.00    8.50
  -5  14   7    3.90    6.90
  -4  14   7  232.48   24.40
   4  14  -7  219.38   24.70
   3  14  -7   57.19   13.30
  -3  14   7   74.99   12.40
  -2  14   7  105.49   14.80
   2  14  -7  126.89   18.70
  -1  14   7    1.00    5.90
   1  14  -7   -6.70    5.40
   0  14  -7   36.00   10.50
   0  14   7   30.10    9.90
   1  14   7   51.99   12.50
  -1  14  -7   35.40   10.40
  -2  14  -7   85.99   14.80
   2  14   7   50.99   11.80
   3  14   7   68.79   13.90
  -3  14  -7   45.30   11.60
  -4  14  -7    0.50    7.00
   4  14   7    9.40    9.40
  -5  14  -7   24.20    9.20
   5  14   7    3.70    8.70
   6  14   7   35.70   12.10
   7  14   7  189.28   23.70
   8  14   7   12.40    9.60
  -8  14  -7   -0.60    8.10
   9  14   7   25.80   12.00
  -9  14  -7   -1.80    7.80
 -10  14  -7   88.09   17.50
  10  14   7  107.09   21.50
  12  15  -7    6.90   10.30
 -12  15   7   -1.90    8.80
 -11  15   7    3.60    9.00
  11  15  -7    1.20   10.00
  10  15  -7    3.50   10.60
 -10  15   7   -2.20    7.20
  -9  15   7    2.30   10.00
   9  15  -7   -4.30   10.60
   8  15  -7   18.20   11.20
  -8  15   7    5.00    9.20
  -7  15   7   -8.20    6.40
   7  15  -7   -8.30    8.60
  -6  15   7   62.39   15.00
   6  15  -7   96.09   17.70
   5  15  -7   -1.50    7.30
  -5  15   7   -6.40    5.90
   4  15  -7   -4.50    8.00
  -4  15   7   -6.20    5.50
   3  15  -7   23.50   10.70
  -2  15   7   -2.20    6.00
   2  15  -7   -5.30    6.10
   1  15  -7   16.30    9.50
  -1  15   7    3.80    7.50
   0  15   7    7.40    8.40
   0  15  -7   -5.60    6.70
  -1  15  -7   63.69   13.20
   1  15   7   79.59   14.70
   2  15   7   29.30   10.70
  -2  15  -7   16.30    9.60
   3  15   7   80.59   15.20
  -3  15  -7   62.09   13.30
  -4  15  -7   18.90    9.00
   4  15   7   12.70   10.30
   5  15   7   32.10   12.00
   6  15   7   -3.00    9.40
   7  15   7   12.10   10.60
   8  15   7   -0.10    9.20
  -8  15  -7   10.80   10.10
   9  15   7   73.39   17.00
  -9  15  -7   70.49   16.90
 -10  16   7   16.50   10.60
  10  16  -7   64.69   16.00
  -9  16   7   25.70   12.30
   9  16  -7   12.50   11.20
  -8  16   7   25.10   11.90
   8  16  -7   19.20   12.10
   7  16  -7   -2.20    8.10
  -7  16   7   -0.10    8.60
   6  16  -7   28.40   11.90
  -6  16   7   25.50   11.70
  -5  16   7   42.20   13.00
   5  16  -7   47.70   14.40
  -4  16   7    9.20    8.30
   4  16  -7  -17.30    6.40
   3  16  -7   62.79   14.70
  -3  16   7   46.40   12.20
   2  16  -7   -5.10    6.90
  -1  16   7    0.20    8.20
   1  16  -7   -0.70    8.10
   0  16   7   29.90   10.70
   0  16  -7   20.90   10.80
  -1  16  -7   -9.60    7.00
   1  16   7   -8.60    5.60
   2  16   7    2.40    9.10
  -2  16  -7   -1.10    7.00
  -3  16  -7   27.50   10.50
   3  16   7   26.30   12.30
   4  16   7   24.80   12.30
   5  16   7   62.19   15.50
   6  16   7    7.40    9.20
   7  16   7    6.40   11.60
  -7  17   7   -3.90    9.00
   7  17  -7    5.50    9.80
  -6  17   7   90.89   18.80
   6  17  -7   91.09   19.70
  -5  17   7    7.00    9.40
   5  17  -7   -4.70    9.00
  -4  17   7    3.20    8.00
   4  17  -7   -3.00    9.40
   3  17  -7    0.50    7.80
  -3  17   7    9.10    8.90
   2  17  -7    1.20    8.60
   1  17  -7   34.90   11.80
   0  17   7   -7.90    7.00
   0  17  -7   -3.80    7.40
  -1  17  -7    7.80    8.30
   1  17   7   -1.90    7.50
  -2  17  -7    2.40    8.60
   2  17   7   -0.50   10.70
   3  17   7    5.90   10.80
   4  17   7   27.60   12.90
 -21   0   8   -6.70    7.10
 -20   0   8   66.89   15.60
 -19   0   8    7.40    9.00
 -18   0   8   90.59   15.80
 -17   0   8    4.80    8.10
 -16   0   8   16.00    8.30
 -15   0   8    0.10    6.40
 -14   0   8   61.99   12.60
  13   0  -8   -8.90    2.70
 -13   0   8    0.20    6.30
 -12   0   8    9.10    5.90
  12   0  -8    6.60    3.80
 -11   0   8   -3.50    4.30
  11   0  -8    7.80    3.60
 -10   0   8   34.80    8.00
  10   0  -8   36.80    5.70
   9   0  -8    1.80    2.50
  -9   0   8   -2.00    3.50
  -8   0   8  388.86   21.00
   8   0  -8  336.77   16.90
   7   0  -8    0.50    2.60
  -7   0   8    0.90    3.70
  -6   0   8   12.80    4.60
   6   0  -8    7.10    3.00
  -5   0   8   -1.40    2.90
  -5   0   8   -2.40    2.60
  -4   0   8 1525.55   57.89
  -4   0   8 1502.15   58.29
  -3   0   8    3.10    2.40
  -3   0   8    1.00    3.00
  -2   0   8    2.10    3.10
  -2   0   8    0.00    2.00
  -1   0   8    1.00    2.00
  -1   0   8   -0.70    3.20
   0   0   8 1385.56   54.79
   1   0   8    2.70    3.40
  -1   0  -8   -0.90    1.30
   2   0   8   39.60    6.90
  -2   0  -8   52.29    3.10
   3   0   8   -1.50    3.50
  -3   0  -8   -0.80    1.00
   4   0   8   92.89   10.70
  -4   0  -8  108.79    5.30
   5   0   8   -3.10    3.00
  -5   0  -8   -0.30    1.40
   6   0   8  138.69   14.10
  -6   0  -8   98.99    6.30
   7   0   8   -4.80    3.30
  -7   0  -8   -3.70    1.80
   8   0   8   72.79   11.30
  -8   0  -8   77.79    7.20
  -9   0  -8    2.10    3.00
   9   0   8   -3.60    4.00
  10   0   8    8.30    6.40
 -10   0  -8    2.80    3.40
  11   0   8    0.00    5.00
  12   0   8  217.78   21.20
  13   0   8    1.30    6.40
  14   0   8   14.20    9.10
  15   0   8   -3.80    6.50
  16   0   8   73.09   14.40
 -21  -1   8   -1.80    8.10
 -21   1   8    5.20    9.90
 -20  -1   8    4.80    9.10
 -20   1   8   -0.80    8.40
 -19  -1   8    5.10    9.50
 -19   1   8   -6.40    5.80
 -18  -1   8    4.60    7.20
 -18   1   8   11.40   10.10
 -17  -1   8   19.90    9.40
 -17   1   8   12.90    9.40
 -16  -1   8   17.60    9.00
 -16   1   8   -3.80    6.30
 -15  -1   8   44.50   11.20
 -15   1   8   49.70   11.80
 -14  -1   8    7.10    6.70
  14   1  -8    0.50    4.40
 -14   1   8    7.70    6.50
 -13  -1   8  485.45   30.10
  13   1  -8  515.15   25.00
 -13   1   8  534.15   31.10
 -12  -1   8   12.00    6.70
  12  -1  -8    2.80    3.00
 -12   1   8    5.60    5.80
  12   1  -8    2.30    4.10
 -11  -1   8   19.00    7.10
  11  -1  -8   13.80    3.80
 -11   1   8    7.50    6.00
  11   1  -8   16.40    4.80
 -10  -1   8   60.89   10.10
  10  -1  -8   55.69    5.90
 -10   1   8   38.60    8.50
  10   1  -8   59.09    7.50
   9  -1  -8   79.59    6.90
  -9  -1   8   76.09   10.80
   9   1  -8   78.09    8.40
  -9   1   8   93.79   12.10
   8  -1  -8  185.78   10.30
  -8  -1   8  203.78   14.70
   8   1  -8  189.88   11.80
  -8   1   8  190.08   16.10
  -7  -1   8  177.68   14.70
   7  -1  -8  137.09    8.80
  -7   1   8  175.38   14.70
   7   1  -8  160.48   10.50
  -6  -1   8   76.99    9.30
   6   1  -8   95.09    9.00
  -6   1   8   93.79   10.10
  -6   1   8   83.29    7.30
  -5  -1   8  633.94   27.30
  -5  -1   8  613.74   28.10
  -5   1   8  629.24   28.10
  -5   1   8  628.44   26.10
  -4  -1   8  279.87   14.80
  -4  -1   8  283.67   15.20
  -4   1   8  264.57   14.80
  -4   1   8  275.87   14.00
  -3  -1   8  301.47   15.50
  -3  -1   8  282.47   14.80
  -3   1   8  281.27   14.70
  -3   1   8  282.47   14.50
  -2  -1   8   92.89    8.00
  -2  -1   8   89.89    9.00
  -2   1   8  104.59    7.10
  -2   1   8  109.79    9.20
  -1  -1   8 1501.15   57.89
  -1   1   8 1492.45   57.49
  -1   1   8 1444.56   54.39
   0  -1  -8   15.20    2.60
   0  -1   8   12.70    4.60
   0   1   8   17.30    4.90
   0   1   8   20.10    2.70
  -1  -1  -8   95.09    4.30
   1  -1   8  109.89   10.50
   1   1   8  111.69   10.30
   2  -1   8    8.00    4.30
   2   1   8    2.20    3.60
   3  -1   8    8.50    4.40
   3   1   8   13.20    5.30
   4  -1   8  165.68   14.60
   4   1   8  188.48   13.50
  -4   1  -8  187.88    9.20
   5  -1   8  236.18   15.80
   5   1   8  204.18   14.90
  -5   1  -8  217.58   10.80
  -6  -1  -8   68.49    4.40
   6  -1   8   74.79   10.00
  -6   1  -8   72.69    6.50
   6   1   8   82.39   11.00
  -7  -1  -8  103.09    6.40
   7  -1   8  115.89   12.70
  -7   1  -8  106.29    7.60
   7   1   8  107.49   13.20
   8  -1   8   92.09   12.00
  -8  -1  -8   98.49    7.00
   8   1   8  109.19   13.50
  -8   1  -8  112.59    9.30
   9  -1   8  629.84   33.20
  -9  -1  -8  654.43   27.30
  -9   1  -8  659.93   28.70
   9   1   8  674.43   34.70
  10  -1   8   48.60   10.00
 -10   1  -8   53.99    7.30
  10   1   8   45.20   10.00
  11  -1   8    9.70    6.50
  11   1   8   -3.80    5.80
  12  -1   8   18.80    8.40
  12   1   8    8.10    7.70
  13  -1   8   63.39   12.40
  13   1   8   60.59   11.90
  14  -1   8    4.00    7.60
  14   1   8   33.60   10.60
  15  -1   8   23.90    9.70
  15   1   8   49.60   12.60
  16   1   8    6.60    9.50
 -21  -2   8    2.70    9.90
 -21   2   8   19.80   11.80
 -20  -2   8   57.09   14.70
 -20   2   8   58.09   15.40
 -19  -2   8    2.70    8.30
 -19   2   8   -0.70    7.70
 -18  -2   8   19.20    9.90
 -18   2   8   15.80    9.90
 -17  -2   8   13.80    9.10
 -17   2   8    3.10    7.20
 -16  -2   8   34.00   10.70
 -16   2   8   28.90   10.40
 -15  -2   8    8.10    6.90
  15   2  -8   15.00    5.80
 -15   2   8   18.10    8.70
 -14  -2   8  233.78   22.50
 -14   2   8  226.58   22.80
  14   2  -8  230.78   16.10
 -13  -2   8  167.48   18.00
  13   2  -8  158.58   14.20
 -13   2   8  141.09   17.30
 -12  -2   8  336.87   22.60
  12   2  -8  328.67   19.10
 -12   2   8  332.37   22.40
  11  -2  -8   28.70    3.60
 -11  -2   8   31.10    8.30
 -11   2   8   28.90    7.90
  11   2  -8   19.20    5.70
  10  -2  -8    0.90    2.00
 -10  -2   8    2.10    5.00
  10   2  -8   -1.10    3.20
 -10   2   8   -3.80    3.60
   9  -2  -8  594.44   23.40
  -9  -2   8  635.64   30.50
   9   2  -8  554.94   27.20
  -9   2   8  585.44   29.90
   8  -2  -8    3.70    2.20
  -8  -2   8    3.40    4.40
   8   2  -8   -0.70    3.10
  -8   2   8   -1.90    3.40
  -7  -2   8  114.79   12.10
   7  -2  -8  110.59    7.00
   7   2  -8  133.59   11.20
  -7   2   8  120.89   12.40
  -6  -2   8   32.10    6.80
  -6   2   8   37.00    6.60
  -6   2   8   51.99    5.30
   6   2  -8   53.39    7.40
  -5  -2   8   91.49    9.80
  -5   2   8   87.49    6.50
   5   2  -8   74.89    8.30
  -5   2   8  100.19   10.00
  -4  -2   8  794.92   33.90
  -4  -2   8  764.72   33.40
  -4   2   8  777.42   31.60
  -4   2   8  789.42   32.90
  -3  -2   8   86.09    8.90
  -3  -2   8   58.59    7.10
  -3   2   8   63.09    6.80
  -3   2   8   71.69    7.20
  -2  -2   8  427.26   20.70
  -2   2   8  405.96   18.30
  -2   2   8  413.56   19.70
  -1  -2   8  283.87   16.20
  -1   2   8  279.97   12.80
  -1   2   8  277.77   15.40
   0  -2   8   18.10    5.10
   0   2   8   20.40    2.70
   0   2   8   18.70    4.90
   1  -2   8  419.86   21.50
   1   2   8  427.16   21.60
   1   2   8  429.26   15.80
   2  -2   8  305.47   17.10
   2   2   8  270.57   16.70
   3  -2   8   65.39    8.90
   3   2   8   62.79    8.80
   4  -2   8    2.00    3.60
   4   2   8   12.80    4.80
   5  -2   8  141.19   13.60
   5   2   8  159.08   15.10
  -5   2  -8  158.98    9.50
   6  -2   8  235.98   15.60
   6   2   8  170.78   16.60
  -6   2  -8  215.78   11.90
   7  -2   8   36.10    7.50
   7   2   8   26.70    7.50
  -7   2  -8   27.60    5.00
   8  -2   8   94.69   12.50
   8   2   8  104.39   13.40
  -8   2  -8  105.49    9.80
   9  -2   8  272.47   19.30
  -9   2  -8  285.97   16.10
   9   2   8  278.17   20.70
  10  -2   8   44.10    9.20
 -10   2  -8   51.29    7.80
  10   2   8   48.00   10.40
  11  -2   8    7.20    6.80
 -11   2  -8    0.40    4.10
  11   2   8    6.90    6.60
  12  -2   8   12.90    7.30
  12   2   8   28.60   10.00
  13  -2   8   -3.70    6.00
  13   2   8   -9.60    4.40
  14  -2   8   -7.50    6.00
  14   2   8   -7.10    5.40
  15   2   8   29.90   10.00
  16   2   8   36.00   12.00
  17   2   8   76.99   16.20
 -21  -3   8   53.89   14.90
 -21   3   8   40.30   13.40
 -20  -3   8   -2.70    8.20
 -20   3   8   10.30    9.70
 -19  -3   8    5.10    9.20
 -19   3   8    1.60    8.20
 -18  -3   8  147.49   20.60
 -18   3   8   84.79   17.20
 -17  -3   8   27.40   10.20
 -17   3   8   40.30   12.60
 -16  -3   8   49.30   12.10
 -16   3   8   45.10   12.50
  16   3  -8   42.40    9.40
 -15  -3   8  -10.30    4.00
  15   3  -8   -4.40    4.50
 -15   3   8    9.60    8.00
 -14  -3   8   -2.10    5.40
 -14   3   8    7.80    7.00
  14   3  -8    3.50    5.00
 -13  -3   8   51.49   11.10
  13   3  -8   48.10    8.90
 -13   3   8   93.59   14.00
 -12  -3   8  166.28   17.80
  12   3  -8  172.68   15.80
 -12   3   8  159.68   17.50
 -11  -3   8  113.59   14.60
 -11   3   8  110.89   14.40
  11   3  -8  108.19   11.90
 -10  -3   8  150.48   15.90
 -10   3   8  176.58   16.90
  10   3  -8  185.98   15.40
  -9  -3   8   22.70    6.70
   9   3  -8   22.70    5.90
  -9   3   8   20.70    6.70
  -8  -3   8  334.77   20.80
   8  -3  -8  385.06   15.20
   8  -3  -8  347.07   14.50
   8   3  -8  361.06   20.00
  -8   3   8  375.36   21.20
  -7  -3   8  243.38   15.90
   7   3  -8  216.88   14.40
  -7   3   8  240.48   10.70
  -7   3   8  205.58   14.70
  -6  -3   8   64.39    8.90
  -6   3   8   65.59    8.60
  -6   3   8   65.19    5.70
   6   3  -8   64.29    8.40
  -5  -3   8  125.29   11.90
  -5   3   8  133.09   11.90
  -5   3   8  104.99    7.30
   5   3  -8   95.49    9.90
   4   3  -8   51.79    7.40
  -4   3   8   57.29    7.20
  -4   3   8   49.80    5.70
  -3  -3   8  106.79   10.90
  -3   3   8  125.89    8.70
  -3   3   8  113.39    8.50
  -2  -3   8  347.47   18.50
  -2   3   8  338.07   16.00
  -2   3   8  339.07   17.10
  -1  -3   8   10.70    4.70
  -1   3   8   19.60    3.60
  -1   3   8   11.80    4.00
   0  -3   8   -6.80    2.50
   0   3   8    0.70    1.80
   0   3   8    0.90    3.10
   1  -3   8  456.75   23.20
   1   3   8  475.85   23.40
   1   3   8  461.25   18.10
   2  -3   8   14.10    5.00
   2   3   8   15.70    1.70
   2   3   8    5.90    4.30
   3  -3   8  168.58   12.80
   3   3   8  197.18   13.90
   4  -3   8  115.09   11.30
   4   3   8   81.39   10.70
   5  -3   8  424.66   23.30
   5   3   8  427.26   24.10
   6  -3   8   51.79    8.90
  -6   3  -8   43.50    6.30
   6   3   8   47.00    9.50
   7  -3   8    5.50    5.00
  -7   3  -8    9.10    4.00
   7   3   8   -0.40    4.70
   8  -3   8  333.67   20.80
  -8   3  -8  333.77   18.50
   8   3   8  360.96   23.00
   9  -3   8   80.59   11.60
  -9   3  -8   74.39    9.50
   9   3   8   80.99   13.10
  10  -3   8  127.49   14.90
 -10   3  -8  134.59   13.00
  10   3   8  122.59   16.50
  11  -3   8   -5.80    4.50
  11   3   8   18.40    8.80
 -11   3  -8    5.40    5.00
  12  -3   8   10.60    6.70
  12   3   8   18.20    8.10
  13  -3   8    3.50    5.90
  13   3   8   -5.10    5.80
  14  -3   8   -8.80    5.20
  14   3   8   20.30    9.70
  15   3   8    6.10   10.20
  16   3   8   12.20   10.30
  17   3   8   19.70   12.40
 -21  -4   8   49.80   14.60
 -21   4   8   23.30   12.10
 -20  -4   8   37.60   13.50
 -20   4   8   32.30   12.40
 -19  -4   8    4.00    8.10
 -19   4   8  -10.10    6.30
 -18  -4   8   27.90   10.70
 -18   4   8   13.00   10.00
 -17  -4   8   35.50   11.30
 -17   4   8   40.60   11.70
 -16  -4   8    7.00    7.30
  16   4  -8   -3.30    5.50
 -16   4   8   -2.10    6.10
 -15  -4   8   27.00    9.00
  15   4  -8   41.00    9.40
 -15   4   8   39.00   10.50
 -14  -4   8  134.79   17.10
 -14   4   8  128.49   17.20
  14   4  -8  126.59   15.00
 -13  -4   8   43.10   10.40
 -13   4   8   34.70    9.80
  13   4  -8   29.10    8.20
 -12  -4   8   56.49   11.30
 -12   4   8   67.29   12.00
  12   4  -8   71.29   11.00
 -11  -4   8  102.19   13.90
 -11   4   8  114.09   14.20
  11   4  -8  100.79   12.60
 -10  -4   8  214.08   19.20
  10   4  -8  229.18   16.20
 -10   4   8  234.78   20.70
  -9  -4   8  444.06   25.20
  -9   4   8  432.46   24.80
   9   4  -8  424.66   23.40
  -8  -4   8   80.19   11.10
  -8   4   8   40.60    8.00
   8   4  -8   64.19    8.80
  -7  -4   8  118.19   13.20
   7   4  -8  130.79   12.50
  -7   4   8  132.49    6.70
  -7   4   8  132.19   12.80
  -6  -4   8  201.88   14.50
   6   4  -8  186.18   13.60
  -6   4   8  213.48   10.10
  -6   4   8  192.58   13.90
  -5   4   8  245.38   15.40
   5   4  -8  247.48   16.20
  -5   4   8  272.67   12.80
  -4   4   8    4.40    2.80
  -4   4   8    7.50    4.10
   4   4  -8    2.00    3.90
  -3   4   8  149.19   10.10
  -3   4   8  164.18   10.90
   3   4  -8  200.88   13.20
  -2   4   8    9.40    3.30
  -2   4   8    2.60    3.30
  -1  -4   8   16.90    5.40
  -1   4   8   25.50    5.30
  -1   4   8   27.60    4.40
   0  -4   8   58.39    8.40
   0   4   8   66.59    8.30
   0   4   8   56.09    5.70
   1  -4   8    5.00    3.80
   1   4   8    4.40    1.90
   1   4   8    8.50    4.00
   2  -4   8  454.15   23.40
   2   4   8  446.16   23.60
   2   4   8  443.46   17.90
   3  -4   8  662.83   31.50
   3   4   8  662.23   32.10
   4  -4   8   11.10    4.40
   4   4   8    0.90    1.40
   4   4   8    0.70    4.30
   5  -4   8   28.70    7.20
   5   4   8   17.70    6.30
   6  -4   8    6.50    4.40
   6   4   8    8.00    6.00
  -6   4  -8    5.30    3.70
   7  -4   8   70.29   10.40
  -7   4  -8   83.59    9.60
   7   4   8   61.19   10.60
   8  -4   8  162.78   15.70
   8   4   8  102.09   14.50
  -8   4  -8  115.19   11.70
   9  -4   8   33.20    8.00
  -9   4  -8   34.40    7.00
   9   4   8   22.60    8.80
  10  -4   8   77.39   12.20
  10   4   8   60.09   12.20
 -10   4  -8   64.29    9.50
  11  -4   8  213.48   19.90
 -11   4  -8  229.38   18.90
  11   4   8  203.18   21.50
  12  -4   8   18.90    7.80
  12   4   8   38.20   10.20
 -12   4  -8   25.60    7.40
  13  -4   8  105.39   14.40
  13   4   8   62.69   14.90
  14   4   8   29.70   11.00
  15   4   8   35.60   12.50
  16   4   8   -0.70    9.70
  17   4   8   26.30   13.50
 -20  -5   8   44.60   13.60
 -20   5   8   54.39   15.90
 -19  -5   8   12.10   10.50
 -19   5   8   15.80   11.20
 -18  -5   8   47.70   13.60
 -18   5   8   62.49   14.50
 -17  -5   8    7.80    8.70
  17   5  -8   11.20    8.10
 -17   5   8   12.40    9.10
 -16  -5   8    7.30    7.90
  16   5  -8   11.10    7.50
 -16   5   8   -1.50    6.30
 -15  -5   8   30.90    9.80
  15   5  -8   36.00    9.50
 -15   5   8   30.30   11.50
 -14  -5   8    2.60    6.30
  14   5  -8   11.10    7.10
 -14   5   8    4.70    6.90
 -13  -5   8   12.20    7.80
  13   5  -8   13.50    7.40
 -13   5   8   24.10    8.70
 -12  -5   8  204.28   21.10
  12   5  -8  200.08   19.20
 -12   5   8  226.38   21.90
 -11  -5   8   41.10    9.80
  11   5  -8   44.90    9.30
 -11   5   8   43.80   10.00
 -10  -5   8   56.99   10.10
  10   5  -8   21.30    7.10
 -10   5   8   41.40    9.30
  -9  -5   8    1.60    4.80
  -9   5   8   -1.20    4.20
   9   5  -8   -0.80    3.80
   8   5  -8  129.39   13.90
  -8   5   8   89.59   12.10
   7   5  -8   74.79   10.60
  -7   5   8   90.39   11.40
  -7   5   8   73.19    4.70
  -6   5   8   16.70    5.30
   6   5  -8   12.60    5.20
  -6   5   8    9.50    2.60
   5   5  -8   50.39    8.30
  -5   5   8   54.39    5.80
  -5   5   8   64.79    8.80
   4   5  -8   69.29    9.80
  -4   5   8   97.69   10.10
  -4   5   8   88.79    8.00
  -3   5   8   58.19    7.10
   3   5  -8   57.39    8.80
  -3   5   8   67.99    8.10
   2   5  -8   60.69    8.80
  -2   5   8   54.99    6.80
  -2   5   8   62.29    7.40
  -1  -5   8  394.86   21.20
  -1   5   8  358.56   19.30
  -1   5   8  369.76   17.80
   0  -5   8   69.49    9.30
   0   5   8   66.59    6.70
   0   5   8   74.99    9.00
   1  -5   8   41.10    7.20
   1   5   8   40.90    7.20
   2  -5   8  363.46   20.00
   2   5   8  311.77   19.60
   3  -5   8   54.79    8.60
   3   5   8   70.29   10.50
   4  -5   8   40.30    8.20
   4   5   8   47.80    8.90
   5  -5   8    9.80    5.50
   5   5   8    7.70    5.50
   6  -5   8   43.50    8.10
   6   5   8   47.10    9.40
   7  -5   8   53.19    9.20
  -7   5  -8   50.99    8.40
   7   5   8   56.39   10.80
   8  -5   8  155.38   15.70
  -8   5  -8  131.99   13.60
   8   5   8  135.89   16.00
   9  -5   8  113.09   13.60
   9   5   8  127.79   16.60
  -9   5  -8  121.89   13.50
  10  -5   8   33.70    8.70
  10   5   8   18.10    8.40
 -10   5  -8   37.40    8.50
  11  -5   8   -3.40    5.40
 -11   5  -8   -2.60    4.60
  11   5   8   -0.70    6.80
  12  -5   8   13.10    7.10
 -12   5  -8   -1.60    5.00
  12   5   8   11.30    7.20
  13   5   8   -8.00    7.20
  14   5   8   -0.30    8.60
  15   5   8   43.80   12.30
  16   5   8    3.00    9.40
  17   5   8   16.00   13.00
 -20  -6   8    5.10    8.40
 -20   6   8   -6.40    8.90
 -19  -6   8   99.89   18.20
 -19   6   8   91.89   17.80
 -18  -6   8    4.70    7.20
  18   6  -8   -1.40    8.70
 -18   6   8   -1.80    7.40
 -17  -6   8   41.80   12.00
 -17   6   8   54.79   14.30
  17   6  -8   43.00   11.00
 -16  -6   8    6.70    8.10
  16   6  -8    0.80    7.30
 -16   6   8   -7.40    6.10
 -15  -6   8    2.70    6.00
 -15   6   8   18.40    9.60
  15   6  -8   -2.40    6.20
 -14  -6   8    6.50    8.00
  14   6  -8    1.90    5.50
 -14   6   8   -0.40    5.20
 -13  -6   8   90.79   15.10
  13   6  -8  113.19   14.70
 -13   6   8  130.19   17.60
 -12  -6   8   86.79   13.90
 -12   6   8   96.79   14.40
  12   6  -8   73.89   12.00
 -11   6   8    8.60    6.10
  11   6  -8   12.00    7.10
  10   6  -8    5.80    5.80
 -10   6   8    6.10    6.00
   9   6  -8  152.58   16.90
  -9   6   8  224.38   19.70
  -8   6   8    5.50    5.50
   8   6  -8   18.20    6.50
  -7   6   8  381.56   15.80
   7   6  -8  370.16   23.00
  -7   6   8  399.66   22.90
   6   6  -8  206.58   15.80
  -6   6   8  240.98   11.50
  -6   6   8  212.38   15.30
   5   6  -8    1.70    4.10
  -5   6   8    8.50    3.00
  -5   6   8    6.50    4.10
   4   6  -8    1.90    4.20
  -4   6   8    2.50    3.50
  -4   6   8   -5.70    2.20
   3   6  -8  149.59   14.90
  -3   6   8  173.18   11.40
  -3   6   8  164.18   13.70
  -2   6   8   40.80    6.50
   2   6  -8   38.90    7.80
  -2   6   8   33.70    6.30
  -1   6   8  119.89   11.80
  -1   6   8  150.08   10.20
   1   6  -8  142.49   14.10
   0  -6   8   49.10    8.40
   0   6   8   70.09    9.40
   1  -6   8  351.56   21.20
   1   6   8  381.06   21.10
   2  -6   8    8.90    4.90
   2   6   8    4.50    4.30
   3  -6   8   92.99   11.30
   3   6   8   69.89   10.60
   4  -6   8    6.00    4.60
   4   6   8   -6.60    4.30
   5  -6   8    1.50    4.80
   5   6   8   -9.50    3.10
   6  -6   8  151.18   15.30
   6   6   8  114.89   15.00
   7  -6   8   48.00    9.60
  -7   6  -8   65.59    9.80
   7   6   8   39.90    9.60
   8  -6   8   73.39   11.10
  -8   6  -8   80.39   11.00
   8   6   8   56.39   11.70
   9  -6   8  159.78   16.60
  -9   6  -8  198.68   17.40
   9   6   8  116.19   16.60
  10  -6   8   13.50    7.00
 -10   6  -8    8.50    5.80
  10   6   8    0.00    6.50
  11  -6   8   -1.00    6.30
  11   6   8    4.50    8.00
 -11   6  -8   16.20    6.60
 -12   6  -8   -6.40    4.60
  12   6   8    1.70    8.00
  13   6   8   30.20   11.80
 -13   6  -8   49.30   12.90
  14   6   8   -1.70    7.10
  15   6   8   12.50    9.60
  16   6   8    2.50    8.90
 -20   7   8   -3.60    7.90
 -19   7   8   -8.40    8.90
 -18   7   8    9.90    9.40
  18   7  -8   19.60   10.50
 -17   7   8    8.60    9.10
  17   7  -8   -0.20    7.80
 -16   7   8   12.10    9.20
  16   7  -8    0.30    8.20
 -15   7   8  255.37   26.90
  15   7  -8  299.17   26.90
 -14   7   8   60.29   13.50
  14   7  -8   23.70    9.30
 -13   7   8  110.09   16.30
  13   7  -8   77.49   13.10
 -12   7   8   -4.10    5.30
  12   7  -8   -3.30    6.00
  11   7  -8   21.70    7.90
 -11   7   8   44.70   10.50
  10   7  -8   12.80    7.00
 -10   7   8    8.30    6.00
  -9   7   8   43.20    9.80
   9   7  -8   36.00    9.50
   8   7  -8   77.59   11.50
  -8   7   8   57.59   10.40
   7   7  -8   20.30    7.10
  -7   7   8   16.00    6.60
  -7   7   8   23.50    3.60
  -6   7   8  217.88   16.20
  -6   7   8  232.98   11.90
   6   7  -8  196.18   18.20
  -5   7   8    6.10    3.30
  -5   7   8   -0.30    4.00
   5   7  -8    7.20    5.20
  -4   7   8   13.40    5.40
   4   7  -8   13.70    6.30
  -4   7   8   10.80    4.00
   3   7  -8  500.95   26.90
  -3   7   8  489.55   23.40
  -3   7   8  468.35   24.40
  -2   7   8   37.00    6.60
   2   7  -8   37.90    8.30
  -2   7   8   33.70    6.20
   1   7  -8   64.59   10.40
  -1   7   8   61.09    8.70
   0   7   8   63.89    9.10
   0   7  -8   65.89   10.20
  -1   7  -8   32.50    7.40
   1   7   8   34.60    7.50
   2  -7   8   55.09    9.40
   2   7   8   36.60    8.00
   3  -7   8  233.78   17.00
   3   7   8  259.37   18.80
   4  -7   8   51.39    9.10
   4   7   8   72.69   12.00
   5  -7   8  122.69   13.80
   5   7   8   75.79   12.40
   6  -7   8   11.00    5.50
   6   7   8    6.50    6.80
   7  -7   8  106.79   12.90
   7   7   8   90.89   14.60
   8  -7   8   11.80    6.00
  -8   7  -8    8.40    6.00
   8   7   8    5.00    6.30
   9  -7   8   36.90    8.70
  -9   7  -8   48.90    9.90
   9   7   8   45.20   11.40
  10  -7   8    1.90    5.60
  10   7   8   -0.90    6.60
 -10   7  -8    5.00    5.60
  11  -7   8   78.89   12.80
  11   7   8   55.39   13.70
 -11   7  -8   53.89   11.00
  12   7   8   50.89   13.70
 -12   7  -8   51.29   11.10
  13   7   8   26.80   12.30
 -13   7  -8   12.40    7.80
  14   7   8   25.10   11.40
  15   7   8   23.70   12.10
  16   7   8   47.60   14.30
  19   8  -8   -0.60   11.40
 -19   8   8   -0.70    7.50
  18   8  -8    0.70    9.30
 -18   8   8    6.50   10.20
  17   8  -8   18.80   10.90
 -17   8   8   11.60    9.20
 -16   8   8    2.30    7.90
  16   8  -8    3.30    8.60
  15   8  -8  116.69   17.90
 -15   8   8   95.79   17.70
  14   8  -8   57.59   13.50
 -14   8   8   84.09   15.40
 -13   8   8    4.30    6.60
  13   8  -8   10.10    8.20
  12   8  -8   -2.70    7.30
 -12   8   8    8.70    7.20
  11   8  -8   11.50    7.90
 -11   8   8    1.90    5.80
 -10   8   8   46.10   10.60
  10   8  -8   59.19   12.80
   9   8  -8  959.30   45.90
  -9   8   8  864.81   44.50
  -8   8   8   -5.70    4.70
   8   8  -8   -1.10    5.90
  -7   8   8    4.00    2.70
   7   8  -8    6.90    5.90
  -7   8   8   -1.60    4.20
   6   8  -8  395.16   24.90
  -6   8   8  395.76   23.90
  -6   8   8  404.16   18.80
  -5   8   8  141.79   10.00
  -5   8   8  129.79   14.40
   5   8  -8  122.89   14.60
   4   8  -8   72.39   11.70
  -4   8   8   62.39    8.20
  -4   8   8   70.29   10.00
   3   8  -8  141.09   15.60
  -3   8   8  153.58   14.80
  -3   8   8  157.88   13.40
  -2   8   8  181.18   13.60
   2   8  -8  204.58   18.40
  -2   8   8  202.38   14.10
  -1   8   8   13.10    5.00
   1   8  -8   25.70    7.30
   0   8  -8   25.70    7.80
   0   8   8   29.80    7.00
  -1   8  -8   82.39   11.50
   1   8   8  113.39   13.20
   2   8   8   48.50    9.40
  -2   8  -8   52.49    9.70
   3   8   8  164.68   17.70
   4  -8   8  393.96   23.30
   4   8   8  365.56   24.80
   5  -8   8  199.58   18.00
   5   8   8  187.88   19.40
   6  -8   8  198.88   18.90
   6   8   8  158.28   18.60
   7  -8   8    2.70    5.50
   7   8   8   14.80    7.80
   8  -8   8   31.80    8.70
   8   8   8   13.70    8.20
  -8   8  -8   56.09   10.70
   9  -8   8   -4.50    5.20
   9   8   8   -2.90    6.30
  -9   8  -8    1.80    5.70
  10  -8   8   13.10    7.20
 -10   8  -8   13.60    7.20
  10   8   8   10.20    8.70
 -11   8  -8   -1.10    6.00
  11   8   8   -6.00    6.20
 -12   8  -8   31.80   10.10
  12   8   8   50.99   14.10
 -13   8  -8    2.20    7.40
  13   8   8    8.10   11.60
  14   8   8   60.59   16.00
  15   8   8   68.29   16.20
  18   9  -8    7.70   10.90
 -18   9   8   29.20   12.40
 -17   9   8   83.59   17.20
  17   9  -8   73.29   16.00
 -16   9   8    6.00    8.20
  16   9  -8   12.30    9.00
 -15   9   8  128.99   20.20
  15   9  -8  126.19   19.30
  14   9  -8   13.80    8.80
 -14   9   8    2.70    6.80
 -13   9   8   73.99   14.30
  13   9  -8   34.60   11.70
 -12   9   8   30.60   10.40
  12   9  -8   35.00   10.90
  11   9  -8   25.10    9.70
 -11   9   8    3.50    6.90
  10   9  -8   -1.40    5.80
 -10   9   8   -5.80    5.30
  -9   9   8   -0.30    6.00
   9   9  -8  -10.40    4.80
   8   9  -8    6.80    6.60
  -8   9   8   -1.00    4.90
  -7   9   8    6.00    6.00
   7   9  -8   -2.60    4.80
   6   9  -8   33.90    8.80
  -6   9   8   45.40    9.40
  -6   9   8   44.00    6.30
  -5   9   8  342.17   22.20
  -5   9   8  358.36   18.60
   5   9  -8  365.76   24.10
  -4   9   8   92.69   12.20
   4   9  -8  100.59   13.50
  -4   9   8   87.09    9.90
   3   9  -8  320.77   22.30
  -3   9   8  336.47   20.60
  -3   9   8  340.07   19.40
   2   9  -8   54.39   10.60
  -2   9   8   68.99    9.80
  -1   9   8   89.39   11.30
   1   9  -8   58.79   10.60
   0   9   8  186.18   17.20
   0   9  -8  122.59   15.30
  -1   9  -8   -3.10    5.20
   1   9   8    1.60    4.90
   2   9   8   -1.60    5.70
  -2   9  -8   10.40    6.30
  -3   9  -8    3.70    5.60
   3   9   8    4.30    6.80
  -4   9  -8  226.88   19.90
   4   9   8  230.48   21.70
  -5   9  -8   70.79   11.30
   5   9   8   58.69   11.60
   6   9   8   16.60    7.90
  -6   9  -8   17.60    6.90
  -7   9  -8  138.79   15.80
   7   9   8  183.48   20.60
   8  -9   8  119.59   15.00
   8   9   8  157.38   20.30
   9  -9   8   12.70    7.00
   9   9   8    1.20    7.30
  -9   9  -8   10.00    6.90
  10   9   8    5.60    9.10
 -10   9  -8   -4.30    4.70
 -11   9  -8   10.40    7.40
  11   9   8    7.50    9.80
 -12   9  -8    5.60    7.00
  12   9   8    9.10   10.70
 -13   9  -8   52.69   12.70
  13   9   8   91.49   18.90
  14   9   8   15.10   11.10
  15   9   8   19.00   13.70
  18  10  -8   19.70   13.00
 -18  10   8   11.90   11.00
  17  10  -8   29.80   12.90
 -17  10   8   39.60   13.90
 -16  10   8  126.69   21.10
  16  10  -8  215.68   26.30
 -15  10   8   -5.90    6.00
  15  10  -8   -1.50    7.60
 -14  10   8   53.79   13.40
  14  10  -8   55.29   13.70
  13  10  -8   22.20   10.10
 -13  10   8   10.20    8.60
 -12  10   8   -1.80    6.50
  12  10  -8   -3.90    6.20
 -11  10   8  110.79   16.90
  11  10  -8  114.29   17.10
  10  10  -8   -5.30    5.80
 -10  10   8    0.10    5.40
  -9  10   8   -1.70    5.40
   9  10  -8   -4.80    5.60
  -8  10   8   23.70    8.10
   8  10  -8   13.80    7.90
  -7  10   8   85.69   13.70
   7  10  -8   91.59   14.80
  -6  10   8  120.69   10.70
   6  10  -8   89.19   14.00
  -6  10   8   97.19   13.80
   5  10  -8   22.20    8.40
  -5  10   8   13.70    5.10
  -5  10   8   13.40    7.20
   4  10  -8  680.53   36.90
  -4  10   8  680.83   31.80
  -4  10   8  658.33   34.90
  -3  10   8   19.70    6.10
  -3  10   8    9.30    5.70
   3  10  -8   27.70    8.70
  -2  10   8  149.59   15.20
   2  10  -8  122.29   15.50
  -1  10   8  239.38   19.80
   1  10  -8  213.78   21.00
   0  10   8   57.09   10.60
   0  10  -8   40.40    8.90
   1  10   8   36.80    8.80
  -1  10  -8   37.10    9.80
   2  10   8   87.79   13.90
  -2  10  -8  101.69   14.20
   3  10   8    8.90    6.70
  -3  10  -8   -0.30    5.60
  -4  10  -8   -0.10    5.10
   4  10   8   -5.10    6.10
   5  10   8   -2.50    5.70
  -5  10  -8   -3.40    4.40
   6  10   8  186.18   21.20
  -6  10  -8  178.28   18.10
  -7  10  -8  101.19   13.90
   7  10   8   76.39   14.40
  -8  10  -8    0.00    6.50
   8  10   8    4.20    8.30
  -8  10  -8   -3.70    4.40
  -9  10  -8   14.40    6.50
   9  10   8   16.40    9.30
  -9  10  -8   15.60    7.40
 -10  10  -8    4.40    7.20
  10  10   8    8.20    9.80
 -11  10  -8   44.30   12.20
  11  10   8   43.80   14.20
  12  10   8    4.90   10.60
 -12  10  -8    7.70    8.10
  13  10   8   28.00   13.00
 -13  10  -8   18.40   10.10
  14  10   8   44.80   14.80
  17  11  -8   12.40   10.40
 -17  11   8    9.90    9.30
 -16  11   8    4.00    8.30
  16  11  -8    8.40   10.00
 -15  11   8   -7.70    6.20
  15  11  -8   17.30   10.80
  14  11  -8    9.70   10.60
 -14  11   8   -3.40    7.90
 -13  11   8   14.00   10.10
  13  11  -8    8.30   10.10
 -12  11   8   62.69   15.30
  12  11  -8   51.89   13.70
  11  11  -8   29.50   11.40
 -11  11   8   21.50   10.40
 -10  11   8    6.30    7.80
  10  11  -8   -1.20    7.30
  -9  11   8   24.90   10.30
   9  11  -8   18.10    9.10
   8  11  -8   28.40    9.90
  -8  11   8   25.90    9.30
  -7  11   8   14.00    7.80
   7  11  -8   27.10    9.40
  -6  11   8   96.99   14.20
   6  11  -8   84.19   14.60
  -5  11   8   -2.20    3.50
  -5  11   8   -1.70    5.50
   5  11  -8   10.20    6.70
   4  11  -8   23.10    8.90
  -4  11   8   12.20    6.60
  -4  11   8   39.30    7.70
  -3  11   8    6.50    6.10
   3  11  -8    7.80    6.30
  -3  11   8    0.70    4.60
  -2  11   8  149.49   15.40
   2  11  -8  158.08   18.60
   1  11  -8  132.39   16.50
  -1  11   8   95.09   13.10
   0  11  -8  149.39   17.60
   0  11   8  160.88   17.30
   1  11   8   17.40    7.30
  -1  11  -8    3.00    6.30
   2  11   8  126.29   16.20
  -2  11  -8  145.79   16.70
  -3  11  -8   10.60    6.70
   3  11   8    8.10    6.60
   4  11   8   96.69   15.30
  -4  11  -8   99.29   14.30
  -5  11  -8   54.49   11.40
   5  11   8   43.60   11.30
   6  11   8   85.99   15.80
  -6  11  -8   83.09   13.20
   7  11   8   23.80   11.00
  -7  11  -8   21.70    8.60
  -8  11  -8   11.60    7.40
   8  11   8   18.40    9.50
  -8  11  -8   11.40    7.80
  -9  11  -8   -0.60    6.80
   9  11   8   -7.90    7.90
  10  11   8   -4.90    8.90
 -10  11  -8    4.60    7.70
 -11  11  -8   14.20    9.70
  11  11   8   13.10   10.00
  12  11   8   32.20   13.70
  13  11   8   19.50   12.00
 -13  11  -8   10.50    8.40
  16  12  -8   -1.60    8.60
 -16  12   8    6.10    9.40
  15  12  -8   30.70   13.30
 -15  12   8   12.30   10.70
 -14  12   8   48.80   14.30
  14  12  -8   50.09   14.70
  13  12  -8   42.40   13.80
 -13  12   8   22.60   10.30
 -12  12   8   16.40   10.20
  12  12  -8   10.50    9.90
 -11  12   8   -7.60    5.90
  11  12  -8    4.00    8.00
  10  12  -8   -7.60    7.10
 -10  12   8    1.70    7.30
  -9  12   8   17.20    8.80
   9  12  -8   19.90   10.30
   8  12  -8   -8.00    6.70
  -8  12   8   16.60    8.70
  -7  12   8   19.10    8.70
   7  12  -8   11.70    9.20
  -6  12   8    6.20    7.30
   6  12  -8   12.10    9.00
   5  12  -8   30.10   10.30
  -5  12   8   68.59   12.60
   4  12  -8    3.40    6.80
  -4  12   8   -2.30    5.00
  -4  12   8    2.40    5.40
  -3  12   8   26.20    8.30
  -3  12   8   33.10    8.30
   3  12  -8   32.30    9.60
  -2  12   8  118.09   14.70
   2  12  -8  149.39   19.50
  -1  12   8  198.68   19.20
   1  12  -8  176.28   20.30
   0  12   8    6.20    7.00
   0  12  -8   -0.50    6.40
  -1  12  -8   -6.80    3.70
   1  12   8    4.50    6.40
  -2  12  -8   72.49   12.90
   2  12   8   49.00   11.40
   3  12   8   62.39   12.50
  -3  12  -8   53.19   11.70
   4  12   8    8.10    8.50
  -4  12  -8   -2.30    5.20
   5  12   8    8.80    8.00
  -5  12  -8    0.20    5.10
  -6  12  -8    6.10    6.00
   6  12   8   -0.30    7.20
   7  12   8   13.80    9.50
  -7  12  -8    3.50    6.30
   8  12   8   -9.30    5.90
  -8  12  -8    5.30    7.40
   9  12   8   98.19   18.50
  -9  12  -8  112.29   18.40
 -10  12  -8    3.50    7.80
  10  12   8    3.40    8.70
 -11  12  -8   31.00   11.90
  11  12   8   38.80   13.90
  12  12   8   22.00   12.40
 -12  12  -8   -5.30    7.80
  15  13  -8   -0.90   10.20
 -15  13   8   -2.00    8.40
  14  13  -8   38.00   14.00
 -14  13   8   23.30   12.40
 -13  13   8   36.10   13.40
  13  13  -8   10.10   10.30
  12  13  -8   17.60   11.40
 -12  13   8    6.50    9.40
  11  13  -8   -3.00    7.30
 -11  13   8    1.80    6.90
  10  13  -8   10.80    9.40
 -10  13   8   13.00    8.60
  -9  13   8    3.70    7.40
   9  13  -8   -5.70    6.00
   8  13  -8   14.00   10.20
  -8  13   8   -3.50    7.40
  -7  13   8   14.80    8.90
   7  13  -8   16.60    9.30
  -6  13   8  122.39   18.10
   6  13  -8  134.69   19.00
   5  13  -8   -0.20    6.70
  -5  13   8    2.80    6.80
  -4  13   8   48.80    9.80
  -4  13   8   40.30   10.30
   4  13  -8   24.80   10.30
  -3  13   8    7.70    6.00
  -3  13   8   -2.30    5.20
   3  13  -8    4.70    7.30
   2  13  -8   48.00   11.70
  -2  13   8   49.70   10.50
  -1  13   8   15.10    7.80
   1  13  -8    9.40    7.30
   0  13   8  214.88   21.70
   0  13  -8  179.88   21.60
  -1  13  -8    6.80    7.70
   1  13   8   21.00    9.50
   2  13   8   52.29   11.80
  -2  13  -8   91.09   14.70
  -3  13  -8    3.40    6.20
   3  13   8   -0.20    6.60
   4  13   8    0.70    6.50
  -4  13  -8   -6.50    5.80
   5  13   8    9.90    9.90
  -5  13  -8   -1.00    6.20
   6  13   8   13.00    9.70
  -6  13  -8    3.60    7.00
   7  13   8    1.20    8.60
  -8  13  -8   11.50    9.40
   8  13   8   31.00   13.00
  -9  13  -8    7.30    9.20
   9  13   8   -7.40    7.70
 -10  13  -8   91.39   18.10
  10  13   8  114.99   21.20
 -11  13  -8   22.30   11.80
  11  13   8   13.10   11.40
  13  14  -8   62.19   15.70
 -13  14   8   67.89   16.50
  12  14  -8   71.89   18.10
 -12  14   8   45.80   14.20
  11  14  -8  -12.50    7.00
 -11  14   8    5.60    8.70
 -10  14   8    2.30    7.10
  10  14  -8   13.40   10.20
   9  14  -8   -5.80    7.40
  -9  14   8   13.30   10.30
  -8  14   8   28.10   11.10
   8  14  -8    4.50    8.50
  -7  14   8  106.19   17.30
   7  14  -8   43.60   13.00
  -6  14   8   33.70   12.20
   6  14  -8   30.60   11.50
  -5  14   8   34.40   11.10
   5  14  -8   33.30   11.20
  -4  14   8   83.79   15.20
   4  14  -8   98.39   16.80
   3  14  -8   -8.80    7.80
  -3  14   8    1.60    6.10
  -3  14   8   11.10    8.30
   2  14  -8   14.50    8.70
  -2  14   8   16.90    8.40
   1  14  -8   98.79   16.50
  -1  14   8   89.59   14.50
   0  14   8    3.80    7.50
   0  14  -8   18.00    9.10
   1  14   8  112.49   16.60
  -1  14  -8  118.99   18.10
  -2  14  -8   17.80    8.40
   2  14   8   47.90   12.30
  -3  14  -8   -6.60    6.10
   3  14   8    2.50    7.80
   4  14   8   19.30   11.20
  -4  14  -8   36.30   11.10
   5  14   8   52.49   13.60
  -5  14  -8   22.40    9.10
   6  14   8   -4.10    9.10
   7  14   8  -10.50    7.80
  -8  14  -8   33.70   12.80
   8  14   8   26.40   12.80
  -9  14  -8   78.39   17.20
   9  14   8  131.39   21.30
  10  14   8   -3.10   10.40
  12  15  -8  -19.40    9.10
 -12  15   8    3.40    9.20
  11  15  -8   -7.80    8.70
 -11  15   8    5.30    9.40
  10  15  -8   14.40   12.50
 -10  15   8   10.40    9.00
  -9  15   8    9.30    9.30
   9  15  -8   -4.40    9.20
  -8  15   8   15.90   10.50
   8  15  -8   10.10   11.30
   7  15  -8    7.70   10.20
  -7  15   8    0.70    7.10
  -6  15   8    1.00    7.80
   6  15  -8    6.20   10.20
  -5  15   8   -9.20    5.80
   5  15  -8   13.80    9.40
  -4  15   8   -7.00    5.80
   4  15  -8    3.70    8.80
  -3  15   8   33.10   10.80
   3  15  -8   18.40   10.00
   2  15  -8   64.89   15.00
  -2  15   8   69.99   13.60
  -1  15   8   -4.80    7.00
   1  15  -8    8.90    8.50
   0  15   8   26.20   10.50
   0  15  -8   21.40    9.70
  -1  15  -8    4.20    8.10
   1  15   8   17.70   10.10
   2  15   8  -10.10    6.60
  -2  15  -8   -3.20    7.30
   3  15   8    8.10    8.90
  -3  15  -8   16.80    9.40
   4  15   8   82.69   15.60
  -4  15  -8   78.09   14.90
   5  15   8  113.99   20.00
  -5  15  -8  114.69   25.90
   6  15   8   19.10   10.50
   7  15   8    1.30    9.50
   8  15   8  -12.90    6.70
  -8  15  -8   -3.80    7.70
  10  16  -8  -10.80    7.40
 -10  16   8   10.90   10.70
  -9  16   8   30.00   13.30
   9  16  -8   30.50   13.00
  -8  16   8   27.30   12.20
   8  16  -8   18.00   12.60
  -7  16   8   24.10   11.40
   7  16  -8   28.90   12.90
   6  16  -8   20.50   10.90
  -6  16   8   14.30   11.10
   5  16  -8   -3.10    8.40
  -5  16   8   -1.20    7.90
   4  16  -8    5.90    9.90
  -4  16   8   -5.90    6.80
  -3  16   8    1.40    7.10
   3  16  -8   -9.00    8.00
   2  16  -8   68.19   15.60
  -2  16   8   78.29   15.30
  -1  16   8   53.29   12.70
   1  16  -8   34.90   11.90
   0  16  -8    2.50    8.20
   0  16   8    3.90    8.30
   1  16   8   -4.60    7.30
  -1  16  -8    7.10    8.20
   2  16   8    8.60    9.80
  -2  16  -8   -5.40    7.70
   3  16   8    6.50    9.20
  -3  16  -8   -7.10    7.40
   4  16   8   -1.00    9.80
  -4  16  -8   -8.50   11.60
   5  16   8   -2.00    9.60
   6  16   8   13.70   10.70
  -7  17   8   12.40   10.90
   7  17  -8    5.70   10.30
   6  17  -8   94.99   18.90
  -6  17   8   79.59   17.50
   5  17  -8    0.70   10.50
  -5  17   8   11.90   11.40
  -4  17   8   44.40   14.40
   4  17  -8   61.19   15.60
  -3  17   8   36.60   13.10
   3  17  -8   25.30   11.30
  -2  17   8    6.80    8.90
   2  17  -8    3.00    9.50
   1  17  -8   60.69   15.00
   0  17   8   11.70    9.90
   0  17  -8   26.40   11.80
  -1  17  -8   12.40   10.00
   1  17   8    1.10    9.70
   2  17   8  -11.50    8.40
  -2  17  -8    0.90    9.20
   3  17   8   20.00   11.30
 -21   0   9    1.20    9.20
 -20   0   9    5.60    9.80
 -19   0   9   -8.40    8.30
 -18   0   9    2.70    7.40
 -17   0   9  238.88   26.00
 -16   0   9   -0.20    6.50
 -15   0   9    2.70    7.10
 -14   0   9    1.60    5.90
  13   0  -9  370.26   19.20
 -13   0   9  405.26   26.10
 -12   0   9   10.30    6.20
  12   0  -9    2.80    3.50
 -11   0   9   46.70    9.70
  11   0  -9   66.39    7.60
 -10   0   9   -0.70    4.70
  10   0  -9    7.70    3.20
   9   0  -9   18.10    4.10
  -9   0   9   20.20    6.60
  -8   0   9    7.30    5.00
   8   0  -9    5.20    3.10
   7   0  -9   41.80    5.80
  -7   0   9   42.00    7.70
  -6   0   9   -3.60    3.30
  -6   0   9    6.60    3.30
  -5   0   9  471.65   23.10
  -5   0   9  509.65   22.80
  -4   0   9    3.40    3.30
  -4   0   9   -0.30    2.40
  -3   0   9  520.75   22.90
  -3   0   9  511.85   23.90
  -2   0   9    0.70    2.50
  -2   0   9   -6.50    2.40
  -1   0   9  131.09   11.60
  -1   0   9  135.39    8.00
   0   0   9   -0.10    3.40
   1   0   9   26.30    6.10
  -1   0  -9   24.60    3.20
  -2   0  -9    0.40    1.10
   2   0   9   -3.20    2.90
  -3   0  -9  784.52   27.80
   3   0   9  727.13   34.80
  -3   0  -9  769.32   27.70
  -4   0  -9    0.40    1.00
   4   0   9    6.50    4.80
  -5   0  -9  173.28    7.90
   5   0   9  205.08   14.70
  -6   0  -9    0.20    1.70
   6   0   9   -3.70    3.50
   7   0   9 1583.14   66.69
  -7   0  -9 1593.04   58.49
   8   0   9   -4.20    4.00
  -8   0  -9   -0.90    2.40
   9   0   9   56.59   10.70
  10   0   9   -0.50    4.80
  11   0   9   29.70    9.10
  12   0   9    7.10    7.60
  13   0   9   70.69   13.80
  14   0   9    3.40    7.70
  15   0   9   24.30   10.60
  16   0   9    5.50    8.10
 -21  -1   9   44.30   14.60
 -21   1   9   34.20   12.70
 -20  -1   9    5.00   10.00
 -20   1   9    4.00    9.80
 -19  -1   9   11.20    9.00
 -19   1   9   -4.00    7.60
 -18  -1   9   19.90    9.90
 -18   1   9   16.70   11.00
 -17  -1   9   -2.50    8.30
 -17   1   9    4.10    7.70
 -16  -1   9  181.28   22.10
 -16   1   9  159.28   20.70
 -15  -1   9   35.40   10.40
 -15   1   9   21.90    9.00
 -14  -1   9   90.59   14.60
 -14   1   9  128.79   16.90
  14   1  -9  103.19   10.90
 -13  -1   9  189.38   19.80
  13   1  -9  155.48   13.60
 -13   1   9  210.48   21.40
 -12  -1   9  530.95   30.30
  12  -1  -9  483.75   21.80
  12   1  -9  488.45   24.30
 -12   1   9  508.05   29.50
 -11  -1   9   20.00    7.20
  11  -1  -9   16.70    4.20
  11   1  -9   22.60    5.30
 -11   1   9   17.40    6.90
  10  -1  -9  289.97   14.50
 -10  -1   9  273.87   19.40
  10   1  -9  301.57   16.30
 -10   1   9  276.17   19.40
   9  -1  -9  195.78   10.80
  -9  -1   9  220.48   15.70
  -9   1   9  169.18   16.40
   9   1  -9  181.08   12.10
  -8  -1   9   80.79   10.60
   8  -1  -9   73.99    7.30
  -8   1   9   94.89   11.30
   8   1  -9   75.19    8.30
  -7  -1   9   -6.70    2.40
   7  -1  -9    0.50    2.20
  -7   1   9   -3.40    3.10
   7   1  -9    2.90    3.30
  -6  -1   9   59.59    8.40
   6   1  -9   53.49    6.90
  -6   1   9   61.89    8.40
  -6   1   9   49.70    6.10
  -5  -1   9   83.19    9.30
  -5  -1   9   90.49    9.10
  -5   1   9   90.19    9.70
  -5   1   9   75.19    7.60
  -4  -1   9  882.91   37.40
  -4  -1   9  912.41   37.80
  -4   1   9  895.41   36.80
  -4   1   9  909.51   37.20
  -3  -1   9   82.99    8.90
  -3  -1   9   84.09    8.20
  -3   1   9   77.99    8.10
  -3   1   9   72.59    7.40
  -2  -1   9   21.80    4.40
  -2  -1   9   26.90    5.70
  -2   1   9   13.80    3.30
  -2   1   9   15.40    4.80
  -1  -1   9   44.90    7.00
  -1   1   9   43.20    4.70
  -1   1   9   37.70    6.40
   0  -1   9  115.09   11.30
   0   1   9  106.39    5.90
   0   1   9   99.19   10.30
  -1  -1  -9   33.00    2.30
   1  -1   9   31.60    6.40
   1   1   9   37.40    6.60
   2  -1   9   58.79    8.20
   2   1   9   50.69    8.20
   3  -1   9   44.80    8.20
   3   1   9   47.40    7.90
   4  -1   9  117.19   12.40
   4   1   9  117.59   12.60
  -4   1  -9  126.49    7.00
   5  -1   9   10.20    4.80
   5   1   9    9.60    5.20
  -5   1  -9    6.60    2.30
   6  -1   9  205.98   18.20
   6   1   9  201.58   18.00
  -6   1  -9  214.08   10.90
   7  -1   9  105.29   13.10
  -7  -1  -9   90.19    5.30
   7   1   9   87.39   12.20
  -7   1  -9   88.09    7.60
   8  -1   9   -5.20    3.90
   8   1   9    0.70    4.30
  -8   1  -9   10.20    3.70
   9  -1   9  505.15   29.80
   9   1   9  531.65   30.60
  -9   1  -9  540.55   24.00
  10  -1   9    4.00    5.80
  10   1   9   -4.20    5.60
  11  -1   9   23.30    8.40
  11   1   9   32.00    9.10
  12  -1   9    4.00    6.90
  12   1   9    1.30    6.00
  13  -1   9   -6.40    4.80
  13   1   9    8.20    7.70
  14  -1   9   -3.30    6.40
  14   1   9   -0.80    7.30
  15  -1   9   40.90   11.50
  15   1   9   18.80   10.10
  16   1   9   -9.30    8.30
 -21  -2   9    1.40   10.30
 -21   2   9   17.90   11.60
 -20  -2   9   11.00    9.70
 -20   2   9    6.00    9.00
 -19  -2   9  -12.00    5.90
 -19   2   9   -1.10    8.50
 -18  -2   9    6.00    7.30
 -18   2   9   -0.40    7.70
 -17  -2   9   -0.30    6.40
 -17   2   9    7.40    7.20
 -16  -2   9  196.78   22.80
 -16   2   9  190.28   21.80
 -15  -2   9   13.50    8.20
 -15   2   9   23.00    9.10
  15   2  -9    7.50    5.40
 -14  -2   9   33.60    9.50
 -14   2   9   33.20   10.50
  14   2  -9   23.30    6.40
 -13  -2   9  213.98   21.70
  13   2  -9  260.07   16.90
 -13   2   9  233.68   22.90
 -12  -2   9   93.09   13.40
  12   2  -9   84.59   10.40
 -12   2   9   99.69   14.20
 -11  -2   9  384.66   23.80
  11  -2  -9  348.47   15.50
  11   2  -9  377.46   20.60
 -11   2   9  335.57   22.40
  10  -2  -9  272.77   13.00
 -10  -2   9  309.87   20.00
  10   2  -9  297.87   17.00
 -10   2   9  271.87   19.20
   9  -2  -9  165.98    9.00
  -9  -2   9  172.88   16.10
   9   2  -9  182.98   12.50
  -9   2   9  152.78   15.60
  -8  -2   9  273.47   18.00
   8  -2  -9  274.67   13.00
   8   2  -9  261.97   16.10
  -8   2   9  274.17   17.70
  -7  -2   9   37.10    7.40
  -7   2   9   57.99    5.90
   7   2  -9   54.79    7.80
  -7   2   9   66.69    9.30
  -6  -2   9  348.07   19.60
   6   2  -9  377.36   19.00
  -6   2   9  366.06   19.60
  -6   2   9  337.27   16.40
  -5  -2   9  201.28   12.90
  -5  -2   9  166.28   11.90
  -5   2   9  172.88   11.80
  -5   2   9  167.58   10.40
  -4  -2   9  251.17   15.10
  -4  -2   9  243.78   14.50
  -4   2   9  237.48   13.80
  -4   2   9  250.87   13.50
  -3  -2   9   45.70    6.50
  -3  -2   9   46.60    7.00
  -3   2   9   43.80    5.80
  -3   2   9   45.50    6.50
  -2  -2   9  152.08   11.20
  -2   2   9  146.49   10.40
  -2   2   9  143.49    8.70
  -1  -2   9  938.11   40.40
  -1   2   9  925.01   39.50
  -1   2   9  965.50   36.30
   0  -2   9   23.00    6.00
   0   2   9   16.20    5.00
   0   2   9   17.80    2.80
   1  -2   9  701.83   33.30
   1   2   9  761.92   33.70
   1   2   9  748.03   26.70
   2  -2   9  243.68   15.90
   2   2   9  270.87   16.70
   3  -2   9   55.99    8.40
   3   2   9   34.20    7.30
   4  -2   9   21.20    6.30
   4   2   9   10.00    5.10
   5  -2   9    7.70    4.60
   5   2   9   -2.90    3.30
  -5   2  -9    3.40    2.50
   6  -2   9   21.70    7.10
  -6   2  -9    5.10    2.90
   6   2   9    3.80    4.80
   7  -2   9   17.60    6.50
   7   2   9   18.60    6.90
  -7   2  -9   27.50    5.00
   8  -2   9  173.88   17.50
  -8   2  -9  167.18   11.20
   8   2   9  214.98   19.80
   9  -2   9  117.29   14.40
   9   2   9  138.09   16.60
  -9   2  -9  116.59   10.90
  10  -2   9  124.59   15.30
  10   2   9  122.49   15.90
  11  -2   9   11.20    7.40
  11   2   9   19.00    7.90
  12  -2   9   72.09   12.30
  12   2   9   46.50   10.80
  13  -2   9    5.30    6.60
  13   2   9   -0.90    7.30
  14  -2   9    1.70    7.00
  14   2   9  -12.90    6.60
  15   2   9   22.60   10.80
  16   2   9   17.90   10.80
  17   2   9   26.10   13.00
 -21  -3   9   12.00   10.30
 -21   3   9    6.20   11.60
 -20  -3   9   23.00   11.60
 -20   3   9   41.10   13.60
 -19  -3   9   20.80   10.70
 -19   3   9   -3.10    7.80
 -18  -3   9   23.60   10.10
 -18   3   9   19.90   10.80
 -17  -3   9   39.90   12.70
 -17   3   9   18.90   10.00
 -16  -3   9    3.20    7.40
 -16   3   9    2.30    7.50
 -15  -3   9   16.60    8.60
 -15   3   9   14.20    7.60
  15   3  -9   15.80    6.60
 -14  -3   9   20.90    8.60
  14   3  -9   11.60    6.10
 -14   3   9    7.50    6.70
 -13  -3   9   44.90   10.40
  13   3  -9   54.09    9.80
 -13   3   9   27.40    8.90
 -12  -3   9   16.60    7.60
 -12   3   9   17.20    8.00
  12   3  -9   26.20    7.20
 -11  -3   9    8.60    6.10
  11   3  -9   -5.40    3.20
 -11   3   9   14.80    7.00
  10  -3  -9    8.10    1.70
 -10  -3   9    7.60    6.20
  10   3  -9   10.70    5.20
 -10   3   9   14.60    6.60
   9  -3  -9 1320.07   48.30
  -9  -3   9 1343.47   57.09
   9   3  -9 1342.07   54.89
  -9   3   9 1274.57   56.49
  -8  -3   9   -2.00    3.80
   8  -3  -9    7.10    2.30
  -8   3   9    7.00    4.40
   8   3  -9    1.90    3.90
  -7  -3   9    8.20    4.70
  -7   3   9    8.40    4.20
  -7   3   9   10.70    2.80
   7   3  -9   15.50    4.50
  -6  -3   9   23.30    5.70
   6   3  -9   16.10    5.50
  -6   3   9   13.20    4.70
  -6   3   9   14.00    3.30
  -5  -3   9 1076.69   46.10
  -5   3   9 1107.59   43.00
   5   3  -9 1130.19   46.30
  -5   3   9 1079.19   45.20
  -4  -3   9 1550.54   62.19
  -4   3   9 1568.74   59.69
  -4   3   9 1572.04   60.79
  -3  -3   9  267.07   16.60
  -3   3   9  299.57   15.10
  -3   3   9  281.67   15.20
  -2  -3   9  102.09   11.10
  -2   3   9  144.59   10.00
  -2   3   9  135.39    8.70
  -1  -3   9  115.69   11.70
  -1   3   9  127.09    7.60
  -1   3   9  105.29   10.40
   0  -3   9  208.88   14.80
   0   3   9  255.67   15.40
   0   3   9  239.88   10.90
   1  -3   9  163.98   14.30
   1   3   9  103.79   11.10
   1   3   9  124.99    6.10
   2  -3   9  191.68   13.80
   2   3   9  182.58   13.70
   3  -3   9  401.16   21.40
   3   3   9  324.37   20.50
   4  -3   9  226.18   16.20
   4   3   9  254.97   17.40
   5  -3   9   28.50    6.80
   5   3   9   16.70    6.30
   6  -3   9    6.50    5.40
   6   3   9   -6.50    3.60
  -6   3  -9    0.10    3.10
   7  -3   9   71.39   10.90
  -7   3  -9   61.59    8.00
   7   3   9   66.79   11.70
   8  -3   9   61.09   10.90
  -8   3  -9   52.69    7.60
   8   3   9   37.60    9.90
   9  -3   9   -1.10    4.50
   9   3   9    5.90    6.10
  -9   3  -9   -0.10    3.70
  10  -3   9   -3.60    4.60
 -10   3  -9    3.30    4.30
  10   3   9   -1.80    5.40
  11  -3   9  266.87   23.00
  11   3   9  236.78   23.70
  12  -3   9    0.90    6.50
  12   3   9    1.80    6.50
  13  -3   9    9.90    7.90
  13   3   9    6.30    8.90
  14  -3   9   23.70    9.60
  14   3   9    8.10    9.40
  15   3   9    4.00   10.10
  16   3   9    1.10    9.20
  17   3   9   -0.60    9.80
 -21  -4   9   -2.40    8.20
 -21   4   9    4.70    9.40
 -20  -4   9    9.60    9.60
 -20   4   9   -3.20    8.20
 -19  -4   9  -10.20    7.80
 -19   4   9   -2.50    7.20
 -18  -4   9    7.10    8.50
 -18   4   9   19.80    9.80
 -17  -4   9   12.50    8.50
 -17   4   9    8.10    8.70
 -16  -4   9   -8.40    5.40
  16   4  -9   -1.80    5.40
 -16   4   9    4.10    7.20
 -15  -4   9    1.60    6.60
 -15   4   9    1.00    5.80
  15   4  -9   -0.30    5.40
 -14  -4   9  279.17   25.90
 -14   4   9  305.67   26.60
  14   4  -9  288.07   20.30
 -13  -4   9   61.29   12.60
  13   4  -9   74.59   11.20
 -13   4   9   77.09   13.00
 -12  -4   9   23.20    8.50
 -12   4   9   26.40    8.50
  12   4  -9   12.90    6.40
 -11  -4   9  201.98   19.30
  11   4  -9  163.98   16.60
 -11   4   9  197.98   19.40
 -10  -4   9   74.09   11.60
  10   4  -9   49.40    8.60
 -10   4   9   40.30    8.80
  -9  -4   9    8.20    5.50
  -9   4   9   10.10    5.80
   9   4  -9   12.20    5.70
  -8  -4   9   75.99   10.90
   8   4  -9   57.09    9.10
  -8   4   9   50.49    9.10
  -7  -4   9    1.80    4.40
   7   4  -9    0.10    3.30
  -7   4   9    0.50    3.70
  -7   4   9   -2.00    1.80
   6   4  -9  131.79   13.00
  -6   4   9  130.59    8.20
  -6   4   9  155.68   13.50
   5   4  -9   11.50    4.80
  -5   4   9   17.00    5.00
  -5   4   9   21.20    4.20
  -4   4   9  141.09   12.00
  -4   4   9  117.29    9.80
   4   4  -9  131.59   12.80
  -3  -4   9  615.04   29.10
  -3   4   9  603.14   26.70
  -3   4   9  590.44   26.70
  -2  -4   9   88.59   10.70
  -2   4   9   84.89    9.50
  -2   4   9  105.79    9.10
  -1  -4   9   78.19    9.70
  -1   4   9   79.09    7.30
  -1   4   9   97.79   10.00
   0  -4   9  165.78   14.80
   0   4   9  198.78   10.10
   0   4   9  185.38   13.40
   1  -4   9  152.28   14.20
   1   4   9  104.59    6.40
   1   4   9  135.69   13.10
   2  -4   9   69.29    9.70
   2   4   9   82.59   10.70
   2   4   9   80.59    4.80
   3  -4   9  141.29   14.00
   3   4   9  173.28   15.60
   3   4   9  167.38    7.00
   3   4   9  160.88    6.90
   4  -4   9  520.05   26.90
   4   4   9  504.65   27.90
   5  -4   9   11.50    5.50
   5   4   9    9.70    6.40
   6  -4   9  355.66   21.60
  -6   4  -9  363.26   19.10
   6   4   9  334.47   22.50
   7  -4   9   12.50    6.00
   7   4   9   14.00    6.70
  -7   4  -9    7.20    4.30
   8  -4   9   -4.80    4.90
   8   4   9   18.10    7.50
  -8   4  -9    2.60    4.00
   9  -4   9  190.88   18.70
  -9   4  -9  207.48   14.60
   9   4   9  179.48   19.90
  10  -4   9   57.99   11.20
 -10   4  -9   66.99    9.60
  10   4   9   57.39   11.90
  11  -4   9    4.40    6.30
  11   4   9   15.30    8.50
 -11   4  -9   -4.40    4.60
  12  -4   9    2.60    6.40
  12   4   9    1.10    7.00
  13  -4   9   23.60    9.60
  13   4   9   21.80   10.60
  14   4   9   43.60   13.70
  15   4   9   33.50   12.60
  16   4   9   44.40   14.50
  17   4   9    6.00   11.00
 -20  -5   9   -1.30    8.00
 -20   5   9    7.50   11.00
 -19  -5   9   28.00   12.10
 -19   5   9   20.90   12.00
 -18  -5   9   62.49   14.90
 -18   5   9   73.49   16.40
 -17  -5   9   44.70   13.30
 -17   5   9   16.30   10.60
  17   5  -9   37.10   10.20
 -16  -5   9    4.20    7.20
 -16   5   9   19.50   10.30
  16   5  -9   10.70    7.70
 -15  -5   9   91.79   15.20
  15   5  -9  122.19   15.60
 -15   5   9  100.49   16.50
 -14  -5   9   44.10   11.20
  14   5  -9   28.90    9.00
 -14   5   9   31.50   10.30
 -13  -5   9    2.30    6.00
 -13   5   9   -0.10    6.10
  13   5  -9    2.60    6.20
 -12  -5   9   39.50    9.90
  12   5  -9   36.30    8.90
 -12   5   9   34.00    9.30
 -11  -5   9    7.60    7.00
 -11   5   9   15.80    7.20
  11   5  -9   25.70    7.90
 -10  -5   9  116.89   15.00
 -10   5   9   98.79   14.10
  10   5  -9   86.79   12.10
  -9  -5   9  109.69   13.90
   9   5  -9  144.89   15.40
  -9   5   9   88.59   12.90
  -8   5   9  179.18   16.60
   8   5  -9  167.78   15.50
  -8   5   9  161.98    7.50
  -7   5   9  160.88    8.70
  -7   5   9  185.78   16.00
   7   5  -9  163.88   15.70
  -6   5   9    5.60    4.40
  -6   5   9    4.80    2.70
   6   5  -9    2.70    4.50
  -5   5   9  281.87   14.90
  -5   5   9  312.87   17.90
   5   5  -9  348.17   19.90
  -4   5   9  601.44   26.20
   4   5  -9  595.14   30.00
  -4   5   9  597.54   28.00
  -3   5   9   16.40    4.40
   3   5  -9    8.90    4.80
  -3   5   9    9.70    3.90
  -2  -5   9    9.50    4.90
  -2   5   9   16.90    4.90
  -2   5   9   18.70    4.30
  -1  -5   9  341.47   20.20
  -1   5   9  356.36   17.10
  -1   5   9  350.86   19.30
   0  -5   9  527.85   27.60
   0   5   9  532.75   26.40
   0   5   9  523.15   22.80
   1  -5   9   59.49    9.30
   1   5   9   42.20    7.60
   1   5   9   58.59    5.80
   2  -5   9    7.30    4.40
   2   5   9    0.50    2.00
   2   5   9    5.70    4.70
   3  -5   9  166.38   16.20
   3   5   9  170.78   16.10
   4  -5   9   -1.80    3.60
   4   5   9   -5.30    3.80
   5  -5   9  242.38   17.80
   5   5   9  262.77   22.10
   6  -5   9    6.20    4.90
   6   5   9   25.50    8.50
   7  -5   9   22.40    7.20
   7   5   9   23.30    7.90
  -7   5  -9   25.40    6.30
   8  -5   9   18.90    7.20
  -8   5  -9   23.00    6.30
   8   5   9   30.80    9.40
   9  -5   9    2.10    5.60
   9   5   9    7.10    7.10
  -9   5  -9   18.10    6.00
  10  -5   9   21.40    8.30
  10   5   9   53.89   12.90
 -10   5  -9   38.60    8.40
  11  -5   9   74.99   12.80
 -11   5  -9   79.49   11.70
  11   5   9   67.99   13.30
  12  -5   9   12.30    8.40
  12   5   9   10.80    9.70
  13   5   9   12.10   10.30
  14   5   9   -6.00    7.40
  15   5   9    9.60   10.90
  16   5   9   14.90   11.40
 -20  -6   9    7.70    9.80
 -20   6   9   30.80   13.60
 -19  -6   9    9.00    9.90
 -19   6   9   15.50   11.40
 -18  -6   9  136.19   20.90
 -18   6   9   95.99   17.90
 -17  -6   9    1.60    6.90
 -17   6   9    4.70    7.50
  17   6  -9   13.00    8.40
 -16  -6   9   10.00    7.80
  16   6  -9    6.80    7.80
 -16   6   9    8.60    7.90
 -15  -6   9   87.39   15.20
  15   6  -9   98.29   15.00
 -15   6   9  132.59   18.90
 -14  -6   9   12.90    7.80
 -14   6   9   22.50    9.10
  14   6  -9    5.30    6.70
 -13  -6   9   13.90    8.10
  13   6  -9   14.50    7.80
 -13   6   9   18.30    8.40
 -12  -6   9   16.70    7.90
  12   6  -9   18.40    7.90
 -12   6   9    5.10    6.00
 -11   6   9    9.00    7.20
  11   6  -9    0.20    5.40
  10   6  -9   84.69   12.70
 -10   6   9   83.99   12.70
  -9   6   9   -8.00    3.50
   9   6  -9   -1.00    4.40
  -8   6   9    9.40    2.00
  -8   6   9    8.10    5.30
   8   6  -9    4.60    4.70
   7   6  -9   10.40    5.70
  -7   6   9    8.80    2.70
  -7   6   9    4.50    5.50
  -6   6   9   51.19    9.20
   6   6  -9   56.69    9.70
  -6   6   9   67.59    6.60
  -5   6   9    2.40    2.90
  -5   6   9    9.70    4.90
   5   6  -9    0.70    3.70
  -4   6   9    6.10    4.30
   4   6  -9   10.50    5.60
  -4   6   9    6.60    3.70
   3   6  -9  636.54   31.50
  -3   6   9  596.04   28.20
  -3   6   9  611.14   28.00
  -2   6   9   19.20    5.00
   2   6  -9    6.80    4.70
  -2   6   9    7.70    3.80
  -1   6   9   72.79    9.20
   1   6  -9   59.29    9.70
  -1   6   9   78.79    8.40
   0  -6   9   60.19    9.50
   0   6   9   71.89    9.70
   0   6   9   74.79    7.80
   1  -6   9   12.40    5.80
   1   6   9   11.80    3.70
   1   6   9   17.60    5.80
   2  -6   9   51.29    9.20
   2   6   9   51.19    9.00
   3  -6   9   -4.20    3.30
   3   6   9   10.40    6.20
   4  -6   9  167.68   16.10
   4   6   9  135.49   15.60
   5  -6   9   48.20    9.50
   5   6   9   49.50    9.90
   6  -6   9   88.39   12.00
   6   6   9   83.59   12.50
   7  -6   9   81.69   12.20
  -7   6  -9   89.39   11.30
   7   6   9   64.79   12.40
   8  -6   9    3.50    5.70
  -8   6  -9   13.80    5.90
   8   6   9   20.10    8.00
   9  -6   9  285.47   23.20
  -9   6  -9  246.58   18.30
   9   6   9  272.17   25.20
  10  -6   9   64.69   11.70
  10   6   9   47.70   13.00
 -10   6  -9   59.59   10.50
  11  -6   9  142.89   16.70
  11   6   9  142.09   19.40
 -11   6  -9  180.88   17.80
  12  -6   9   34.60   10.30
  12   6   9   45.40   12.90
  13   6   9   91.49   17.30
  14   6   9   39.10   13.70
  15   6   9   40.30   13.60
  16   6   9    9.80   11.30
 -20   7   9   -0.50    8.70
 -19   7   9    0.00    7.60
  18   7  -9    1.40    9.30
 -18   7   9   28.00   11.90
  17   7  -9   22.00   10.10
 -17   7   9   21.80   10.70
 -16   7   9   36.10   12.50
  16   7  -9   14.80    9.60
  15   7  -9   14.00    8.10
 -15   7   9    5.90    7.60
  14   7  -9    9.80    8.00
 -14   7   9   10.60    8.10
 -13   7   9   28.30   10.00
  13   7  -9    7.10    7.10
 -12   7   9  110.49   16.20
  12   7  -9   79.29   13.90
  11   7  -9   70.49   12.90
 -11   7   9   61.49   12.30
 -10   7   9   -2.00    5.20
  10   7  -9    2.00    5.90
  -9   7   9   53.69   10.60
   9   7  -9   54.49   10.40
   8   7  -9   73.39   12.20
  -8   7   9  108.69   14.00
  -7   7   9   -2.50    4.30
  -7   7   9    3.20    2.50
   7   7  -9    0.30    5.60
  -6   7   9   41.10    5.60
  -6   7   9   33.40    7.70
   6   7  -9   38.20    8.40
  -5   7   9  220.98   12.70
  -5   7   9  172.28   16.00
   5   7  -9  211.28   19.00
  -4   7   9    4.80    4.50
  -4   7   9   17.60    4.60
   4   7  -9   12.10    6.20
  -3   7   9  171.88   14.80
  -3   7   9  148.79   12.80
   3   7  -9  130.29   14.60
  -2   7   9  299.17   17.60
  -2   7   9  308.67   17.90
   2   7  -9  319.37   20.50
  -1   7   9    3.10    3.80
   1   7  -9   12.50    5.50
  -1   7   9   20.50    5.80
   0   7  -9  228.88   20.20
   0   7   9  224.58   13.80
   0   7   9  238.78   16.20
   1  -7   9   36.50    7.90
   1   7   9   57.89    9.80
   2  -7   9   14.50    5.90
   2   7   9   -2.80    3.80
   3  -7   9   51.49    9.80
   3   7   9   33.60    8.60
   4  -7   9  103.49   13.10
   4   7   9  105.59   13.80
   5  -7   9   64.29   10.50
   5   7   9   68.09   11.90
   6  -7   9    0.40    5.40
   6   7   9   13.60    7.30
   7  -7   9   27.50    8.00
   7   7   9   25.30    9.00
   8  -7   9   22.70    7.60
  -8   7  -9   45.90    9.00
   8   7   9   57.19   12.30
   9  -7   9   10.30    7.10
   9   7   9    8.50    6.90
  -9   7  -9    1.70    5.30
  10  -7   9   65.49   11.50
 -10   7  -9   64.59   11.60
  10   7   9   75.99   15.30
  11  -7   9    6.60    6.70
 -11   7  -9   15.20    7.00
  11   7   9   13.90    8.30
  12   7   9   -4.90    7.20
 -12   7  -9   -5.40    5.40
  13   7   9   51.89   14.50
  14   7   9   69.89   16.60
  15   7   9  179.88   24.60
  16   7   9  111.19   21.80
 -19   8   9   -7.20    8.60
 -18   8   9  -14.10    6.40
  18   8  -9   -4.10    8.30
  17   8  -9   62.49   14.90
 -17   8   9   82.19   16.90
 -16   8   9    5.70    7.80
  16   8  -9    0.60    8.40
 -15   8   9   48.20   12.70
  15   8  -9   21.10   10.30
  14   8  -9   32.40   10.20
 -14   8   9   21.40    9.30
  13   8  -9   -1.30    6.40
 -13   8   9    2.00    6.60
 -12   8   9   17.00    8.30
  12   8  -9   32.40    9.60
 -11   8   9    1.70    5.70
  11   8  -9    3.00    6.50
 -10   8   9   30.40    9.90
  10   8  -9   35.90   10.20
  -9   8   9    1.80    5.20
   9   8  -9    7.60    7.80
   8   8  -9   92.39   14.20
  -8   8   9  131.89   15.30
  -7   8   9  103.19    8.20
  -7   8   9   88.49   12.70
   7   8  -9   92.79   13.70
   6   8  -9  135.39   16.20
  -6   8   9  131.79   15.20
  -6   8   9  144.09    9.90
   5   8  -9   -3.60    4.50
  -5   8   9   11.30    4.20
  -5   8   9    9.90    5.40
  -4   8   9  171.78   12.40
   4   8  -9  178.88   18.20
  -4   8   9  198.48   17.10
  -3   8   9  405.36   22.10
  -3   8   9  432.96   23.50
   3   8  -9  434.96   26.00
  -2   8   9    8.70    5.00
  -2   8   9   17.60    5.70
   2   8  -9    9.20    6.10
   1   8  -9    9.80    5.90
  -1   8   9   -1.20    3.50
  -1   8   9    4.00    4.80
   0   8  -9   34.50    8.70
   0   8   9   26.00    7.60
   1   8   9   13.00    5.90
  -1   8  -9    9.00    5.50
  -2   8  -9   97.99   13.10
   2   8   9  103.69   13.90
   3  -8   9   -2.40    4.80
   3   8   9    1.10    5.30
   4  -8   9    5.90    6.40
   4   8   9    2.40    5.80
   5  -8   9    8.30    6.70
   5   8   9   13.00    7.10
   6  -8   9   70.19   11.80
   6   8   9  109.49   15.70
   7  -8   9  136.99   16.00
   7   8   9  150.78   18.60
   8  -8   9   -5.80    4.70
   8   8   9   -7.30    5.50
  -8   8  -9    1.10    5.20
   9  -8   9  163.18   18.00
  -9   8  -9  102.29   14.50
   9   8   9  124.79   18.40
  10  -8   9    5.30    7.00
  10   8   9  -11.90    5.50
 -10   8  -9    4.70    6.00
  11   8   9   11.40    9.50
 -11   8  -9   15.80    7.80
 -12   8  -9    2.70    6.40
  12   8   9    5.20    9.40
  13   8   9    0.30    8.80
  14   8   9   -5.90    9.30
  15   8   9   73.79   17.30
  18   9  -9   14.70   11.50
 -18   9   9    4.70    9.50
 -17   9   9   -0.30    8.10
  17   9  -9   25.20   11.90
  16   9  -9    6.60   10.40
 -16   9   9    7.10    8.80
 -15   9   9   -0.60    7.90
  15   9  -9   -5.00    7.80
 -14   9   9   -1.90    7.30
  14   9  -9   -3.70    6.50
 -13   9   9   15.70    9.30
  13   9  -9   -4.50    7.40
  12   9  -9  132.49   18.70
 -12   9   9  105.29   16.90
 -11   9   9    3.30    6.10
  11   9  -9    2.00    6.40
  10   9  -9   88.49   15.30
 -10   9   9   72.49   13.30
  -9   9   9  451.15   29.20
   9   9  -9  513.05   31.20
  -8   9   9  316.07   22.70
   8   9  -9  337.77   24.30
   7   9  -9   72.79   12.50
  -7   9   9   45.10   10.00
   6   9  -9   43.30   10.00
  -6   9   9   37.70    6.20
  -6   9   9   42.00    9.00
  -5   9   9  137.69   12.30
   5   9  -9  142.59   16.80
  -5   9   9  172.38   17.40
  -4   9   9  121.49   14.20
   4   9  -9  113.59   14.90
  -4   9   9  149.69   13.30
   3   9  -9   60.79   11.40
  -3   9   9   52.09    8.30
  -3   9   9   77.19   11.20
  -2   9   9  168.38   16.00
  -2   9   9  199.88   17.50
   2   9  -9  269.47   23.20
  -1   9   9  525.15   28.90
   1   9  -9  587.64   31.70
   0   9  -9   28.10    8.10
[truncated: 384,129 more chars]
