# Supplementary material for: Bis[μ-bis­(2,6-diiso­propyl­phen­yl) phosphato-κ2 O:O′]bis­[(2,2′-bi­pyridine-κ2 N,N′)lithium] toluene disolvate and its catalytic activity in ring-opening polymerization of ∊-caprolactone and l-dilactide
Source: Acta Crystallogr E Crystallogr Commun. 2019 May 21;75(Pt 6):848–53. doi: 10.1107/S2056989019006960 (PMC6658944; doi:10.1107/S2056989019006960)
Supplement: Supplementary file 2 [file e-75-00848-Isup2.hkl]

data_I                                                                          
_shelx_title ' Li-P in P2(1)/n'                                                 
_shelx_refln_list_code          4                                               
_shelx_F_calc_maximum      253.07                                               
_exptl_crystal_F_000      1440.00                                               
_reflns_d_resolution_high  0.7001                                               
                                                                                
loop_                                                                           
 _space_group_symop_operation_xyz                                               
 'x, y, z'                                                                      
 '-x+1/2, y+1/2, -z+1/2'                                                        
 '-x, -y, -z'                                                                   
 'x-1/2, -y-1/2, z-1/2'                                                         
                                                                                
_cell_length_a    15.2151                                                       
_cell_length_b    12.9374                                                       
_cell_length_c    19.5918                                                       
_cell_angle_alpha  90.000                                                       
_cell_angle_beta  106.935                                                       
_cell_angle_gamma  90.000                                                       
                                                                                
_shelx_F_squared_multiplier     1.000                                           
                                                                                
loop_                                                                           
 _refln_index_h                                                                 
 _refln_index_k                                                                 
 _refln_index_l                                                                 
 _refln_F_squared_calc                                                          
 _refln_F_squared_meas                                                          
 _refln_F_squared_sigma                                                         
 _refln_observed_status                                                         
   2   0   0          0.21         35.97         6.03 o                         
   4   0   0      18923.15      18199.56       461.44 o                         
   6   0   0          8.44         -2.51        21.42 o                         
   8   0   0          2.32         31.63        14.79 o                         
  10   0   0        201.96        230.36        29.11 o                         
  12   0   0       5560.54       5462.61       244.40 o                         
  14   0   0        279.02        301.96        39.39 o                         
  16   0   0       2022.61       1847.00       133.97 o                         
  18   0   0        329.81        334.86        78.45 o                         
   1   1   0       8710.38       9147.77       145.69 o                         
   2   1   0      18108.25      17458.24       252.49 o                         
   3   1   0       7341.87       7281.64       119.62 o                         
   4   1   0      17009.07      17097.09       307.64 o                         
   5   1   0       2159.59       2320.35        51.80 o                         
   6   1   0         21.87         22.61         8.40 o                         
   7   1   0        557.74        577.59        32.05 o                         
   8   1   0       1989.43       2196.42        55.62 o                         
   9   1   0         89.02         62.17        12.09 o                         
  10   1   0         56.36         58.65        13.06 o                         
  11   1   0        210.94        190.65        26.81 o                         
  12   1   0          3.74          5.08        13.20 o                         
  13   1   0        572.27        538.54        34.72 o                         
  14   1   0        545.72        506.10        35.35 o                         
  15   1   0         24.05          9.58        29.57 o                         
  16   1   0          5.23        -23.77        23.77 o                         
  17   1   0        210.89        206.42        44.32 o                         
  18   1   0          3.38         18.34        31.08 o                         
  19   1   0        318.93        330.24       136.95 o                         
   0   2   0       2802.98       2732.07        77.00 o                         
   1   2   0       3360.71       3245.57        89.11 o                         
   2   2   0        175.96        121.03        11.73 o                         
   3   2   0       8557.59       8338.79       137.38 o                         
   4   2   0        913.07        813.33        20.64 o                         
   5   2   0       4076.65       4186.51        85.57 o                         
   6   2   0       2773.38       2737.29        61.75 o                         
   7   2   0       1722.19       1787.00        46.46 o                         
   8   2   0        101.75        166.37        17.77 o                         
   9   2   0         26.77         46.14        11.74 o                         
  10   2   0         34.08         52.55        12.54 o                         
  11   2   0        602.71        698.78        35.68 o                         
  12   2   0       1275.35       1246.25        49.56 o                         
  13   2   0         24.06         10.29        13.91 o                         
  14   2   0        259.96        238.37        38.11 o                         
  15   2   0        695.12        528.30        45.75 o                         
  16   2   0          0.01        -19.43        19.70 o                         
  17   2   0        292.73        265.53        55.49 o                         
  18   2   0         26.56         13.09        29.36 o                         
  19   2   0         97.21        120.69        58.54 o                         
  20   2   0        143.46         93.54        60.35 o                         
   1   3   0       2984.32       2733.55        80.56 o                         
   2   3   0      49660.12      48040.43      1203.19 o                         
   3   3   0      17379.54      18275.69       666.16 o                         
   4   3   0       1738.49       1682.14        57.15 o                         
   5   3   0          4.26         -0.61         6.97 o                         
   6   3   0       4598.59       4979.94       102.45 o                         
   7   3   0        323.81        367.83        21.17 o                         
   8   3   0       1172.29       1353.46        56.53 o                         
   9   3   0        266.21        329.55        23.68 o                         
  10   3   0       1649.53       1721.51        50.83 o                         
  11   3   0        675.18        694.16        53.48 o                         
  12   3   0         23.01         22.90        12.94 o                         
  13   3   0        701.49        798.99       116.92 o                         
  14   3   0        858.30        947.95        59.34 o                         
  15   3   0          0.04         25.95        21.25 o                         
  16   3   0       1202.09       1418.63        85.46 o                         
  17   3   0        182.80        132.87        31.48 o                         
  18   3   0         40.07         12.22        33.15 o                         
  19   3   0        294.61        489.95        96.55 o                         
  20   3   0          8.61         18.10        56.72 o                         
   0   4   0       3931.27       4048.17       165.95 o                         
   1   4   0       3503.21       3501.91       103.67 o                         
   2   4   0       4566.59       4633.75       131.69 o                         
   3   4   0       8946.07       8888.18       237.84 o                         
   4   4   0        132.24        147.58        17.27 o                         
   5   4   0        884.24        816.96        32.94 o                         
   6   4   0        189.58        205.27        18.20 o                         
   7   4   0        176.05        162.64        15.32 o                         
   8   4   0          3.14          4.95         8.98 o                         
   9   4   0        326.77        337.19        23.09 o                         
  10   4   0        609.02        666.47        55.92 o                         
  11   4   0        168.55        132.55        18.90 o                         
  12   4   0        110.86         77.14        22.63 o                         
  13   4   0        224.54        256.84        50.28 o                         
  14   4   0        382.50        440.13        42.26 o                         
  15   4   0        514.78        499.24        45.73 o                         
  16   4   0        204.39        239.69        37.48 o                         
  17   4   0          3.04         49.71        29.78 o                         
  18   4   0        309.57        333.15        56.31 o                         
  19   4   0        161.39        260.09        80.86 o                         
  20   4   0        252.85        328.22        84.48 o                         
   1   5   0        284.59        329.83        27.92 o                         
   2   5   0       1675.28       1610.49        81.16 o                         
   3   5   0        236.50        274.00        25.23 o                         
   4   5   0         21.35         -4.74        12.67 o                         
   5   5   0         49.01         50.78        12.12 o                         
   6   5   0        536.77        432.12        24.85 o                         
   7   5   0          5.00         -4.32         9.79 o                         
   8   5   0         10.99        -14.32        14.32 o                         
   9   5   0         93.70        110.00        27.63 o                         
  10   5   0        516.54        421.54        38.05 o                         
  11   5   0       1582.42       1663.05        99.53 o                         
  12   5   0       1179.87       1060.37        61.18 o                         
  13   5   0        346.97        296.42        36.31 o                         
  14   5   0        259.21        248.32        33.61 o                         
  15   5   0         39.63         49.55        25.99 o                         
  16   5   0         90.19         62.84        35.40 o                         
  17   5   0          1.76          6.67        24.63 o                         
  18   5   0         60.04         78.37        38.29 o                         
  19   5   0        227.33        379.51        89.31 o                         
  20   5   0          0.02        -44.66        57.33 o                         
   0   6   0        691.99       1055.33        68.79 o                         
   1   6   0       4938.55       5311.60       226.87 o                         
   2   6   0        847.13        915.61        44.68 o                         
   3   6   0        158.00        182.88        23.17 o                         
   4   6   0       9985.99      10461.81       285.00 o                         
   5   6   0          9.17          4.41        11.49 o                         
   6   6   0       1385.21       1358.11        51.67 o                         
   7   6   0        320.24        343.05        26.21 o                         
   8   6   0        342.34        341.02        38.50 o                         
   9   6   0         17.26         10.07        11.26 o                         
  10   6   0        146.34        114.32        31.43 o                         
  11   6   0          1.79         22.98        23.63 o                         
  12   6   0         40.75         33.32        27.06 o                         
  13   6   0        338.61        359.70        51.44 o                         
  14   6   0        916.57        813.90        75.72 o                         
  15   6   0        247.13        289.61        50.76 o                         
  16   6   0          1.69          1.74        30.59 o                         
  17   6   0         62.82         85.90        39.47 o                         
  18   6   0         76.58         80.35        38.40 o                         
  19   6   0         38.18        -12.41        42.00 o                         
   1   7   0          4.01          9.65        14.25 o                         
   2   7   0        132.16        149.47        23.18 o                         
   3   7   0         24.55         47.75        17.11 o                         
   4   7   0         55.36         37.14        28.97 o                         
   5   7   0       2274.61       2261.04        83.35 o                         
   6   7   0       1510.49       1320.74        50.22 o                         
   7   7   0        587.15        740.39        38.24 o                         
   8   7   0       1133.81       1158.93        50.14 o                         
   9   7   0       2257.64       2214.05        71.66 o                         
  10   7   0        577.69        437.45        53.33 o                         
  11   7   0        109.29        107.00        46.47 o                         
  12   7   0        351.86        310.70        48.62 o                         
  13   7   0        382.31        320.24        57.60 o                         
  14   7   0        252.02        353.59        56.71 o                         
  15   7   0         99.47        160.19        43.00 o                         
  16   7   0          2.28        -32.47        72.41 o                         
  17   7   0         30.54        117.13        93.84 o                         
  18   7   0        437.84        396.68        66.35 o                         
  19   7   0         17.60         33.08        51.90 o                         
   0   8   0          0.30          8.45        20.52 o                         
   1   8   0          0.04          6.88        15.11 o                         
   2   8   0        166.84        204.81        34.70 o                         
   3   8   0        289.44        385.14        37.69 o                         
   4   8   0          6.05         14.15        21.12 o                         
   5   8   0        411.51        386.14        40.13 o                         
   6   8   0         36.71         48.83        17.72 o                         
   7   8   0        120.03         82.10        17.85 o                         
   8   8   0        549.76        703.69        73.28 o                         
   9   8   0       1630.78       1516.13        90.39 o                         
  10   8   0        353.27        400.71        51.18 o                         
  11   8   0         56.92         59.88        29.83 o                         
  12   8   0         16.28        -26.25        26.25 o                         
  13   8   0          1.14          1.07        26.29 o                         
  14   8   0         13.04         24.07        63.36 o                         
  15   8   0          1.47         -8.49        28.10 o                         
  16   8   0         78.72         85.97        42.43 o                         
  17   8   0         16.01        -22.66        38.62 o                         
  18   8   0         18.39          9.46        39.19 o                         
   1   9   0          4.93         -8.05        15.11 o                         
   2   9   0          0.26         26.46        17.11 o                         
   3   9   0         20.61         35.08        18.19 o                         
   4   9   0        417.75        333.97        36.60 o                         
   5   9   0         58.66         80.98        22.98 o                         
   6   9   0         26.94         35.86        20.09 o                         
   7   9   0        436.41        521.37        38.85 o                         
   8   9   0       1675.56       1662.01        66.08 o                         
   9   9   0         25.37         23.40        25.60 o                         
  10   9   0         49.42         35.55        72.11 o                         
  11   9   0        455.04        433.07        92.03 o                         
  12   9   0         79.67         73.19        71.51 o                         
  13   9   0          1.09         30.83        32.20 o                         
  14   9   0         25.34         21.95        47.67 o                         
  15   9   0        194.41        191.64       114.32 o                         
  16   9   0         41.50         24.87        62.46 o                         
  17   9   0         63.09         68.02        92.63 o                         
  18   9   0        461.50        619.51        84.27 o                         
   0  10   0        452.80        709.00        82.07 o                         
   1  10   0         42.13         47.90        23.46 o                         
   2  10   0        259.99        234.84        63.36 o                         
   3  10   0         65.38         99.97        26.89 o                         
   4  10   0       5714.01       5538.85       180.50 o                         
   5  10   0       2003.81       2010.28        94.14 o                         
   6  10   0         91.91        140.70        28.91 o                         
   7  10   0        459.32        471.79        39.79 o                         
   8  10   0        349.42        359.07        54.61 o                         
   9  10   0         41.25         66.25        29.97 o                         
  10  10   0         39.49         23.68        45.26 o                         
  11  10   0          4.83         41.17        30.16 o                         
  12  10   0          8.59         21.57        29.42 o                         
  13  10   0         75.20        101.94        50.09 o                         
  14  10   0         91.02         82.97        43.45 o                         
  15  10   0          1.75         -3.44        34.06 o                         
  16  10   0        159.42        137.68        47.22 o                         
  17  10   0        119.82         97.16        47.34 o                         
   1  11   0       2531.52       2474.67       105.76 o                         
   2  11   0       2040.73       1715.90        83.90 o                         
   3  11   0        256.60        202.76        34.45 o                         
   4  11   0          8.60         -3.19        19.67 o                         
   5  11   0        503.51        501.15        49.30 o                         
   6  11   0        664.44        549.36        78.15 o                         
   7  11   0        758.87        810.55       161.09 o                         
   8  11   0         20.21         23.94        47.97 o                         
   9  11   0        384.89        464.25       104.40 o                         
  10  11   0         16.92         27.57        31.93 o                         
  11  11   0         74.24         49.35        54.01 o                         
  12  11   0        131.67        147.38        48.08 o                         
  13  11   0          5.70         65.16        38.97 o                         
  14  11   0          2.70          8.07        39.23 o                         
  15  11   0         83.18        147.06        50.22 o                         
  16  11   0         19.81        -19.00        32.91 o                         
   0  12   0       1418.53       1383.00       126.12 o                         
   1  12   0        396.77        468.85        52.48 o                         
   2  12   0          0.57          8.50        23.78 o                         
   3  12   0       2346.81       2417.15       121.29 o                         
   4  12   0         45.61         57.68        27.55 o                         
   5  12   0        337.75        317.67        53.98 o                         
   6  12   0         23.31         43.21        25.95 o                         
   7  12   0          1.18        -33.19        33.19 o                         
   8  12   0        267.97        336.98        54.37 o                         
   9  12   0          4.89          9.82        30.88 o                         
  10  12   0        314.73        279.23        54.04 o                         
  11  12   0        110.96        139.70        47.79 o                         
  12  12   0        167.37        152.37        47.36 o                         
  13  12   0        672.02        588.58        76.29 o                         
  14  12   0        139.91        159.78        55.45 o                         
  15  12   0         62.38         73.89        45.21 o                         
   1  13   0        255.78        173.23        35.47 o                         
   2  13   0         44.29         59.39        27.14 o                         
   3  13   0         74.51         56.26        29.66 o                         
   4  13   0         35.05        -18.64        22.44 o                         
   5  13   0         17.91         30.86        30.17 o                         
   6  13   0        908.74       1288.26       144.83 o                         
   7  13   0        102.65         41.64        48.28 o                         
   8  13   0        204.59        146.80        43.47 o                         
   9  13   0         85.21        128.71        55.52 o                         
  10  13   0        382.38        450.85        67.06 o                         
  11  13   0          8.74         48.82        41.38 o                         
  12  13   0        412.04        460.47        73.39 o                         
  13  13   0        218.72        183.73        54.49 o                         
  14  13   0         45.49         47.53        69.70 o                         
   0  14   0         53.01         16.29        42.24 o                         
   1  14   0          3.11         12.25        43.45 o                         
   2  14   0        105.21         74.71        33.49 o                         
   3  14   0        364.23        380.70        53.36 o                         
   4  14   0         39.35         67.40        30.98 o                         
   5  14   0        440.47        470.03        94.14 o                         
   6  14   0         59.15        106.21        56.72 o                         
   7  14   0        348.55        293.89        53.36 o                         
   8  14   0         44.14         78.96        67.89 o                         
   9  14   0          2.62         16.31        39.22 o                         
  10  14   0          4.32         23.13        37.75 o                         
  11  14   0        160.60        280.74        93.20 o                         
  12  14   0         11.70        -22.87        33.88 o                         
  13  14   0         18.67          4.95        40.64 o                         
   1  15   0        281.86        330.85        54.58 o                         
   2  15   0         17.27          5.67        31.29 o                         
   3  15   0        347.96        457.25        90.82 o                         
   4  15   0         60.89        119.48        63.36 o                         
   5  15   0         42.25         56.72        56.12 o                         
   6  15   0        564.42        632.97       114.66 o                         
   7  15   0          6.02        -22.72        59.74 o                         
   8  15   0        114.40        208.72        53.97 o                         
   9  15   0         63.82         94.67        44.74 o                         
  10  15   0          2.73         39.63        41.04 o                         
  11  15   0         87.48        171.76        55.24 o                         
  12  15   0         88.14         60.24        64.27 o                         
   0  16   0          3.49         16.90        47.07 o                         
   1  16   0         31.33         60.73        37.32 o                         
   2  16   0         69.70        148.16        43.82 o                         
   3  16   0         52.20         90.77        42.69 o                         
   4  16   0         21.65        -11.47        45.86 o                         
   5  16   0         30.99         -7.24        56.12 o                         
   6  16   0         30.95        114.66        58.54 o                         
   7  16   0          5.50         -9.77        35.22 o                         
   8  16   0        308.28        406.47        69.06 o                         
   9  16   0         30.67         46.86        41.90 o                         
  10  16   0        455.00        767.77        95.54 o                         
   1  17   0         32.07         -1.49        38.38 o                         
   2  17   0         19.22        -14.42        41.40 o                         
   3  17   0          0.47        -24.14        44.66 o                         
   4  17   0         43.43         74.23        60.95 o                         
   5  17   0         86.48         53.10        67.59 o                         
   6  17   0         46.87        140.61        70.60 o                         
   7  17   0         89.35         99.90        47.36 o                         
   8  17   0         10.79        -32.26        32.26 o                         
   0  18   0         35.35         43.45        59.74 o                         
   1  18   0          0.55          7.24        56.72 o                         
   2  18   0        837.49        891.25       128.54 o                         
   3  18   0         94.42         57.93        60.95 o                         
   4  18   0        108.68        151.47        76.04 o                         
 -19   0   1         39.90         41.64        53.10 o                         
 -17   0   1         94.60        173.19        62.16 o                         
 -15   0   1        178.13        197.89        48.88 o                         
 -13   0   1       3060.97       2986.99       151.77 o                         
 -11   0   1        238.25        235.28        30.44 o                         
  -9   0   1       1831.94       1850.79        71.56 o                         
  -7   0   1       1313.33       1364.96        65.48 o                         
  -5   0   1       3583.81       3598.41       104.38 o                         
  -3   0   1         96.99        100.56         8.84 o                         
   1   0   1       3938.06       4584.48        82.80 o                         
   3   0   1      64042.80      60171.88      1511.44 o                         
   5   0   1      12842.07      12853.27       333.86 o                         
   7   0   1         12.88         13.54        12.97 o                         
   9   0   1        471.85        530.90        80.26 o                         
  11   0   1         74.66         59.96        20.70 o                         
  13   0   1       2448.65       2488.76       101.81 o                         
  15   0   1          0.47         28.54        24.14 o                         
  17   0   1         24.25         13.28        45.26 o                         
 -20   1   1         27.02         17.24        95.35 o                         
 -19   1   1          1.47          1.94        31.70 o                         
 -18   1   1        221.50        245.05        47.27 o                         
 -17   1   1        119.78         29.58        38.92 o                         
 -16   1   1        129.16        164.75        39.08 o                         
 -15   1   1        100.87        110.68        25.79 o                         
 -14   1   1        478.75        501.04        34.77 o                         
 -13   1   1       1862.41       1780.06        57.28 o                         
 -12   1   1        608.07        685.37        39.72 o                         
 -11   1   1         73.91        113.16        16.85 o                         
 -10   1   1        476.73        469.75        41.20 o                         
  -9   1   1        167.69        160.26        16.24 o                         
  -8   1   1       1841.29       1992.78        51.38 o                         
  -7   1   1          0.65          0.42         7.41 o                         
  -6   1   1       3429.22       3232.32        69.53 o                         
  -5   1   1       1283.19       1207.93        31.67 o                         
  -4   1   1        209.97        205.95         9.81 o                         
  -3   1   1       5684.23       5203.31        86.61 o                         
  -2   1   1       9319.54       8871.33       161.54 o                         
  -1   1   1      10682.56      10066.50       146.26 o                         
   0   1   1      15568.67      15890.73       323.87 o                         
   1   1   1       4165.76       3954.43        73.84 o                         
   2   1   1        392.91        362.41        11.23 o                         
   3   1   1      10146.14       9001.62       164.85 o                         
   4   1   1       7750.68       7409.83       139.30 o                         
   5   1   1        130.78        208.45        14.32 o                         
   6   1   1          0.03          8.42         8.45 o                         
   7   1   1       4275.41       4403.78        93.35 o                         
   8   1   1         26.59          6.49         9.89 o                         
   9   1   1        164.00        210.85        24.02 o                         
  10   1   1        118.09        106.57        15.56 o                         
  11   1   1        469.48        451.56        29.60 o                         
  12   1   1       3167.25       3230.11        83.08 o                         
  13   1   1         27.81          8.29        14.37 o                         
  14   1   1        164.39        167.08        23.51 o                         
  15   1   1          4.40         39.44        20.67 o                         
  16   1   1         92.08         87.65        26.71 o                         
  17   1   1        359.52        353.89        52.69 o                         
  18   1   1         79.74         68.84        35.40 o                         
 -20   2   1        227.59        298.11        82.67 o                         
 -19   2   1         72.21         84.85        51.90 o                         
 -18   2   1        435.30        655.09        73.73 o                         
 -17   2   1        102.23        121.33        40.37 o                         
 -16   2   1        132.94        151.66        29.74 o                         
 -15   2   1          6.29         12.14        20.18 o                         
 -14   2   1         27.05          5.74        18.67 o                         
 -13   2   1         41.74         41.04        16.81 o                         
 -12   2   1        144.36        186.28        20.44 o                         
 -11   2   1        260.59        276.97        22.98 o                         
 -10   2   1          7.14          8.14        10.80 o                         
  -9   2   1        250.51        224.34        18.30 o                         
  -8   2   1         13.35          3.22         8.06 o                         
  -7   2   1        635.60        693.87        36.93 o                         
  -6   2   1         34.19         76.89        14.72 o                         
  -5   2   1       4697.65       4704.79        82.60 o                         
  -4   2   1      13504.42      13007.14       210.67 o                         
  -3   2   1      17863.71      17923.26       321.09 o                         
  -2   2   1        330.25        325.67        12.53 o                         
  -1   2   1        116.90         62.09        15.38 o                         
   0   2   1         79.34        119.85        11.95 o                         
   1   2   1       2515.87       2601.53        60.96 o                         
   2   2   1       5841.79       5072.55       136.88 o                         
   3   2   1         84.75         59.96         8.81 o                         
   4   2   1        487.16        410.06        18.90 o                         
   5   2   1        362.29        349.37        18.58 o                         
   6   2   1       2840.99       3101.28        69.03 o                         
   7   2   1         14.12          6.25        10.97 o                         
   8   2   1        213.22        247.03        19.14 o                         
   9   2   1        192.60        209.95        19.34 o                         
  10   2   1          5.73         10.03        10.99 o                         
  11   2   1         47.25          9.16        12.11 o                         
  12   2   1         18.76         -2.05        12.18 o                         
  13   2   1        154.42        164.37        21.50 o                         
  14   2   1        886.27        803.77        53.37 o                         
  15   2   1        384.68        332.23        62.34 o                         
  16   2   1        219.20        280.53        36.91 o                         
  17   2   1        350.94        318.40        67.86 o                         
  18   2   1         50.34         86.90        52.50 o                         
  19   2   1        178.74        246.81        74.83 o                         
 -20   3   1         49.23        178.62        76.64 o                         
 -19   3   1          0.71         31.15        36.48 o                         
 -18   3   1          1.75          9.38        33.15 o                         
 -17   3   1         20.70         12.75        24.87 o                         
 -16   3   1         43.18         28.58        25.12 o                         
 -15   3   1         13.37         58.19        24.05 o                         
 -14   3   1        528.78        494.21        44.23 o                         
 -13   3   1         69.58         56.45        22.54 o                         
 -12   3   1         14.28         11.35        16.03 o                         
 -11   3   1         66.51         87.28        14.55 o                         
 -10   3   1       2954.96       2894.52        71.91 o                         
  -9   3   1         67.20         84.40        12.71 o                         
  -8   3   1          6.63         12.24         9.37 o                         
  -7   3   1         88.64        140.26        13.16 o                         
  -6   3   1         52.83         76.91         7.98 o                         
  -5   3   1         55.68         66.12         7.03 o                         
  -4   3   1       1687.00       1650.21        55.62 o                         
  -3   3   1        964.16        884.95        25.72 o                         
  -2   3   1       2401.48       2511.23        59.69 o                         
  -1   3   1        449.70        429.75        24.05 o                         
   0   3   1       2364.93       2320.57        70.83 o                         
   1   3   1       6061.68       5545.78       150.60 o                         
   2   3   1      41839.87      41291.56      1032.54 o                         
   3   3   1        971.10        980.20        39.56 o                         
   4   3   1        225.16        246.86        24.89 o                         
   5   3   1       2705.26       2747.20        62.05 o                         
   6   3   1       1804.02       1784.52        56.35 o                         
   7   3   1       2932.90       3218.61        73.90 o                         
   8   3   1        982.82        968.69        34.00 o                         
   9   3   1        220.30        287.11        21.80 o                         
  10   3   1       1383.23       1355.63        56.69 o                         
  11   3   1        182.00        197.75        20.92 o                         
  12   3   1       1107.59       1036.37        45.31 o                         
  13   3   1        172.06        214.88        31.08 o                         
  14   3   1         96.22        111.41        30.67 o                         
  15   3   1         30.72         69.82        23.78 o                         
  16   3   1          0.42          4.93        21.11 o                         
  17   3   1        232.47        279.86        56.70 o                         
  18   3   1         20.42        -27.16        35.60 o                         
  19   3   1        290.59        389.17        83.88 o                         
 -20   4   1          2.43         -7.84        41.64 o                         
 -19   4   1          2.15        -31.14        31.14 o                         
 -18   4   1        144.84        224.88        47.43 o                         
 -17   4   1         13.19         29.01        24.57 o                         
 -16   4   1         29.68          1.65        22.37 o                         
 -15   4   1        190.25        201.41        32.70 o                         
 -14   4   1         83.35        103.87        27.16 o                         
 -13   4   1         71.34        105.62        25.43 o                         
 -12   4   1       2838.14       2739.16        91.90 o                         
 -11   4   1       2729.95       2731.67        71.19 o                         
 -10   4   1         39.82         36.29        11.45 o                         
  -9   4   1          0.04         -3.72         7.88 o                         
  -8   4   1        139.10        167.09        15.61 o                         
  -7   4   1       3103.51       3293.70        74.77 o                         
  -6   4   1         88.20         63.91        18.96 o                         
  -5   4   1        215.84        199.74        15.77 o                         
  -4   4   1       5118.53       5537.09       127.75 o                         
  -3   4   1        123.94        146.52        23.23 o                         
  -2   4   1        907.55        938.86        38.97 o                         
  -1   4   1         61.48         48.32        13.04 o                         
   0   4   1        297.82        208.51        51.90 o                         
   1   4   1       3029.55       2844.68        87.63 o                         
   2   4   1        369.76        276.24        34.37 o                         
   3   4   1       4195.21       4237.37       123.67 o                         
   4   4   1       3176.14       3037.54        95.28 o                         
   5   4   1        675.29        766.51        33.75 o                         
   6   4   1        845.85        761.69        70.36 o                         
   7   4   1         69.40        111.19        15.77 o                         
   8   4   1       1394.86       1258.69        46.43 o                         
   9   4   1         42.94         36.47        11.95 o                         
  10   4   1       2294.18       2175.76        60.87 o                         
  11   4   1        486.34        550.69        40.56 o                         
  12   4   1          0.05          5.69        15.58 o                         
  13   4   1       1432.46       1451.87        70.01 o                         
  14   4   1         45.12         58.69        24.57 o                         
  15   4   1         19.63         43.18        23.10 o                         
  16   4   1        421.60        408.28        51.24 o                         
  17   4   1         45.59         39.22        29.60 o                         
  18   4   1         69.28         75.71        39.66 o                         
  19   4   1          1.02        -41.04        41.04 o                         
 -20   5   1         54.21         76.64        65.78 o                         
 -19   5   1         57.29        126.12        65.78 o                         
 -18   5   1          2.49         37.13        29.86 o                         
 -17   5   1         94.51        103.40        30.19 o                         
 -16   5   1        130.31        131.87        32.77 o                         
 -15   5   1       1034.73        939.37        99.80 o                         
 -14   5   1          0.10         -2.59        18.43 o                         
 -13   5   1       1496.51       1397.89       123.12 o                         
 -12   5   1         95.48        167.22        34.01 o                         
 -11   5   1        817.30        831.64        54.49 o                         
 -10   5   1       1508.06       1480.85        45.85 o                         
  -9   5   1       1009.24       1079.34        44.98 o                         
  -8   5   1        103.24        132.73        15.50 o                         
  -7   5   1         52.00         27.99         9.98 o                         
  -6   5   1       2306.73       2269.67        71.05 o                         
  -5   5   1        215.04        228.35        18.74 o                         
  -4   5   1        308.37        355.41       111.61 o                         
  -3   5   1        130.13        171.40        19.71 o                         
  -2   5   1          0.03         -2.57        10.57 o                         
  -1   5   1        118.43         77.50        20.82 o                         
   0   5   1       5852.12       5756.88       220.53 o                         
   1   5   1        283.48        283.97        26.82 o                         
   2   5   1         38.85         95.61        30.78 o                         
   3   5   1       3404.12       3377.43       105.94 o                         
   4   5   1        709.44        791.43        41.41 o                         
   5   5   1       6624.49       6790.04       285.44 o                         
   6   5   1       2018.87       2200.35        65.76 o                         
   7   5   1       1373.75       1490.20        61.38 o                         
   8   5   1        211.93        214.51        22.06 o                         
   9   5   1       3942.18       3655.35       101.02 o                         
  10   5   1         52.75         79.82        17.50 o                         
  11   5   1         21.61         95.48        18.55 o                         
  12   5   1        790.83        821.47        54.20 o                         
  13   5   1         12.91         28.28        19.63 o                         
  14   5   1         70.90         48.59        23.32 o                         
  15   5   1        165.97        214.38        35.60 o                         
  16   5   1          1.04         32.72        25.75 o                         
  17   5   1         79.96        102.35        40.55 o                         
  18   5   1         31.42         11.53        35.19 o                         
  19   5   1         54.38         51.29        59.14 o                         
 -19   6   1        279.04        216.04        76.64 o                         
 -18   6   1         16.57        113.33        43.70 o                         
 -17   6   1        490.48        613.61        80.56 o                         
 -16   6   1        421.67        410.30        57.79 o                         
 -15   6   1         71.73         73.82        36.86 o                         
 -14   6   1         86.36        117.17        35.80 o                         
 -13   6   1         27.70         24.82        25.81 o                         
 -12   6   1       1259.79       1398.07       127.90 o                         
 -11   6   1        160.42         62.38        31.08 o                         
 -10   6   1       1385.88       1325.12        84.24 o                         
  -9   6   1        639.05        685.46        40.40 o                         
  -8   6   1        146.57        167.02        17.76 o                         
  -7   6   1       1559.90       1593.11        68.79 o                         
  -6   6   1       1138.77       1042.40        42.72 o                         
  -5   6   1       3507.31       3561.60       112.51 o                         
  -4   6   1        228.58        252.71        28.97 o                         
  -3   6   1          4.65          8.82        11.83 o                         
  -2   6   1       1509.17       1589.45        75.10 o                         
  -1   6   1       1819.72       1827.92       126.42 o                         
   0   6   1        305.23        267.42        37.99 o                         
   1   6   1        143.02        192.69        24.96 o                         
   2   6   1        959.69        927.80        45.54 o                         
   3   6   1        482.02        552.74        39.15 o                         
   4   6   1       8592.06       8776.73       244.87 o                         
   5   6   1        873.68        797.96        46.47 o                         
   6   6   1       3889.54       3806.64       102.06 o                         
   7   6   1        399.43        445.86        52.34 o                         
   8   6   1       2064.97       2008.72        88.17 o                         
   9   6   1          1.58         18.77        14.69 o                         
  10   6   1       2086.63       2143.95        74.92 o                         
  11   6   1        462.16        401.77        51.55 o                         
  12   6   1          7.50        -19.76        22.94 o                         
  13   6   1         33.24          9.47        26.18 o                         
  14   6   1        678.53        740.13        73.58 o                         
  15   6   1         25.31         37.57        30.84 o                         
  16   6   1          6.53         15.02        28.57 o                         
  17   6   1          5.79          4.84        42.85 o                         
  18   6   1         54.36         69.94        42.47 o                         
  19   6   1         85.43        104.81        45.83 o                         
 -19   7   1         17.39         48.59        42.59 o                         
 -18   7   1        556.83        503.80        71.55 o                         
 -17   7   1          1.85         37.15        45.26 o                         
 -16   7   1         82.91         88.67        41.79 o                         
 -15   7   1         23.25         47.58        36.05 o                         
 -14   7   1        718.73        673.81        87.20 o                         
 -13   7   1        106.15        101.67        35.63 o                         
 -12   7   1        304.03        237.88        45.41 o                         
 -11   7   1       1293.42       1451.23        95.68 o                         
 -10   7   1        463.15        355.49        47.08 o                         
  -9   7   1       3363.97       3321.54        93.98 o                         
  -8   7   1       2221.51       2321.77        72.85 o                         
  -7   7   1        842.13        776.44        38.41 o                         
  -6   7   1        572.66        583.64        35.30 o                         
  -5   7   1        451.29        400.65        33.49 o                         
  -4   7   1        564.40        626.78        43.35 o                         
  -3   7   1        714.09        734.49        44.15 o                         
  -2   7   1        156.80        214.38        26.85 o                         
  -1   7   1          3.06         -4.27        18.10 o                         
   0   7   1        286.99        260.15        30.17 o                         
   1   7   1        260.00        369.23        34.70 o                         
   2   7   1       1324.96       1486.23        70.27 o                         
   3   7   1         45.22         59.23        21.42 o                         
   4   7   1       2141.71       2148.59        82.04 o                         
   5   7   1       3463.13       3636.07       120.69 o                         
   6   7   1        654.09        628.85        45.21 o                         
   7   7   1        150.68        141.31        20.64 o                         
   8   7   1       2673.78       2945.72        88.86 o                         
   9   7   1        462.92        457.27        35.86 o                         
  10   7   1          6.36          5.19        16.18 o                         
  11   7   1         63.73         63.14        28.83 o                         
  12   7   1        255.85        330.93        61.52 o                         
  13   7   1        117.68        116.11        38.80 o                         
  14   7   1        163.46        170.88        43.05 o                         
  15   7   1         46.08         80.88        38.32 o                         
  16   7   1         22.16          6.59        32.99 o                         
  17   7   1         67.24        105.39        44.32 o                         
  18   7   1        140.20        116.63        49.70 o                         
 -18   8   1        605.05        542.49        76.68 o                         
 -17   8   1         92.13        105.90        45.23 o                         
 -16   8   1        141.77         99.91        80.26 o                         
 -15   8   1        342.45        359.27        72.99 o                         
 -14   8   1         10.30         66.40        41.94 o                         
 -13   8   1         26.29         19.91        28.68 o                         
 -12   8   1        115.57        103.19        37.12 o                         
 -11   8   1        224.29        205.82        41.95 o                         
 -10   8   1        446.70        349.86        91.09 o                         
  -9   8   1       2524.47       2607.98       197.00 o                         
  -8   8   1       1919.42       1911.14        65.45 o                         
  -7   8   1       1601.56       1748.75        78.68 o                         
  -6   8   1         28.18         43.40        17.38 o                         
  -5   8   1        430.91        542.65       112.24 o                         
  -4   8   1        107.50        155.51        25.34 o                         
  -3   8   1        130.70        113.67        23.02 o                         
  -2   8   1        154.69        257.72        41.94 o                         
  -1   8   1         83.13        105.88        21.55 o                         
   0   8   1       1159.50       1040.64        74.23 o                         
   1   8   1        316.87        329.52        35.20 o                         
   2   8   1          0.02         -1.02        14.06 o                         
   3   8   1       2641.96       2408.47        92.42 o                         
   4   8   1       1475.00       1236.38        62.89 o                         
   5   8   1        104.01        121.13        23.66 o                         
   6   8   1       1969.22       1840.41       127.03 o                         
   7   8   1        897.40        893.09        45.99 o                         
   8   8   1        186.57        186.26        26.12 o                         
   9   8   1       1335.02       1492.62        63.56 o                         
  10   8   1         93.73        137.27        61.55 o                         
  11   8   1       1960.88       1862.50       105.71 o                         
  12   8   1          2.47         16.10        31.68 o                         
  13   8   1        423.78        406.06        69.10 o                         
  14   8   1        123.21        183.19        54.31 o                         
  15   8   1          0.11         10.09        30.79 o                         
  16   8   1        111.59         57.77        41.10 o                         
  17   8   1        585.60        787.56        97.76 o                         
  18   8   1          1.83         -1.28        41.34 o                         
 -18   9   1        219.08        323.07        65.61 o                         
 -17   9   1        304.29        351.37        67.78 o                         
 -16   9   1         32.54         25.04        31.98 o                         
 -15   9   1        281.60        307.80        58.85 o                         
 -14   9   1        120.87        250.80        65.75 o                         
 -13   9   1         31.32        -25.06        25.16 o                         
 -12   9   1        201.99        145.68        41.76 o                         
 -11   9   1         55.78         37.41        31.58 o                         
 -10   9   1       1051.78        945.62        79.39 o                         
  -9   9   1        854.24        921.34        82.95 o                         
  -8   9   1       2727.17       2697.19        86.13 o                         
  -7   9   1       1834.85       1746.67        74.28 o                         
  -6   9   1          0.45         17.97        22.93 o                         
  -5   9   1          5.70         24.55        17.36 o                         
  -4   9   1        925.70        951.11        56.79 o                         
  -3   9   1        528.59        570.15        47.69 o                         
  -2   9   1         87.54        108.89        65.78 o                         
  -1   9   1        340.32        363.24        61.82 o                         
   0   9   1        277.13        344.44        37.97 o                         
   1   9   1        271.22        269.71        63.63 o                         
   2   9   1         91.19        103.19        26.25 o                         
   3   9   1        105.66        108.46        24.31 o                         
   4   9   1         89.26         93.47        24.79 o                         
   5   9   1        195.61        213.75        31.15 o                         
   6   9   1        293.70        339.12        43.15 o                         
   7   9   1       4057.22       4090.30       117.77 o                         
   8   9   1        281.46        294.04        61.90 o                         
   9   9   1        314.12        226.07        66.08 o                         
  10   9   1        132.27        189.82        66.68 o                         
  11   9   1         30.10         83.11        60.35 o                         
  12   9   1         91.95        126.40        40.81 o                         
  13   9   1         25.70        -21.47        29.57 o                         
  14   9   1         86.02         79.26        37.41 o                         
  15   9   1        128.01        123.09        46.69 o                         
  16   9   1        138.28         78.42        57.33 o                         
  17   9   1         69.45         27.42        43.09 o                         
 -17  10   1        173.51        150.34        49.22 o                         
 -16  10   1        166.14        128.99        47.46 o                         
 -15  10   1         15.51         87.16        40.21 o                         
 -14  10   1        273.76        299.25        58.24 o                         
 -13  10   1         19.85         -5.34        32.89 o                         
 -12  10   1        209.34        196.32        57.33 o                         
 -11  10   1        148.38         60.56        31.79 o                         
 -10  10   1        309.92        343.55        52.48 o                         
  -9  10   1        934.15       1044.43        84.35 o                         
  -8  10   1         25.74         24.64        25.36 o                         
  -7  10   1        796.58        802.17        49.71 o                         
  -6  10   1       2261.03       2267.86        93.64 o                         
  -5  10   1        116.79         80.87        33.79 o                         
  -4  10   1        302.69        317.23        63.63 o                         
  -3  10   1        519.96        508.77        48.54 o                         
  -2  10   1        116.25        137.95        28.52 o                         
  -1  10   1          0.64        -15.04        18.13 o                         
   0  10   1          3.95        -14.49        14.49 o                         
   1  10   1          0.17          6.49        17.19 o                         
   2  10   1        171.33        200.24        36.21 o                         
   3  10   1         62.93         40.75        23.02 o                         
   4  10   1        408.18        434.13        45.96 o                         
   5  10   1       2183.44       2178.78        94.17 o                         
   6  10   1        505.85        478.10       135.75 o                         
   7  10   1        168.34         97.60        28.97 o                         
   8  10   1        999.59       1013.82        82.55 o                         
   9  10   1        209.53        236.43        61.25 o                         
  10  10   1         71.85        136.09        38.29 o                         
  11  10   1        155.77        218.27        48.11 o                         
  12  10   1          1.94         -1.52        44.66 o                         
  13  10   1        195.37        212.90        64.87 o                         
  14  10   1         97.02         61.12        45.02 o                         
  15  10   1          1.88        309.99       345.75 o                         
  16  10   1         61.97        138.95        52.50 o                         
  17  10   1          2.17         31.52        41.50 o                         
 -16  11   1         35.32        -21.75        37.69 o                         
 -15  11   1        160.70        200.36        55.09 o                         
 -14  11   1        445.72        758.97        89.42 o                         
 -13  11   1        591.56        880.02       182.52 o                         
 -12  11   1          7.24         40.09        35.14 o                         
 -11  11   1         13.84        -16.51        30.84 o                         
 -10  11   1         51.37         60.61        33.64 o                         
  -9  11   1          0.33          3.24        26.84 o                         
  -8  11   1        416.62        402.52        97.13 o                         
  -7  11   1        671.86        696.53        88.10 o                         
  -6  11   1        299.82        302.07        39.54 o                         
  -5  11   1       1798.19       1592.23        83.17 o                         
  -4  11   1         10.80         13.45        21.74 o                         
  -3  11   1        760.86        810.49        91.12 o                         
  -2  11   1          8.95        -37.11        37.11 o                         
  -1  11   1        222.57        218.30        36.08 o                         
   0  11   1         12.24        -17.04        17.86 o                         
   1  11   1        622.32        679.33        86.29 o                         
   2  11   1        851.11        718.58        60.05 o                         
   3  11   1         39.43         58.30        27.46 o                         
   4  11   1       1570.96       1458.10        80.97 o                         
   5  11   1        235.99        203.17        35.83 o                         
   6  11   1          2.75        -33.79        33.79 o                         
   7  11   1        289.70        382.07        61.85 o                         
   8  11   1          0.07        -21.97        29.87 o                         
   9  11   1        233.75        237.35        48.09 o                         
  10  11   1        204.59        175.84        45.32 o                         
  11  11   1         35.75         27.91        29.47 o                         
  12  11   1        261.37        387.31        60.81 o                         
  13  11   1        386.36        538.18       112.85 o                         
  14  11   1         45.25         82.70        56.42 o                         
  15  11   1         99.77         71.11        66.68 o                         
  16  11   1         15.26         -2.27        42.90 o                         
 -16  12   1          0.41        -16.97        35.96 o                         
 -15  12   1         23.83         48.40        77.54 o                         
 -14  12   1         18.42          0.16        34.90 o                         
 -13  12   1        316.57        411.61        65.80 o                         
 -12  12   1        359.85        363.42        65.45 o                         
 -11  12   1         14.33         -7.29        27.22 o                         
 -10  12   1        205.10        123.97        43.05 o                         
  -9  12   1         14.47         14.18        40.13 o                         
  -8  12   1         98.09        168.38        40.62 o                         
  -7  12   1          5.91         -2.23        24.74 o                         
  -6  12   1       1258.59       1204.91       162.03 o                         
  -5  12   1         19.71        -17.30        24.14 o                         
  -4  12   1        692.41        744.58        64.08 o                         
  -3  12   1        648.81        750.69        76.04 o                         
  -2  12   1         14.81         29.90        27.76 o                         
  -1  12   1        413.92        349.02        47.04 o                         
   0  12   1       3741.21       4100.73       164.44 o                         
   1  12   1        417.52        428.55       120.06 o                         
   2  12   1         16.27         49.14        25.37 o                         
   3  12   1         11.70         -4.90        21.85 o                         
   4  12   1        325.63        274.27        40.97 o                         
   5  12   1          6.80         13.79        22.65 o                         
   6  12   1        320.41        435.77        50.16 o                         
   7  12   1         34.42        113.45        57.93 o                         
   8  12   1        177.41        102.86        39.03 o                         
   9  12   1         10.26        -24.83        24.83 o                         
  10  12   1         80.05         88.21        38.57 o                         
  11  12   1          2.94         -7.71        31.74 o                         
  12  12   1         85.53        154.37        48.20 o                         
  13  12   1         35.36         -6.17        36.48 o                         
  14  12   1        159.76        171.41        51.31 o                         
  15  12   1         25.87         26.12        40.37 o                         
 -14  13   1         69.85         49.70        50.46 o                         
 -13  13   1         11.98        -29.47        29.47 o                         
 -12  13   1         58.68         42.74        40.75 o                         
 -11  13   1        440.68        427.68        67.83 o                         
 -10  13   1          9.58          6.66        28.98 o                         
  -9  13   1        257.87        222.72        67.89 o                         
  -8  13   1        119.57         97.15        38.19 o                         
  -7  13   1        761.24        821.32        81.50 o                         
  -6  13   1          8.37         15.09        46.47 o                         
  -5  13   1         53.60        -13.59        31.98 o                         
  -4  13   1         36.04         39.52        51.90 o                         
  -3  13   1        751.55        826.42        69.77 o                         
  -2  13   1         22.17         37.15        27.95 o                         
  -1  13   1        135.88        137.33        36.91 o                         
   0  13   1          0.09        -21.77        22.03 o                         
   1  13   1        404.96        502.99        85.39 o                         
   2  13   1       1170.89       1040.37       112.85 o                         
   3  13   1        521.14        639.94        62.02 o                         
   4  13   1         26.23         36.93        28.09 o                         
   5  13   1        163.49        192.19        38.65 o                         
   6  13   1        576.27        576.84        98.36 o                         
   7  13   1        415.77        464.60        90.52 o                         
   8  13   1         17.37         79.30        39.08 o                         
   9  13   1          0.56         80.34        39.15 o                         
  10  13   1         84.93        122.79        44.78 o                         
  11  13   1         13.50          3.79        39.35 o                         
  12  13   1          5.77        -22.96        33.25 o                         
  13  13   1        475.95        459.52        73.95 o                         
  14  13   1          6.95         49.69        42.69 o                         
 -13  14   1         23.08          2.59        34.80 o                         
 -12  14   1          2.80          4.67        38.57 o                         
 -11  14   1         38.14         43.16        42.44 o                         
 -10  14   1        139.92        117.71        44.52 o                         
  -9  14   1        247.77        102.56        59.74 o                         
  -8  14   1         42.55         80.39        39.85 o                         
  -7  14   1         48.28         71.89        38.86 o                         
  -6  14   1        395.00        415.72        85.69 o                         
  -5  14   1         67.77        121.29        58.54 o                         
  -4  14   1          2.43          6.95        62.46 o                         
  -3  14   1         72.91        106.10        34.19 o                         
  -2  14   1          3.04        -16.13        25.19 o                         
  -1  14   1         10.09         -9.76        51.29 o                         
   0  14   1          3.10         13.41        28.66 o                         
   1  14   1          0.12        -41.15        47.97 o                         
   2  14   1        257.23        295.22       105.27 o                         
   3  14   1          7.64          5.01        27.11 o                         
   4  14   1        131.29        223.34        85.06 o                         
   5  14   1        268.38        293.28        79.66 o                         
   6  14   1        411.65        313.13        80.26 o                         
   7  14   1         12.42         18.71        49.48 o                         
   8  14   1         43.24         -0.26        33.85 o                         
   9  14   1          1.80        -26.03        26.03 o                         
  10  14   1          2.87        -27.45        27.45 o                         
  11  14   1        142.52        154.68        55.68 o                         
  12  14   1          0.07         60.30        43.04 o                         
  13  14   1         48.99         48.40        58.54 o                         
 -12  15   1         77.86         76.86        48.13 o                         
 -11  15   1        736.28        847.66        96.56 o                         
 -10  15   1         87.57         88.99        46.89 o                         
  -9  15   1        200.15        215.92        53.88 o                         
  -8  15   1          0.02        -38.22        61.85 o                         
  -7  15   1         57.95         34.02        58.54 o                         
  -6  15   1         19.66         33.79        48.28 o                         
  -5  15   1          1.44         54.91        51.90 o                         
  -4  15   1          5.17         49.48        48.88 o                         
  -3  15   1          5.58         -9.22        63.66 o                         
  -2  15   1         66.56         19.03        30.22 o                         
  -1  15   1         43.01         65.17        35.66 o                         
   0  15   1        273.29        285.35        48.11 o                         
   1  15   1        124.88        118.05        40.43 o                         
   2  15   1        253.24        304.78        51.55 o                         
   3  15   1        281.09        378.01        54.17 o                         
   4  15   1          1.93        -16.28        29.02 o                         
   5  15   1          3.42        -32.59        32.59 o                         
   6  15   1         77.22         80.86        59.14 o                         
   7  15   1        158.30         94.14        62.76 o                         
   8  15   1         29.50         75.48        41.04 o                         
   9  15   1        141.25        152.79        49.12 o                         
  10  15   1         43.74         49.54        40.11 o                         
  11  15   1          0.71          3.79        39.51 o                         
 -10  16   1        404.79        376.54        70.60 o                         
  -9  16   1        351.98        505.03        78.51 o                         
  -8  16   1        230.60        361.00        81.44 o                         
  -7  16   1        130.87        141.28        47.94 o                         
  -6  16   1         83.26        167.16        69.40 o                         
  -5  16   1         11.79        -39.83        39.83 o                         
  -4  16   1         27.26          4.22        56.72 o                         
  -3  16   1          4.77        -24.74        39.83 o                         
  -2  16   1          2.03          8.37        30.28 o                         
  -1  16   1         36.99         44.46        37.41 o                         
   0  16   1          0.01         44.01        74.53 o                         
   1  16   1         23.75         12.71        32.85 o                         
   2  16   1          5.23         21.35        52.80 o                         
   3  16   1        154.44        207.26        46.91 o                         
   4  16   1         78.02         28.36        51.90 o                         
   5  16   1         13.95        252.24        81.47 o                         
   6  16   1        309.74        471.24        95.95 o                         
   7  16   1         17.94         64.19       102.29 o                         
   8  16   1          5.22         27.49        56.72 o                         
   9  16   1          2.96         -9.81        36.91 o                         
  10  16   1          2.04        -10.01        40.72 o                         
  -8  17   1         68.73         56.08        56.72 o                         
  -7  17   1         37.96         91.32        46.63 o                         
  -6  17   1         99.77        113.17        48.00 o                         
  -5  17   1         79.96        137.59        77.24 o                         
  -4  17   1         58.15         50.09        57.33 o                         
  -3  17   1        147.54        141.81        67.59 o                         
  -2  17   1         98.77        241.38        77.85 o                         
  -1  17   1        178.30        103.79        42.14 o                         
   0  17   1        163.40        167.63        95.95 o                         
   1  17   1          7.45         42.97        34.13 o                         
   2  17   1         88.61         91.68        47.67 o                         
   3  17   1          0.39         96.55        70.00 o                         
   4  17   1         55.31         88.71        63.97 o                         
   5  17   1          0.83        -47.07        51.29 o                         
   6  17   1         64.24         86.29        66.38 o                         
   7  17   1         49.09          5.55       113.15 o                         
  -4  18   1        347.87        303.48        91.73 o                         
  -3  18   1        208.37        193.71        74.23 o                         
  -2  18   1          8.92         60.35        60.35 o                         
  -1  18   1          9.96         36.81        60.95 o                         
   0  18   1          4.20         53.91        42.46 o                         
   1  18   1        619.70        696.62       172.89 o                         
   2  18   1        159.03        113.45        66.38 o                         
   3  18   1        227.84        377.10        93.54 o                         
   4  18   1          6.51        -54.31        54.31 o                         
 -20   0   2          5.21         53.10        58.54 o                         
 -18   0   2          0.03        -33.79        45.26 o                         
 -16   0   2        350.71        419.34        79.05 o                         
 -14   0   2         98.16         61.92        24.05 o                         
 -12   0   2        100.49        113.07        23.78 o                         
 -10   0   2        106.08        105.28        21.21 o                         
  -8   0   2        316.64        331.30        60.92 o                         
  -6   0   2       6158.14       5795.57       161.48 o                         
  -4   0   2       4785.86       5292.41       143.42 o                         
  -2   0   2      28553.23      26622.26      1532.34 o                         
   0   0   2         54.00         69.53         4.13 o                         
   2   0   2      33980.03      31407.99       637.85 o                         
   4   0   2      16652.71      15527.21       396.99 o                         
   6   0   2        505.48        609.47        52.80 o                         
   8   0   2        774.09        849.95        46.48 o                         
  10   0   2       4998.80       5072.07       332.47 o                         
  12   0   2       2459.37       2386.38        96.64 o                         
  14   0   2       4211.70       4256.27       157.20 o                         
  16   0   2        915.00        740.38        95.95 o                         
 -21   1   2         89.11        165.72        51.91 o                         
 -20   1   2        168.27        162.63        79.35 o                         
 -19   1   2         45.11         68.03        82.07 o                         
 -18   1   2        145.92        107.15        36.96 o                         
 -17   1   2        346.61        334.62        52.23 o                         
 -16   1   2        532.49        491.42        59.24 o                         
 -15   1   2         25.52         27.93        18.99 o                         
 -14   1   2        455.78        401.99        43.76 o                         
 -13   1   2       1414.54       1459.71        50.05 o                         
 -12   1   2        569.30        554.74        32.43 o                         
 -11   1   2          1.99         11.46        10.26 o                         
 -10   1   2        273.82        303.94        21.80 o                         
  -9   1   2          2.96         17.84         9.66 o                         
  -8   1   2       2137.81       1935.66        49.73 o                         
  -7   1   2       2529.57       2343.31        55.34 o                         
  -6   1   2         86.71        139.84        19.25 o                         
  -5   1   2          2.66         -3.71         4.63 o                         
  -4   1   2       2572.85       2344.57        43.36 o                         
  -3   1   2       1244.77       1262.34        24.67 o                         
  -2   1   2       7596.56       7523.67       121.70 o                         
  -1   1   2       1815.10       1824.93        30.11 o                         
   0   1   2        435.32        482.47        13.87 o                         
   1   1   2       5662.65       5333.04       141.45 o                         
   2   1   2      21576.40      21052.91       373.03 o                         
   3   1   2        989.61        812.58        22.53 o                         
   4   1   2         48.41         54.62         8.80 o                         
   5   1   2          1.23          7.42         7.36 o                         
   6   1   2       1932.57       1985.16        58.52 o                         
   7   1   2        235.30        229.93        18.06 o                         
   8   1   2         22.31         11.10        10.21 o                         
   9   1   2        578.82        585.09        35.45 o                         
  10   1   2       1214.87       1095.89        39.65 o                         
  11   1   2        672.88        668.44        36.00 o                         
  12   1   2        374.14        411.41        29.54 o                         
  13   1   2       4958.97       4966.47       117.76 o                         
  14   1   2          0.89         12.54        34.06 o                         
  15   1   2        851.19        906.90        58.58 o                         
  16   1   2        148.42        117.79        28.43 o                         
  17   1   2        166.95        139.32        37.34 o                         
 -21   2   2       1081.77       1381.19       165.95 o                         
 -20   2   2          0.36        -30.74        30.74 o                         
 -19   2   2         14.76        -23.48        31.14 o                         
 -18   2   2        369.19        390.16        56.94 o                         
 -17   2   2          0.67         -5.92        42.24 o                         
 -16   2   2        232.27        272.06        39.36 o                         
 -15   2   2        200.70        207.51        32.26 o                         
 -14   2   2        488.69        467.37        41.78 o                         
 -13   2   2        308.60        262.50        28.20 o                         
 -12   2   2          1.86          5.78        11.53 o                         
 -11   2   2         21.58          9.01        13.07 o                         
 -10   2   2        568.70        542.03        27.15 o                         
  -9   2   2        986.81       1029.34        34.30 o                         
  -8   2   2          0.06          5.85        12.98 o                         
  -7   2   2        266.10        259.26        24.38 o                         
  -6   2   2       1246.20       1112.62        28.47 o                         
  -5   2   2        369.76        447.55        19.48 o                         
  -4   2   2       2392.24       2599.71        67.13 o                         
  -3   2   2         98.57         97.17        13.05 o                         
  -2   2   2       5140.87       4682.99        87.95 o                         
  -1   2   2        420.13        453.81        20.96 o                         
   0   2   2      16201.58      16113.47       408.31 o                         
   1   2   2        498.64        518.98        25.59 o                         
   2   2   2       2689.45       2813.11        66.75 o                         
   3   2   2       1404.78       1318.37        67.59 o                         
   4   2   2       5655.05       5460.25       107.12 o                         
   5   2   2         14.59         27.41         8.26 o                         
   6   2   2         12.01         21.21         8.83 o                         
   7   2   2          4.20         11.78         8.80 o                         
   8   2   2         79.03        114.66        14.57 o                         
   9   2   2        392.50        387.40        25.26 o                         
  10   2   2        447.78        496.17        29.62 o                         
  11   2   2         83.46        112.71        17.91 o                         
  12   2   2         97.13        119.86        19.36 o                         
  13   2   2        337.35        309.12        28.51 o                         
  14   2   2        729.07        684.86        54.26 o                         
  15   2   2         50.51         64.64        24.47 o                         
  16   2   2         27.64         37.22        29.64 o                         
  17   2   2        569.74        591.93        92.33 o                         
  18   2   2         60.18        101.38        56.72 o                         
 -20   3   2         42.76         63.45        53.41 o                         
 -19   3   2          5.52         10.99        35.35 o                         
 -18   3   2        135.82        247.08        52.04 o                         
 -17   3   2         80.71        105.77        30.72 o                         
 -16   3   2          0.70        -28.29        28.29 o                         
 -15   3   2        511.33        539.80        48.19 o                         
 -14   3   2          8.10         13.06        20.53 o                         
 -13   3   2         48.38         33.90        19.41 o                         
 -12   3   2        178.70        175.44        27.69 o                         
 -11   3   2        380.05        399.37        25.57 o                         
 -10   3   2        476.24        523.15        30.31 o                         
  -9   3   2         91.74         80.27        11.79 o                         
  -8   3   2       1104.07        982.06        26.99 o                         
  -7   3   2       1586.39       1740.16        37.06 o                         
  -6   3   2        560.33        612.91        16.60 o                         
  -5   3   2       3989.45       4269.44       105.56 o                         
  -4   3   2        606.79        502.56        26.85 o                         
  -3   3   2        438.22        607.93        25.17 o                         
  -2   3   2       7602.09       7620.77       162.81 o                         
  -1   3   2       7135.60       7219.38       191.54 o                         
   0   3   2      26680.46      25149.05       634.47 o                         
   1   3   2       1557.49       2006.41        65.05 o                         
   2   3   2       1988.50       2198.92        70.93 o                         
   3   3   2        244.25        387.65        27.32 o                         
   4   3   2      15592.88      16427.63       426.15 o                         
   5   3   2        207.62        171.91        14.55 o                         
   6   3   2         31.98         65.35        11.32 o                         
   7   3   2       1070.26       1083.68        35.42 o                         
   8   3   2        963.79        956.06        47.28 o                         
   9   3   2        291.52        252.34        21.32 o                         
  10   3   2        477.86        483.05        29.89 o                         
  11   3   2        697.25        749.96        44.06 o                         
  12   3   2       3003.97       2845.72        77.29 o                         
  13   3   2        303.24        336.38        37.71 o                         
  14   3   2         67.10         67.19        23.38 o                         
  15   3   2        293.61        276.17        35.38 o                         
  16   3   2        583.01        558.97        96.78 o                         
  17   3   2         28.39        -14.87        30.83 o                         
  18   3   2        276.12        491.76        87.50 o                         
 -20   4   2          0.15          0.63        42.98 o                         
 -19   4   2         12.22         22.37        55.52 o                         
 -18   4   2         18.92        -17.34        29.60 o                         
 -17   4   2          9.22        -14.77        26.10 o                         
 -16   4   2        409.45        415.94        44.82 o                         
 -15   4   2        176.51        192.44        34.48 o                         
 -14   4   2        947.11        956.04        60.85 o                         
 -13   4   2        170.87        199.94        31.56 o                         
 -12   4   2        212.20        225.13        44.23 o                         
 -11   4   2         99.48        101.12        22.03 o                         
 -10   4   2        466.27        419.05        21.92 o                         
  -9   4   2       3259.92       3594.90        69.97 o                         
  -8   4   2        470.94        519.43        25.46 o                         
  -7   4   2          0.02          6.49         4.39 o                         
  -6   4   2       2976.39       3194.67        60.63 o                         
  -5   4   2       1122.08       1129.04        28.52 o                         
  -4   4   2        878.03       1023.04        27.51 o                         
  -3   4   2       1022.98       1053.16        41.04 o                         
  -2   4   2       1549.40       1430.87        51.54 o                         
  -1   4   2        749.91        678.12        50.99 o                         
   0   4   2        117.77         97.91        28.97 o                         
   1   4   2       1909.27       1753.40        62.03 o                         
   2   4   2       3969.99       3846.48       168.94 o                         
   3   4   2        729.97        795.55        92.63 o                         
   4   4   2        740.62        722.59        38.66 o                         
   5   4   2       3016.51       3529.16        91.36 o                         
   6   4   2       1623.83       1579.79        55.43 o                         
   7   4   2        124.83         73.62        15.79 o                         
   8   4   2        487.55        456.72        26.88 o                         
   9   4   2       1301.07       1299.38        67.50 o                         
  10   4   2        286.95        260.92        31.67 o                         
  11   4   2         14.70          2.89        13.32 o                         
  12   4   2        371.40        409.85        30.36 o                         
  13   4   2        649.12        602.94        58.14 o                         
  14   4   2        219.34        250.71        33.99 o                         
  15   4   2         11.54         23.57        27.65 o                         
  16   4   2          5.40         -6.57        24.33 o                         
  17   4   2        513.16        512.00        65.90 o                         
  18   4   2         26.40         18.38        36.63 o                         
 -20   5   2        110.24         71.21        62.76 o                         
 -19   5   2          2.03         16.28        35.20 o                         
 -18   5   2        427.08        592.81        56.78 o                         
 -17   5   2         15.72         11.61        26.06 o                         
 -16   5   2          1.14        -11.85        20.05 o                         
 -15   5   2         67.97         69.54        26.97 o                         
 -14   5   2         40.56         29.78        30.25 o                         
 -13   5   2       1271.37       1179.30        68.94 o                         
 -12   5   2        187.27         85.13        34.27 o                         
 -11   5   2       2271.12       2173.78        79.53 o                         
 -10   5   2       1050.81       1087.91        59.91 o                         
  -9   5   2          5.51         12.40         7.50 o                         
  -8   5   2       2128.88       2162.42        49.21 o                         
  -7   5   2       2274.65       2294.40        51.90 o                         
  -6   5   2        246.67        255.27        20.73 o                         
  -5   5   2       8031.81       8501.91       191.40 o                         
  -4   5   2          8.32         29.32        11.63 o                         
  -3   5   2        220.18        321.25        52.47 o                         
  -2   5   2         93.38         79.02        16.60 o                         
  -1   5   2       3827.62       4417.03       130.90 o                         
   0   5   2         62.09         97.71        18.53 o                         
   1   5   2        193.31        194.45        22.51 o                         
   2   5   2        625.99        769.86        50.99 o                         
   3   5   2         90.40        107.98        19.24 o                         
   4   5   2        397.07        356.01        56.39 o                         
   5   5   2       5355.75       5245.57       156.95 o                         
   6   5   2        369.63        375.03        27.31 o                         
   7   5   2        125.76         89.24        16.36 o                         
   8   5   2       2664.17       2830.38        84.04 o                         
   9   5   2        144.08        150.29        21.98 o                         
  10   5   2          7.94         14.76        14.62 o                         
  11   5   2         25.87         26.22        17.20 o                         
  12   5   2       1848.04       1791.53        98.65 o                         
  13   5   2         12.19         -9.14        37.11 o                         
  14   5   2         57.70         34.77        72.72 o                         
  15   5   2         99.49        127.03        63.36 o                         
  16   5   2        459.48        380.47        58.22 o                         
  17   5   2         61.69         89.12        39.62 o                         
  18   5   2        219.01        286.84        53.85 o                         
  19   5   2        121.77        152.07        94.74 o                         
 -20   6   2         97.38         35.60        60.35 o                         
 -19   6   2        260.97        315.55        83.88 o                         
 -18   6   2        859.19        885.80        89.13 o                         
 -17   6   2        146.88        211.73        50.76 o                         
 -16   6   2         30.01         15.68        50.39 o                         
 -15   6   2        289.11        204.99        44.32 o                         
 -14   6   2        113.40        102.71        54.91 o                         
 -13   6   2         59.14         26.69        31.08 o                         
 -12   6   2         99.68         46.42        25.79 o                         
 -11   6   2        847.49        810.49        69.54 o                         
 -10   6   2          1.50         -9.49        18.72 o                         
  -9   6   2         48.21         47.26        25.70 o                         
  -8   6   2         54.13         34.69         7.83 o                         
  -7   6   2          4.25         -2.53        15.25 o                         
  -6   6   2       1764.03       1630.81        53.59 o                         
  -5   6   2       1302.36       1325.98        45.78 o                         
  -4   6   2        500.89        691.06        37.88 o                         
  -3   6   2         99.44         71.83        35.60 o                         
  -2   6   2        193.08        163.03        21.82 o                         
  -1   6   2          5.98         35.10        19.01 o                         
   0   6   2        816.09        868.11        44.59 o                         
   1   6   2         64.57         56.42        17.50 o                         
   2   6   2       4749.04       4702.78       143.53 o                         
   3   6   2        311.89        338.55        31.87 o                         
   4   6   2         22.82         33.43        15.36 o                         
   5   6   2        511.22        605.50        60.95 o                         
   6   6   2       1006.75       1046.18        54.59 o                         
   7   6   2        646.94        582.37        39.85 o                         
   8   6   2        293.64        290.07        29.33 o                         
   9   6   2        216.37        216.62        25.15 o                         
  10   6   2         25.79         35.18        24.71 o                         
  11   6   2       1065.28        962.24        76.59 o                         
  12   6   2        262.78        192.65        55.22 o                         
  13   6   2          1.83        -22.60        22.60 o                         
  14   6   2         93.44        154.21        43.75 o                         
  15   6   2        412.76        392.58        56.94 o                         
  16   6   2        207.23        147.71        43.73 o                         
  17   6   2          5.78         68.49        54.01 o                         
  18   6   2          2.06         -0.73        39.93 o                         
  19   6   2          0.05          5.52        41.04 o                         
 -19   7   2        384.73        268.91        60.35 o                         
 -18   7   2        108.65        152.46        50.53 o                         
 -17   7   2        178.83        162.64        45.65 o                         
 -16   7   2          8.09         29.52        39.53 o                         
 -15   7   2        236.63        297.19        54.30 o                         
 -14   7   2         20.07        -19.24        32.28 o                         
 -13   7   2          1.94        -24.88        27.76 o                         
 -12   7   2        323.65        376.94        69.10 o                         
 -11   7   2        172.69        179.31        58.84 o                         
 -10   7   2        133.74        103.54        30.08 o                         
  -9   7   2         12.80        -11.48        35.91 o                         
  -8   7   2        666.93        650.90        31.94 o                         
  -7   7   2        112.04        121.52        17.38 o                         
  -6   7   2        307.26        338.90        26.24 o                         
  -5   7   2       4374.62       4550.11       226.87 o                         
  -4   7   2          0.88         -5.30        12.03 o                         
  -3   7   2        877.31       1045.85        53.53 o                         
  -2   7   2         60.77         65.65        28.36 o                         
  -1   7   2       4202.66       4602.69       199.74 o                         
   0   7   2        282.99        275.85        66.65 o                         
   1   7   2        608.16        691.66        46.93 o                         
   2   7   2        343.75        328.56        34.19 o                         
   3   7   2       1567.91       1622.11        81.47 o                         
   4   7   2        101.12        135.75        44.35 o                         
   5   7   2          9.67          9.53        17.20 o                         
   6   7   2          3.42         32.17        15.90 o                         
   7   7   2       1611.69       1512.86        87.93 o                         
   8   7   2       3024.00       2856.57        88.60 o                         
   9   7   2       3358.80       3287.40       112.32 o                         
  10   7   2        239.63        263.63        76.91 o                         
  11   7   2       2731.19       2585.52       269.72 o                         
  12   7   2         61.23         -7.54        25.60 o                         
  13   7   2         20.92        101.28        39.23 o                         
  14   7   2         47.90          1.57        38.32 o                         
  15   7   2         79.30         74.15        37.52 o                         
  16   7   2         32.28         31.03        37.24 o                         
  17   7   2          2.73         -9.35        34.14 o                         
  18   7   2         42.90         65.14        43.47 o                         
 -19   8   2         53.35          4.71        44.22 o                         
 -18   8   2         58.20         37.43        40.21 o                         
 -17   8   2        547.34        639.28        78.29 o                         
 -16   8   2        356.14        550.33        72.87 o                         
 -15   8   2         17.20         25.38        76.64 o                         
 -14   8   2          3.27          4.32        31.62 o                         
 -13   8   2        310.03        290.53        48.44 o                         
 -12   8   2         59.07         -2.07        25.81 o                         
 -11   8   2         22.38         49.67        30.92 o                         
 -10   8   2         74.23         62.28        30.78 o                         
  -9   8   2        967.16        903.41       184.63 o                         
  -8   8   2        298.95        265.67        27.96 o                         
  -7   8   2       1497.72       1381.49       126.08 o                         
  -6   8   2        369.39        321.79        27.63 o                         
  -5   8   2         31.32         60.40        35.60 o                         
  -4   8   2        811.19        859.23        49.86 o                         
  -3   8   2        501.36        545.22        49.79 o                         
  -2   8   2          0.10         18.87        16.15 o                         
  -1   8   2          2.16          8.31        15.04 o                         
   0   8   2         38.79         41.04        19.20 o                         
   1   8   2        310.80        346.38        50.36 o                         
   2   8   2          5.82        -14.04        14.04 o                         
   3   8   2         19.44         35.69        34.40 o                         
   4   8   2       2310.23       2177.45        87.47 o                         
   5   8   2       2775.20       2508.44        96.76 o                         
   6   8   2       2700.68       2672.11       101.40 o                         
   7   8   2         47.83         30.07        21.64 o                         
   8   8   2        651.37        689.48        46.21 o                         
   9   8   2        212.91        228.52        27.39 o                         
  10   8   2          0.04         11.85        23.79 o                         
  11   8   2        251.86        310.69        49.38 o                         
  12   8   2        269.07        214.56        44.83 o                         
  13   8   2        181.70        132.50        41.95 o                         
  14   8   2        138.07        158.92        43.74 o                         
  15   8   2          1.34          7.48        34.53 o                         
  16   8   2         13.33         27.24        47.37 o                         
  17   8   2        756.10        915.46        94.86 o                         
  18   8   2         93.48        141.02        50.18 o                         
 -18   9   2        226.62        153.69        51.26 o                         
 -17   9   2        636.33        591.50        78.29 o                         
 -16   9   2         29.49        -18.70        43.15 o                         
 -15   9   2        135.02        215.11        50.76 o                         
 -14   9   2          0.84          8.09        34.62 o                         
 -13   9   2          7.44        -27.85        34.70 o                         
 -12   9   2          0.58         31.10        30.15 o                         
 -11   9   2        140.84        121.78        36.89 o                         
 -10   9   2         38.16         19.40        35.91 o                         
  -9   9   2        122.43        135.28        35.83 o                         
  -8   9   2        131.70        178.69        34.77 o                         
  -7   9   2       3078.27       3018.62        92.00 o                         
  -6   9   2          8.33        -11.29        12.80 o                         
  -5   9   2       1939.60       1966.81        81.61 o                         
  -4   9   2        165.76        253.24        31.74 o                         
  -3   9   2        578.82        588.90        48.42 o                         
  -2   9   2        107.04        119.50        25.22 o                         
  -1   9   2         97.61         44.69        20.18 o                         
   0   9   2        134.67        157.08        29.83 o                         
   1   9   2         53.36         47.45        19.93 o                         
   2   9   2        189.17        204.14        31.74 o                         
   3   9   2          0.43         13.04        33.49 o                         
   4   9   2          0.45         -9.69        21.12 o                         
   5   9   2         18.04         47.41        20.64 o                         
   6   9   2        699.77        732.62        56.81 o                         
   7   9   2        163.17        183.40        31.16 o                         
   8   9   2       1169.17       1193.90        64.63 o                         
   9   9   2        278.66        239.12        52.50 o                         
  10   9   2        156.09        128.91        63.06 o                         
  11   9   2          7.66         17.49        27.26 o                         
  12   9   2         32.60         39.52        31.79 o                         
  13   9   2         50.26        106.66        43.09 o                         
  14   9   2         68.79         55.93        44.66 o                         
  15   9   2        157.88        184.37        50.34 o                         
  16   9   2         29.18         35.48        37.00 o                         
  17   9   2         19.60         45.64        44.16 o                         
 -17  10   2        171.50        169.50        72.72 o                         
 -16  10   2         34.39         21.07        46.47 o                         
 -15  10   2        220.68        150.23        89.61 o                         
 -14  10   2         59.28         57.19        69.70 o                         
 -13  10   2         89.48         85.94        39.73 o                         
 -12  10   2        222.10        225.83        64.57 o                         
 -11  10   2          0.17         32.66        29.86 o                         
 -10  10   2          4.95        -11.13        24.50 o                         
  -9  10   2          2.69         12.52        25.56 o                         
  -8  10   2        273.21        262.26        45.83 o                         
  -7  10   2       2207.29       2171.76       128.31 o                         
  -6  10   2       3900.29       3834.58       134.32 o                         
  -5  10   2       1045.85       1063.32       200.62 o                         
  -4  10   2        531.05        536.57        48.86 o                         
  -3  10   2        714.03        835.38        62.03 o                         
  -2  10   2        121.00        120.62        28.97 o                         
  -1  10   2        471.57        463.27        45.43 o                         
   0  10   2         13.30         12.52        23.53 o                         
   1  10   2         30.07         44.61        40.73 o                         
   2  10   2          3.21          1.98        18.29 o                         
   3  10   2        216.49        199.37        34.02 o                         
   4  10   2         96.64        123.78        29.04 o                         
   5  10   2        142.93        173.91        31.92 o                         
   6  10   2       1658.09       1542.78        80.48 o                         
   7  10   2         44.90         65.28        25.31 o                         
   8  10   2        658.44        491.26        41.38 o                         
   9  10   2          1.76         16.44        48.88 o                         
  10  10   2       1131.49       1198.31       111.94 o                         
  11  10   2         51.63         51.07        32.29 o                         
  12  10   2        257.05        299.58        62.43 o                         
  13  10   2        123.81        116.23        44.59 o                         
  14  10   2         85.10         52.48        36.84 o                         
  15  10   2          0.12         31.51        37.06 o                         
  16  10   2         37.88         77.09        46.65 o                         
 -17  11   2          1.75          3.32        38.46 o                         
 -16  11   2          1.82         44.04        44.58 o                         
 -15  11   2        175.65        188.91        74.53 o                         
 -14  11   2         58.88         -0.33        34.77 o                         
 -13  11   2         68.47         85.63        49.79 o                         
 -12  11   2        551.55        653.11        75.20 o                         
 -11  11   2        135.58         56.87        34.51 o                         
 -10  11   2        381.74        385.36        56.09 o                         
  -9  11   2         15.87          7.98        27.58 o                         
  -8  11   2          4.81         -4.73        24.74 o                         
  -7  11   2        433.94        425.59        55.45 o                         
  -6  11   2        209.70        231.49        35.16 o                         
  -5  11   2        813.24        800.71        65.17 o                         
  -4  11   2       1146.78       1066.74        73.31 o                         
  -3  11   2        200.28        192.64        33.76 o                         
  -2  11   2        542.46        637.23        61.85 o                         
  -1  11   2       1280.46       1264.05       141.21 o                         
   0  11   2        584.31        634.21        91.12 o                         
   1  11   2        509.89        553.47        53.77 o                         
   2  11   2        491.70        488.50        51.16 o                         
   3  11   2        147.77        147.63        51.90 o                         
   4  11   2       1015.77       1074.48        75.42 o                         
   5  11   2       1910.22       1750.83        90.49 o                         
   6  11   2         10.44         17.43        21.47 o                         
   7  11   2        526.06        606.29        57.49 o                         
   8  11   2          0.04        -18.56        27.11 o                         
   9  11   2        212.69        191.30        44.63 o                         
  10  11   2        133.76        187.15        43.55 o                         
  11  11   2         28.99         21.42        33.58 o                         
  12  11   2          1.57          5.74        33.79 o                         
  13  11   2        576.08        492.67        71.54 o                         
  14  11   2          3.70         33.27        40.28 o                         
  15  11   2         43.99         96.84        46.93 o                         
  16  11   2          1.89          4.83        41.53 o                         
 -16  12   2         15.82         34.40        42.33 o                         
 -15  12   2         12.93         -2.31        42.96 o                         
 -14  12   2          7.19          3.11        47.37 o                         
 -13  12   2         61.39         92.56        42.81 o                         
 -12  12   2         69.63         56.05        40.96 o                         
 -11  12   2         17.30        -26.36        26.36 o                         
 -10  12   2         60.06         45.79        33.70 o                         
  -9  12   2       1550.80       1396.89       141.18 o                         
  -8  12   2        107.51         62.23        35.30 o                         
  -7  12   2         55.33         26.73        28.25 o                         
  -6  12   2        141.97         83.19        41.04 o                         
  -5  12   2         38.11         13.11        23.84 o                         
  -4  12   2         11.96          3.71        21.77 o                         
  -3  12   2        778.49        749.27       137.59 o                         
  -2  12   2          5.63         13.43        22.16 o                         
  -1  12   2       1822.66       1870.00        92.67 o                         
   0  12   2         11.49          9.48        24.14 o                         
   1  12   2       1150.80       1372.00       115.26 o                         
   2  12   2        232.85        108.12        31.97 o                         
   3  12   2       2138.70       2205.59       102.43 o                         
   4  12   2        508.59        487.17       110.43 o                         
   5  12   2        177.65        184.47        41.94 o                         
   6  12   2        128.15         99.90        32.56 o                         
   7  12   2         41.53         82.67        54.91 o                         
   8  12   2         20.25         22.99        28.50 o                         
   9  12   2       1301.61       1232.32       102.79 o                         
  10  12   2         80.28         60.35        53.71 o                         
  11  12   2        130.39         78.24        40.74 o                         
  12  12   2        275.19        227.54        96.52 o                         
  13  12   2         32.39        -34.10        34.10 o                         
  14  12   2        186.63        125.18        51.84 o                         
  15  12   2         83.47         77.71        45.88 o                         
 -15  13   2         45.54         67.26        71.81 o                         
 -14  13   2        214.15        320.91        67.75 o                         
 -13  13   2         30.96         38.58        38.57 o                         
 -12  13   2         60.90         50.14        44.04 o                         
 -11  13   2        568.47        547.86        73.18 o                         
 -10  13   2         20.56         33.90        34.49 o                         
  -9  13   2        135.70        153.77        45.43 o                         
  -8  13   2        683.66        794.85        81.05 o                         
  -7  13   2          3.76         55.51        33.42 o                         
  -6  13   2         86.90         -0.60        41.04 o                         
  -5  13   2        213.89        173.11        35.63 o                         
  -4  13   2       4217.07       4208.77       157.12 o                         
  -3  13   2         12.05         17.20        27.16 o                         
  -2  13   2         17.79        -13.27        21.99 o                         
  -1  13   2         19.03          0.42        29.87 o                         
   0  13   2          0.28         -0.10        32.59 o                         
   1  13   2         75.57         30.18        52.50 o                         
   2  13   2       1107.95       1158.04       139.40 o                         
   3  13   2          4.95          5.09        24.35 o                         
   4  13   2        688.79        715.18        82.98 o                         
   5  13   2          0.36        -13.53        24.62 o                         
   6  13   2         10.91         57.33        50.09 o                         
   7  13   2         64.69         46.47        48.28 o                         
   8  13   2        443.57        449.48        64.47 o                         
   9  13   2          8.72         16.45        38.62 o                         
  10  13   2        357.59        440.33       114.36 o                         
  11  13   2          1.60         53.61        43.05 o                         
  12  13   2        103.69        155.62        51.91 o                         
  13  13   2         74.76         53.34       108.62 o                         
  14  13   2         25.80         52.15        42.19 o                         
 -13  14   2         38.49          0.29        37.29 o                         
 -12  14   2          1.07        -30.67        30.67 o                         
 -11  14   2        154.72        154.23        90.52 o                         
 -10  14   2        219.43        177.95        50.69 o                         
  -9  14   2          8.13         37.37        36.67 o                         
  -8  14   2          9.83        -23.36        23.36 o                         
  -7  14   2         22.28         41.09        34.54 o                         
  -6  14   2         41.36        125.52        60.35 o                         
  -5  14   2         56.72         51.90        48.88 o                         
  -4  14   2         63.10         74.91        32.33 o                         
  -3  14   2       1564.21       1518.60       109.80 o                         
  -2  14   2          7.23          7.14        36.81 o                         
  -1  14   2        171.91        169.94        40.72 o                         
   0  14   2        338.23        260.49        47.15 o                         
   1  14   2        662.51        672.94       157.50 o                         
   2  14   2         69.00         64.23        71.81 o                         
   3  14   2        387.67        292.92        48.08 o                         
   4  14   2        193.46        102.05        35.05 o                         
   5  14   2         53.73        134.97        37.41 o                         
   6  14   2        184.53        208.19        68.79 o                         
   7  14   2        446.86        330.63        85.69 o                         
   8  14   2          0.52        -24.75        24.75 o                         
   9  14   2        147.49        160.33        69.70 o                         
  10  14   2         72.38         97.19        42.77 o                         
  11  14   2        108.92        101.89        69.40 o                         
  12  14   2         72.16         63.75        46.89 o                         
  13  14   2          2.34         23.86        47.70 o                         
 -12  15   2         12.71         14.86        42.96 o                         
 -11  15   2         63.09         76.06        48.36 o                         
 -10  15   2        229.69        248.36        58.45 o                         
  -9  15   2        318.61        391.66        69.69 o                         
  -8  15   2        151.29        118.88        47.15 o                         
  -7  15   2         46.45         24.82        37.97 o                         
  -6  15   2        106.83        135.78        63.36 o                         
  -5  15   2         43.54         31.38        53.71 o                         
  -4  15   2         82.03         56.12        59.14 o                         
  -3  15   2        168.06        211.65        44.80 o                         
  -2  15   2        270.54        315.49        50.77 o                         
  -1  15   2         10.99          5.84        38.62 o                         
   0  15   2        331.60        417.87        80.86 o                         
   1  15   2         57.71         10.84        28.74 o                         
   2  15   2         22.41         10.69        29.29 o                         
   3  15   2        327.73        454.90        59.19 o                         
   4  15   2         37.07         55.20        32.33 o                         
   5  15   2         86.83         61.55        63.36 o                         
   6  15   2         83.70         36.81        50.09 o                         
   7  15   2          4.54        -11.47        44.66 o                         
   8  15   2          0.10        -29.84        29.84 o                         
   9  15   2        146.02        161.37        51.37 o                         
  10  15   2        131.81        129.85        50.43 o                         
  11  15   2         60.25         68.65        45.77 o                         
 -10  16   2          2.21        -25.76        39.15 o                         
  -9  16   2         17.29         40.06        35.38 o                         
  -8  16   2          9.14        -21.35        41.94 o                         
  -7  16   2        585.43        590.81        78.93 o                         
  -6  16   2        479.14        505.32        73.10 o                         
  -5  16   2         86.58         42.85        54.91 o                         
  -4  16   2        220.24        191.90        73.02 o                         
  -3  16   2        128.92        295.09        81.47 o                         
  -2  16   2         69.44          5.30        35.08 o                         
  -1  16   2          2.87         16.59        29.90 o                         
   0  16   2         42.37         -7.22        29.71 o                         
   1  16   2          0.19         -8.92        30.16 o                         
   2  16   2         29.12         71.93        37.52 o                         
   3  16   2          9.91        -19.09        44.35 o                         
   4  16   2        217.34        179.83        71.81 o                         
   5  16   2        116.97         13.88        51.29 o                         
   6  16   2        128.09        129.74        73.02 o                         
   7  16   2         34.35         21.72        50.09 o                         
   8  16   2          4.07        -32.82        32.82 o                         
   9  16   2         38.25         31.95        65.78 o                         
  -8  17   2         15.29         74.10        49.97 o                         
  -7  17   2        242.77        333.66        71.48 o                         
  -6  17   2          1.20        -29.61        29.61 o                         
  -5  17   2         94.53         88.10        66.38 o                         
  -4  17   2          7.19        126.73        66.38 o                         
  -3  17   2         16.92        -50.69        50.69 o                         
  -2  17   2         28.76         19.91        55.52 o                         
  -1  17   2         61.04         15.09        53.10 o                         
   0  17   2        214.84        218.92        50.16 o                         
   1  17   2         15.50         63.98        55.22 o                         
   2  17   2         10.61        -24.34        34.54 o                         
   3  17   2        395.50        404.86        92.93 o                         
   4  17   2          5.17        -35.00        50.69 o                         
   5  17   2        119.33         94.74        68.19 o                         
   6  17   2         57.72         48.28        53.10 o                         
   7  17   2         19.99         45.82        43.18 o                         
  -4  18   2         32.73         27.16        69.40 o                         
  -3  18   2         29.66         92.33        66.38 o                         
  -2  18   2          0.88         21.12        55.52 o                         
  -1  18   2          1.81         52.50        58.54 o                         
   0  18   2          3.94        -26.94        35.11 o                         
   1  18   2        143.01        228.08        57.33 o                         
   2  18   2        234.32        310.12        93.54 o                         
   3  18   2         64.01        108.02        63.36 o                         
 -21   0   3         36.86          0.60        53.71 o                         
 -19   0   3         16.65         15.09        47.07 o                         
 -17   0   3         62.35         77.85        51.90 o                         
 -15   0   3        479.92        377.70        71.21 o                         
 -13   0   3       5543.00       5166.82       167.54 o                         
 -11   0   3       1316.99       1439.71        64.81 o                         
  -9   0   3       1532.74       1508.78        62.26 o                         
  -7   0   3        461.64        548.86        34.89 o                         
  -5   0   3        445.42        470.15        26.23 o                         
  -3   0   3       3736.47       4159.22        91.78 o                         
  -1   0   3      24946.34      22980.74       405.94 o                         
   1   0   3       2162.13       1977.95        86.29 o                         
   3   0   3         11.35         13.43         6.01 o                         
   5   0   3       1486.31       1370.95        63.06 o                         
   7   0   3        522.18        469.97       103.49 o                         
   9   0   3        252.65        243.44        28.61 o                         
  11   0   3       2603.95       2597.54       180.71 o                         
  13   0   3         26.22         73.65        26.02 o                         
  15   0   3        810.90        735.78        63.08 o                         
 -21   1   3         19.92         61.46        61.55 o                         
 -20   1   3         16.17         49.34        39.43 o                         
 -19   1   3          0.01         -3.26        63.06 o                         
 -18   1   3        145.78         78.50        60.95 o                         
 -17   1   3         52.63         14.63        27.93 o                         
 -16   1   3        271.65        226.79        43.22 o                         
 -15   1   3         10.39         32.70        20.57 o                         
 -14   1   3        698.22        657.73        47.55 o                         
 -13   1   3        108.35        101.76        19.34 o                         
 -12   1   3        936.96        908.80        42.66 o                         
 -11   1   3       1068.74       1084.68        53.04 o                         
 -10   1   3         97.15        134.09        15.48 o                         
  -9   1   3         58.65         43.31        12.54 o                         
  -8   1   3       1184.03       1305.93        38.05 o                         
  -7   1   3        862.95        853.12        29.13 o                         
  -6   1   3        443.72        531.15        21.42 o                         
  -5   1   3        214.20        182.97         9.67 o                         
  -4   1   3       5836.80       5794.90        97.85 o                         
  -3   1   3      19160.84      19380.60       308.45 o                         
  -2   1   3        393.05        579.83        14.82 o                         
  -1   1   3      13606.98      12452.46       182.11 o                         
   0   1   3       5564.79       5169.11       111.28 o                         
   1   1   3        148.93        142.33        19.91 o                         
   2   1   3        335.67        365.53        11.89 o                         
   3   1   3       9116.09       9279.71       152.30 o                         
   4   1   3       1598.18       1568.22        38.11 o                         
   5   1   3         21.70         20.48         8.05 o                         
   6   1   3         98.66         85.92        11.72 o                         
   7   1   3       1408.39       1387.80        40.08 o                         
   8   1   3          2.43         -8.18         8.18 o                         
   9   1   3         57.48         46.60        12.15 o                         
  10   1   3        153.01        144.18        27.86 o                         
  11   1   3         99.78        130.82        20.52 o                         
  12   1   3       1309.11       1119.39        49.57 o                         
  13   1   3         30.45         32.54        16.87 o                         
  14   1   3          0.90         -6.85        15.77 o                         
  15   1   3         43.37         37.81        23.09 o                         
  16   1   3        375.16        416.33        43.18 o                         
 -21   2   3        199.24        207.57        52.11 o                         
 -20   2   3        240.57        264.83        55.47 o                         
 -19   2   3         10.67         23.23        34.44 o                         
 -18   2   3         33.35         12.97        70.91 o                         
 -17   2   3        183.94        257.97        50.40 o                         
 -16   2   3        111.27         65.40        23.97 o                         
 -15   2   3        567.27        674.71        70.43 o                         
 -14   2   3          5.83        -15.05        15.05 o                         
 -13   2   3       1664.93       1785.80        69.97 o                         
 -12   2   3         11.78         23.90        12.15 o                         
 -11   2   3        551.66        587.14        29.08 o                         
 -10   2   3         22.02          4.82        11.93 o                         
  -9   2   3        103.39        150.39        26.86 o                         
  -8   2   3        369.33        447.26        20.54 o                         
  -7   2   3          4.38         20.75         6.07 o                         
  -6   2   3        987.53        821.99        19.38 o                         
  -5   2   3        401.96        368.08        36.25 o                         
  -4   2   3       4275.00       3828.07       101.23 o                         
  -3   2   3       6619.23       6812.89       113.43 o                         
  -2   2   3       7396.54       7569.15       139.25 o                         
  -1   2   3       9910.01       9657.75       203.64 o                         
   0   2   3       5498.79       5100.02       139.10 o                         
   1   2   3        436.94        436.36        27.70 o                         
   2   2   3       8349.89       8238.15       176.96 o                         
   3   2   3       2757.57       2569.73        82.04 o                         
   4   2   3        218.75        160.96        12.73 o                         
   5   2   3         24.84         52.43        10.45 o                         
   6   2   3       2001.99       1877.81        48.24 o                         
   7   2   3       1660.86       1906.58        71.50 o                         
   8   2   3       1254.38       1222.13        39.29 o                         
   9   2   3        825.75        885.58        38.81 o                         
  10   2   3        423.71        406.22        27.91 o                         
  11   2   3          7.17         12.28        12.77 o                         
  12   2   3        162.54        202.27        22.55 o                         
  13   2   3        477.48        446.06        47.00 o                         
  14   2   3         63.20         97.26        20.36 o                         
  15   2   3         49.76         44.78        22.98 o                         
  16   2   3        199.65        180.65        58.84 o                         
  17   2   3        335.41        365.69        57.53 o                         
 -21   3   3        215.44        277.58        59.29 o                         
 -20   3   3         24.77         49.09        42.53 o                         
 -19   3   3         23.76        -22.19        27.49 o                         
 -18   3   3         46.01         51.36        37.41 o                         
 -17   3   3        429.42        516.28        66.12 o                         
 -16   3   3          8.89        -19.86        26.44 o                         
 -15   3   3        169.95        172.88        31.20 o                         
 -14   3   3        560.16        556.62        46.54 o                         
 -13   3   3        645.11        631.29        48.54 o                         
 -12   3   3        453.21        552.22        69.24 o                         
 -11   3   3        478.04        503.26        25.54 o                         
 -10   3   3        608.13        594.76        34.00 o                         
  -9   3   3       1763.78       1690.46        47.57 o                         
  -8   3   3        114.40        164.82        22.46 o                         
  -7   3   3        234.29        350.00        27.54 o                         
  -6   3   3        705.25        661.75        36.46 o                         
  -5   3   3       3070.18       3063.96        81.64 o                         
  -4   3   3        355.87        347.17        10.68 o                         
  -3   3   3       1639.63       1737.06        38.69 o                         
  -2   3   3        805.59        925.36        30.06 o                         
  -1   3   3       4681.68       4141.88       117.49 o                         
   0   3   3      11089.35      11646.45       303.99 o                         
   1   3   3        522.14        464.75        31.08 o                         
   2   3   3        115.90         93.40        21.12 o                         
   3   3   3        304.05        425.14        31.50 o                         
   4   3   3       5144.86       4684.44       138.16 o                         
   5   3   3       5362.66       5961.85       140.18 o                         
   6   3   3       3829.76       3724.60        82.26 o                         
   7   3   3        118.00        130.56        14.81 o                         
   8   3   3        179.41        175.83        18.02 o                         
   9   3   3        450.27        442.12        28.04 o                         
  10   3   3        254.45        328.35        25.16 o                         
  11   3   3        876.35        943.18        44.53 o                         
  12   3   3         30.21         -0.05        18.48 o                         
  13   3   3          2.67          8.09        13.97 o                         
  14   3   3         69.47         12.85        20.78 o                         
  15   3   3        243.12        259.17        35.38 o                         
  16   3   3        773.06        891.47        77.83 o                         
  17   3   3        649.09        918.95        82.57 o                         
 -20   4   3          1.17         25.00        36.89 o                         
 -19   4   3          0.35          6.48        33.64 o                         
 -18   4   3        186.00        214.15        59.14 o                         
 -17   4   3         43.17          7.83        24.91 o                         
 -16   4   3          0.02         33.09        24.60 o                         
 -15   4   3        338.36        366.48        41.25 o                         
 -14   4   3          6.07         25.66        20.91 o                         
 -13   4   3       1780.58       1710.06       130.55 o                         
 -12   4   3        138.55        115.63        27.79 o                         
 -11   4   3        470.04        499.54        69.68 o                         
 -10   4   3        251.72        237.95        30.77 o                         
  -9   4   3        134.96        118.33        22.20 o                         
  -8   4   3       2761.40       2913.67        86.74 o                         
  -7   4   3          9.39         12.90        13.20 o                         
  -6   4   3       2448.85       2757.36        79.55 o                         
  -5   4   3       2372.94       2591.20        54.37 o                         
  -4   4   3        154.81        177.32        10.99 o                         
  -3   4   3         45.52         62.59        10.65 o                         
  -2   4   3       1074.61       1114.91        53.71 o                         
  -1   4   3       2141.44       2213.97        72.78 o                         
   0   4   3       1524.43       1203.32        49.18 o                         
   1   4   3       5836.23       5992.21       168.76 o                         
   2   4   3        597.84        401.41        30.93 o                         
   3   4   3       9979.40       9836.30       267.01 o                         
   4   4   3       3470.41       3301.92       106.98 o                         
   5   4   3         47.41         12.05        15.99 o                         
   6   4   3        419.06        371.57        31.84 o                         
   7   4   3        167.12        160.34        19.92 o                         
   8   4   3       2207.80       2197.78        70.16 o                         
   9   4   3         57.37         61.30        14.41 o                         
  10   4   3         31.12         -6.59        11.47 o                         
  11   4   3         99.78         84.64        22.30 o                         
  12   4   3       1918.37       1828.09        59.30 o                         
  13   4   3        128.40         99.32        33.91 o                         
  14   4   3         21.50         30.64        22.53 o                         
  15   4   3        432.78        514.30        83.28 o                         
  16   4   3         30.75         63.30        32.56 o                         
  17   4   3          3.69          3.62        32.47 o                         
  18   4   3        137.88        178.02        71.21 o                         
 -20   5   3         29.25         21.31        40.47 o                         
 -19   5   3        807.60        860.98        85.65 o                         
 -18   5   3        434.30        532.01        54.40 o                         
 -17   5   3        314.34        362.22        48.40 o                         
 -16   5   3         34.64         41.77        27.57 o                         
 -15   5   3        220.30        194.82        33.57 o                         
 -14   5   3        554.25        540.32        48.33 o                         
 -13   5   3         56.39         16.75        19.82 o                         
 -12   5   3        196.47        189.18        40.47 o                         
 -11   5   3       2391.96       2402.33        85.22 o                         
 -10   5   3          1.88        -19.76        26.35 o                         
  -9   5   3        971.29        886.50        51.94 o                         
  -8   5   3        655.22        710.59        55.05 o                         
  -7   5   3        618.67        664.82       105.00 o                         
  -6   5   3       2630.45       2752.56        59.00 o                         
  -5   5   3       1615.19       1923.18        55.40 o                         
  -4   5   3        282.59        287.91        28.59 o                         
  -3   5   3         64.00         34.23        29.27 o                         
  -2   5   3       2174.87       2145.78       101.05 o                         
  -1   5   3        528.41        667.71        38.13 o                         
   0   5   3       6073.13       6036.83       172.39 o                         
   1   5   3          8.81          1.90        11.30 o                         
   2   5   3        322.00        443.06        61.25 o                         
   3   5   3       5351.40       5332.94       158.63 o                         
   4   5   3       1006.82       1031.94       156.87 o                         
   5   5   3        191.40        244.74        35.00 o                         
   6   5   3       1315.96       1116.36        44.84 o                         
   7   5   3       1136.48       1109.53        57.06 o                         
   8   5   3        320.08        291.89        30.33 o                         
   9   5   3       1367.40       1362.95        56.47 o                         
  10   5   3        897.30       1002.92        51.00 o                         
  11   5   3       2156.02       2112.83        74.75 o                         
  12   5   3          0.73          4.04        22.18 o                         
  13   5   3         52.34         88.10        33.04 o                         
  14   5   3         29.40         -7.80        25.35 o                         
  15   5   3        549.64        597.43        67.60 o                         
  16   5   3        264.41        333.33        53.92 o                         
  17   5   3          8.69         48.15        35.41 o                         
  18   5   3         51.00         64.46        44.35 o                         
 -20   6   3          8.57        -39.83        39.83 o                         
 -19   6   3         22.15        -12.07        53.71 o                         
 -18   6   3        333.38        314.37        82.34 o                         
 -17   6   3         11.72        -26.24        26.24 o                         
 -16   6   3        621.52        658.88        76.64 o                         
 -15   6   3        903.23        876.82        79.99 o                         
 -14   6   3        649.34        635.68       140.00 o                         
 -13   6   3       1953.45       1715.20       106.61 o                         
 -12   6   3       2989.44       2835.38       121.38 o                         
 -11   6   3       2563.81       2519.52       195.82 o                         
 -10   6   3        208.46        305.67        42.67 o                         
  -9   6   3        377.65        431.35        45.99 o                         
  -8   6   3       1227.91        982.93       115.83 o                         
  -7   6   3         47.06         42.30         6.52 o                         
  -6   6   3       2036.93       2004.05        59.44 o                         
  -5   6   3        372.96        319.02        22.86 o                         
  -4   6   3          9.35         12.46        11.70 o                         
  -3   6   3       3790.64       4122.34       204.27 o                         
  -2   6   3        678.85        784.49        61.55 o                         
  -1   6   3       9225.86      10076.90       275.58 o                         
   0   6   3        181.75        170.82        23.68 o                         
   1   6   3        135.97        189.20        36.51 o                         
   2   6   3       7421.91       7937.05       225.23 o                         
   3   6   3       1193.89       1378.58        60.98 o                         
   4   6   3         22.26         12.17        14.77 o                         
   5   6   3        318.31        222.79        49.18 o                         
   6   6   3        132.06        104.45        22.63 o                         
   7   6   3        554.76        439.19        54.89 o                         
   8   6   3        523.71        451.51        35.04 o                         
   9   6   3        226.73        204.56        25.86 o                         
  10   6   3       1822.79       1817.58        82.25 o                         
  11   6   3         21.28          7.36        23.11 o                         
  12   6   3        264.40        255.53        52.17 o                         
  13   6   3        329.03        274.33        47.34 o                         
  14   6   3        682.22        837.40       140.58 o                         
  15   6   3        174.26        182.22        43.80 o                         
  16   6   3        186.13        243.57       146.61 o                         
  17   6   3         69.62         86.79        41.72 o                         
  18   6   3        804.99        948.50        92.55 o                         
 -19   7   3          2.10        -34.54        34.54 o                         
 -18   7   3        130.01        154.98        47.97 o                         
 -17   7   3        397.79        434.96        64.59 o                         
 -16   7   3        173.31        259.33       107.39 o                         
 -15   7   3          6.91         13.62        32.62 o                         
 -14   7   3       1833.67       1930.49       120.32 o                         
 -13   7   3        305.48        248.50        54.31 o                         
 -12   7   3         53.22         47.37        29.87 o                         
 -11   7   3        103.49         79.64        54.31 o                         
 -10   7   3        319.18        286.34        44.16 o                         
  -9   7   3       1390.92       1441.89        90.24 o                         
  -8   7   3         29.93         19.73        20.38 o                         
  -7   7   3        881.57        863.30        50.29 o                         
  -6   7   3        174.20        197.23        20.08 o                         
  -5   7   3        935.05        949.94        41.96 o                         
  -4   7   3        451.99        470.53        36.90 o                         
  -3   7   3         61.89        107.28        21.42 o                         
  -2   7   3        615.73        598.25        85.69 o                         
  -1   7   3        186.94        178.09        26.12 o                         
   0   7   3        100.91        120.52        22.99 o                         
   1   7   3       2637.29       2610.74        94.74 o                         
   2   7   3        601.08        605.60        68.79 o                         
   3   7   3       3074.92       2986.52       106.37 o                         
   4   7   3       1373.99       1273.34        60.91 o                         
   5   7   3         75.97         61.12        50.09 o                         
   6   7   3       3411.12       3385.63       119.07 o                         
   7   7   3        128.39        166.30        24.32 o                         
   8   7   3       2389.46       2199.00        77.59 o                         
   9   7   3        676.13        666.47        45.30 o                         
  10   7   3        107.21         54.80        18.66 o                         
  11   7   3        594.09        671.26        65.61 o                         
  12   7   3          2.89         10.72        26.52 o                         
  13   7   3         37.76         60.14        34.77 o                         
  14   7   3        205.21        298.95        68.76 o                         
  15   7   3         27.40         -4.44        27.51 o                         
  16   7   3        112.07         68.09        39.51 o                         
  17   7   3        254.97        219.77        54.28 o                         
  18   7   3         66.08         49.27        43.85 o                         
 -19   8   3         41.46        -34.70        34.70 o                         
 -18   8   3        139.40        176.32        52.40 o                         
 -17   8   3         20.57         37.49        38.29 o                         
 -16   8   3         12.12         -7.52        33.04 o                         
 -15   8   3         81.96         38.65        34.63 o                         
 -14   8   3          7.56         -5.81        27.15 o                         
 -13   8   3        315.26        345.03        54.01 o                         
 -12   8   3         27.13         40.89        29.97 o                         
 -11   8   3        310.82        307.64        70.88 o                         
 -10   8   3        399.91        317.94        46.93 o                         
  -9   8   3        134.58         83.09        29.01 o                         
  -8   8   3        300.25        285.20        23.89 o                         
  -7   8   3        211.87        227.32        22.94 o                         
  -6   8   3        189.18        212.78        37.64 o                         
  -5   8   3       2496.67       2365.45       200.92 o                         
  -4   8   3        315.25        312.37        36.48 o                         
  -3   8   3       1935.41       2082.43        83.55 o                         
  -2   8   3         41.19          1.34        15.08 o                         
  -1   8   3         83.16         70.13        20.24 o                         
   0   8   3        540.15        532.16        44.80 o                         
   1   8   3        213.48        178.63        58.84 o                         
   2   8   3       2533.64       2461.04       226.90 o                         
   3   8   3        581.50        658.55        50.16 o                         
   4   8   3         78.98         55.68        20.40 o                         
   5   8   3       4862.80       4812.88       158.36 o                         
   6   8   3       1228.16       1267.76       103.79 o                         
   7   8   3       4640.48       4862.18       161.61 o                         
   8   8   3        295.34        333.41        33.28 o                         
   9   8   3       1532.31       1574.71        66.84 o                         
  10   8   3        184.09        171.95        38.15 o                         
  11   8   3       1145.70       1072.47       144.53 o                         
  12   8   3        210.11        159.41        39.22 o                         
  13   8   3         24.46         26.55        32.82 o                         
  14   8   3         70.59        109.83        60.95 o                         
  15   8   3        214.49        144.87        49.66 o                         
  16   8   3         54.17         26.01        38.84 o                         
  17   8   3        149.87        108.55        47.42 o                         
 -18   9   3          4.02         69.10        45.66 o                         
 -17   9   3          8.99         43.50        50.09 o                         
 -16   9   3       1014.76        964.63        92.57 o                         
 -15   9   3        220.85        229.12       109.80 o                         
 -14   9   3        330.63        286.69        54.34 o                         
 -13   9   3         30.98        -11.13        28.27 o                         
 -12   9   3        158.23        155.70        43.52 o                         
 -11   9   3        360.51        352.54        51.80 o                         
 -10   9   3          0.56         15.46        27.06 o                         
  -9   9   3        213.26        122.14        33.33 o                         
  -8   9   3        252.03        309.72        44.98 o                         
  -7   9   3       4236.05       4332.24       119.10 o                         
  -6   9   3       1471.79       1368.20        82.57 o                         
  -5   9   3        734.25        775.03       102.59 o                         
  -4   9   3        378.15        323.44        40.70 o                         
  -3   9   3        249.79        293.76        35.66 o                         
  -2   9   3          6.27         -9.75        25.35 o                         
  -1   9   3        112.82        105.22        23.63 o                         
   0   9   3        221.37        310.27        70.88 o                         
   1   9   3         59.65         96.90        23.68 o                         
   2   9   3          5.83         14.79        16.37 o                         
   3   9   3        111.80        118.94        31.38 o                         
   4   9   3       3581.36       3799.93       218.12 o                         
   5   9   3       5320.18       5351.62       175.23 o                         
   6   9   3       2766.75       2792.49       127.00 o                         
   7   9   3       2024.72       2000.30        89.42 o                         
   8   9   3        397.54        529.89        42.97 o                         
   9   9   3        858.45        830.33        99.42 o                         
  10   9   3         59.65         30.63        29.54 o                         
  11   9   3        385.61        356.08        54.37 o                         
  12   9   3         24.02         17.68        29.41 o                         
  13   9   3         38.42         60.04        35.84 o                         
  14   9   3        186.37        267.59        54.62 o                         
  15   9   3         23.12         27.01        35.35 o                         
  16   9   3        125.41        203.77        89.88 o                         
  17   9   3        598.67        708.65       127.03 o                         
 -18  10   3        113.49         65.53        45.32 o                         
 -17  10   3         96.59        191.58        57.06 o                         
 -16  10   3         74.64         35.56        39.94 o                         
 -15  10   3        154.25        109.67        42.42 o                         
 -14  10   3         14.96        -18.33        32.65 o                         
 -13  10   3        121.58        134.00        43.47 o                         
 -12  10   3         69.94         93.69        36.51 o                         
 -11  10   3         20.23         21.69        32.59 o                         
 -10  10   3        509.05        575.33        65.47 o                         
  -9  10   3         73.04        137.04        37.37 o                         
  -8  10   3        237.14        206.75        41.33 o                         
  -7  10   3        244.88        251.09        29.39 o                         
  -6  10   3          0.27        -13.62        14.40 o                         
  -5  10   3       1043.30       1080.96        62.40 o                         
  -4  10   3        605.47        649.56        52.45 o                         
  -3  10   3        797.79        788.74        58.85 o                         
  -2  10   3        471.90        503.00       125.52 o                         
  -1  10   3       1027.21        919.04        65.75 o                         
   0  10   3       2076.28       2073.83        91.10 o                         
   1  10   3        685.93        756.82       125.22 o                         
   2  10   3         24.90         38.40        22.29 o                         
   3  10   3         32.05         34.28        22.42 o                         
   4  10   3        123.29        142.90        30.98 o                         
   5  10   3       1316.31       1470.39        79.79 o                         
   6  10   3        867.31        780.57        62.20 o                         
   7  10   3       1260.26       1265.06        75.69 o                         
   8  10   3        433.94        376.58        38.54 o                         
   9  10   3         86.89         27.36        29.70 o                         
  10  10   3         44.19         64.19        38.32 o                         
  11  10   3          0.48         -7.39        48.58 o                         
  12  10   3         23.10         58.66        34.89 o                         
  13  10   3        367.14        497.32        73.02 o                         
  14  10   3        196.14        272.91        57.30 o                         
  15  10   3          9.63        -33.49        33.49 o                         
  16  10   3         19.49         45.17        45.82 o                         
 -17  11   3         14.34         88.47        50.26 o                         
 -16  11   3          0.17         -1.39        46.77 o                         
 -15  11   3         16.04         48.12        50.99 o                         
 -14  11   3          1.53         83.82        44.20 o                         
 -13  11   3         71.26         80.85        39.63 o                         
 -12  11   3         41.56         73.20        38.17 o                         
 -11  11   3         87.05         62.71        35.54 o                         
 -10  11   3         75.39         53.00        37.11 o                         
  -9  11   3         29.80         34.88        28.65 o                         
  -8  11   3         35.90         36.87        32.54 o                         
  -7  11   3          0.24          0.13        23.88 o                         
  -6  11   3         35.88         22.01        22.68 o                         
  -5  11   3          5.23          0.23        22.93 o                         
  -4  11   3         33.92         90.50        31.98 o                         
  -3  11   3         82.01         75.77        26.10 o                         
  -2  11   3        961.78       1080.46        74.68 o                         
  -1  11   3       1765.90       1596.35        80.99 o                         
   0  11   3         34.94         78.36        55.82 o                         
   1  11   3        720.91        879.04        99.84 o                         
   2  11   3        309.24        301.37        46.74 o                         
   3  11   3       2074.41       2137.79       113.12 o                         
   4  11   3         20.82          3.76        21.28 o                         
   5  11   3       1062.38        959.95        71.40 o                         
   6  11   3        986.11        902.74        69.45 o                         
   7  11   3         31.47         41.93        51.90 o                         
   8  11   3        107.10        134.07        54.91 o                         
   9  11   3       2337.23       2386.57       129.90 o                         
  10  11   3          0.20        -22.75        22.75 o                         
  11  11   3         92.43        140.89        52.80 o                         
  12  11   3         42.49         41.89        36.33 o                         
  13  11   3          6.25        -32.45        32.45 o                         
  14  11   3         23.29         -4.72        37.09 o                         
  15  11   3         44.96         46.14        41.76 o                         
 -16  12   3        335.36        337.48        68.37 o                         
 -15  12   3         11.65        -33.76        33.76 o                         
 -14  12   3         22.97          3.47        37.32 o                         
 -13  12   3        495.27        669.61        80.22 o                         
 -12  12   3         27.07         39.46        37.29 o                         
 -11  12   3        278.58        254.44        53.63 o                         
 -10  12   3        235.47        224.27        49.71 o                         
  -9  12   3         22.71         27.16        30.41 o                         
  -8  12   3         69.25        100.67        37.55 o                         
  -7  12   3          0.08        -20.17        33.49 o                         
  -6  12   3        197.03        129.74        53.10 o                         
  -5  12   3         21.88         63.04        88.71 o                         
  -4  12   3        401.53        414.98        80.26 o                         
  -3  12   3        962.56        834.21        66.59 o                         
  -2  12   3        128.63        186.40        42.85 o                         
  -1  12   3        344.84        415.90        49.30 o                         
   0  12   3        796.61        806.79       107.99 o                         
   1  12   3        543.39        527.13       116.47 o                         
   2  12   3       1044.74       1163.53       124.92 o                         
   3  12   3        216.26        152.94        36.24 o                         
   4  12   3       1182.32       1178.02       133.67 o                         
   5  12   3         99.34        141.22        67.89 o                         
   6  12   3         73.07        125.72        35.81 o                         
   7  12   3        290.25        581.07        98.36 o                         
   8  12   3        492.18        697.09        74.44 o                         
   9  12   3          0.39         10.66        32.04 o                         
  10  12   3          8.72        -18.12        29.29 o                         
  11  12   3        141.09        128.95        68.79 o                         
  12  12   3        312.78        307.79        62.69 o                         
  13  12   3         11.84         39.63        39.58 o                         
  14  12   3         13.79         55.25        43.93 o                         
 -15  13   3         92.24         50.64        58.23 o                         
 -14  13   3         64.68         76.31        92.03 o                         
 -13  13   3        167.50        199.42        53.65 o                         
 -12  13   3         29.71         26.88        41.60 o                         
 -11  13   3          0.55         29.93        36.26 o                         
 -10  13   3          5.30         -9.13        28.36 o                         
  -9  13   3        107.55        125.82        42.67 o                         
  -8  13   3        128.72        101.29        44.35 o                         
  -7  13   3          1.10         41.43        31.44 o                         
  -6  13   3        149.16        280.00        74.23 o                         
  -5  13   3          0.10        -13.11        24.04 o                         
  -4  13   3        418.24        410.51        50.29 o                         
  -3  13   3         12.25         -1.08        39.53 o                         
  -2  13   3        285.10        283.21        43.37 o                         
  -1  13   3         74.22         20.62        27.40 o                         
   0  13   3        320.42        198.24        41.36 o                         
   1  13   3         37.02          0.60        34.40 o                         
   2  13   3         39.16         65.20        31.46 o                         
   3  13   3       1081.87       1107.37       137.59 o                         
   4  13   3         25.19         -7.43        23.34 o                         
   5  13   3        355.13        550.37        59.15 o                         
   6  13   3        499.68        484.63        59.30 o                         
   7  13   3          3.93        -44.05        44.05 o                         
   8  13   3         14.51        -20.52        26.39 o                         
   9  13   3        438.64        427.63        66.04 o                         
  10  13   3        118.10         79.75        40.05 o                         
  11  13   3         25.42         51.91        38.34 o                         
  12  13   3         27.36         18.74        39.78 o                         
  13  13   3         73.69         39.85        47.67 o                         
 -14  14   3         78.17        120.86        49.58 o                         
 -13  14   3         26.50         52.68        45.77 o                         
 -12  14   3        326.11        346.68        62.94 o                         
 -11  14   3          0.42        -28.01        28.01 o                         
 -10  14   3        115.49        114.53        46.04 o                         
  -9  14   3         66.13         81.96        40.86 o                         
  -8  14   3          2.22        -17.22        33.25 o                         
  -7  14   3         82.02         62.53        56.42 o                         
  -6  14   3         15.87         14.39        36.51 o                         
  -5  14   3        104.02        108.02        61.55 o                         
  -4  14   3        367.41        337.95        48.95 o                         
  -3  14   3        128.26        193.44        41.24 o                         
  -2  14   3        208.61        207.16        54.61 o                         
  -1  14   3         60.44         30.42        37.41 o                         
   0  14   3        438.66        446.30        54.87 o                         
   1  14   3        326.22        299.12        48.00 o                         
   2  14   3          0.06        -19.11        25.77 o                         
   3  14   3          2.38         23.99        28.53 o                         
   4  14   3         79.06         61.44        32.47 o                         
   5  14   3         32.37         52.64        74.23 o                         
   6  14   3          8.57        -32.59        35.60 o                         
   7  14   3          0.25         84.48        58.54 o                         
   8  14   3        101.85        124.15        96.25 o                         
   9  14   3         35.96         19.48        36.44 o                         
  10  14   3        424.35        620.62        79.56 o                         
  11  14   3         37.40         30.87        41.83 o                         
  12  14   3        108.74         80.71        82.67 o                         
 -12  15   3          2.39         38.59        79.66 o                         
 -11  15   3         36.73         16.94        54.31 o                         
 -10  15   3        644.46        605.19        79.36 o                         
  -9  15   3          4.60        -20.42        98.67 o                         
  -8  15   3        283.99        281.08        57.13 o                         
  -7  15   3        369.76        378.36        63.55 o                         
  -6  15   3          2.17        -27.24        57.33 o                         
  -5  15   3          0.77        -44.66        44.66 o                         
  -4  15   3          2.18         10.86        44.66 o                         
  -3  15   3          0.80        -23.36        23.36 o                         
  -2  15   3         45.84         48.96        34.45 o                         
  -1  15   3        300.36        290.93        91.39 o                         
   0  15   3         34.75         69.03        35.77 o                         
   1  15   3        221.38        155.15        40.73 o                         
   2  15   3         10.37         32.37        35.60 o                         
   3  15   3         16.13         24.27        30.06 o                         
   4  15   3        201.09        233.74        48.01 o                         
   5  15   3         23.66        -15.09        44.66 o                         
   6  15   3        189.32        126.73        69.40 o                         
   7  15   3        676.24        757.88       118.88 o                         
   8  15   3         45.30         11.72        36.08 o                         
   9  15   3         62.88         91.54        43.61 o                         
  10  15   3          8.50        -35.84        35.84 o                         
  11  15   3        102.21        130.16        79.35 o                         
 -10  16   3         53.72         28.41        48.58 o                         
  -9  16   3          1.83        -22.95        35.81 o                         
  -8  16   3          1.99         19.49        39.00 o                         
  -7  16   3          4.19        -35.20        35.20 o                         
  -6  16   3         86.85        156.44        48.09 o                         
  -5  16   3          2.46        -10.86        47.07 o                         
  -4  16   3         24.65         80.86        56.12 o                         
  -3  16   3        330.85        392.79        91.73 o                         
  -2  16   3         61.87         79.90        34.73 o                         
  -1  16   3         32.02         56.74        35.90 o                         
   0  16   3        118.36        199.08        47.77 o                         
   1  16   3          2.95         22.83        34.96 o                         
   2  16   3         63.35        -24.50        66.68 o                         
   3  16   3        305.63        344.14       103.46 o                         
   4  16   3         15.80         96.55        62.76 o                         
   5  16   3         16.46        -45.26        45.26 o                         
   6  16   3          1.30         18.71        56.12 o                         
   7  16   3         20.86        -38.62        49.48 o                         
   8  16   3          0.02         35.26        39.87 o                         
   9  16   3          2.97        -35.49        35.49 o                         
  -8  17   3         19.27        -14.68        37.25 o                         
  -7  17   3         69.83        111.35        46.28 o                         
  -6  17   3         93.85         81.74        45.51 o                         
  -5  17   3          0.72          6.03        49.48 o                         
  -4  17   3         12.82         83.88        65.78 o                         
  -3  17   3         98.58         50.09        57.33 o                         
  -2  17   3         73.38          9.05        57.93 o                         
  -1  17   3        308.23        291.81        56.27 o                         
   0  17   3         35.68         77.77        42.19 o                         
   1  17   3          8.15         -6.13        33.63 o                         
   2  17   3          0.01         21.08        36.81 o                         
   3  17   3         73.09        111.64        65.78 o                         
   4  17   3         19.31        -42.24        42.24 o                         
   5  17   3        112.56        162.33        68.79 o                         
   6  17   3        303.16        210.00        82.67 o                         
   7  17   3         72.50        113.56        50.29 o                         
  -4  18   3         13.37         22.93        63.97 o                         
  -3  18   3        258.97        261.90        87.50 o                         
  -2  18   3         29.18        160.52        73.62 o                         
  -1  18   3         18.99         22.33        62.16 o                         
   0  18   3         15.87          2.95        39.69 o                         
   1  18   3        198.65        261.94        56.31 o                         
   2  18   3          4.03        -16.29        47.07 o                         
   3  18   3        171.32        246.21        83.28 o                         
 -20   0   4          9.76         14.48        46.47 o                         
 -18   0   4          4.62        -20.52        39.83 o                         
 -16   0   4        407.46        314.34        73.02 o                         
 -14   0   4        464.52        443.60        96.55 o                         
 -12   0   4       2449.07       2206.42        87.43 o                         
 -10   0   4       3218.09       3288.54       110.56 o                         
  -8   0   4       4713.76       5037.13       148.94 o                         
  -6   0   4       2156.44       2008.91        68.03 o                         
  -4   0   4      13319.23      12785.86       460.38 o                         
  -2   0   4         25.04         14.78        14.78 o                         
   0   0   4      40397.61      40038.58       815.31 o                         
   2   0   4      10704.54      10169.99       261.72 o                         
   4   0   4       7422.31       7656.25       205.41 o                         
   6   0   4        383.29        283.47        26.51 o                         
   8   0   4        311.62        313.32        30.67 o                         
  10   0   4        135.75        139.21        27.03 o                         
  12   0   4       1221.05       1166.42        93.23 o                         
  14   0   4        629.70        674.25        59.33 o                         
 -21   1   4        104.57        134.51        50.56 o                         
 -20   1   4         34.69        101.25        58.54 o                         
 -19   1   4          8.81         47.37        37.97 o                         
 -18   1   4        278.58        268.88        54.58 o                         
 -17   1   4         54.06         41.39        37.72 o                         
 -16   1   4        112.10         61.27        30.29 o                         
 -15   1   4         24.01         48.12        21.02 o                         
 -14   1   4          2.64        -13.49        15.05 o                         
 -13   1   4       3229.60       3169.15        81.41 o                         
 -12   1   4         46.16         53.89        14.63 o                         
 -11   1   4        412.32        493.79        27.95 o                         
 -10   1   4          2.20          7.42         8.58 o                         
  -9   1   4       1659.94       1744.47        47.47 o                         
  -8   1   4       3173.99       3314.78        74.15 o                         
  -7   1   4       4158.00       4161.45        99.03 o                         
  -6   1   4       3134.46       3024.76        65.86 o                         
  -5   1   4       4860.23       4903.87        85.73 o                         
  -4   1   4       2449.69       2191.23        42.20 o                         
  -3   1   4      14494.40      13667.25       220.74 o                         
  -2   1   4        206.20        150.31        10.82 o                         
  -1   1   4      26665.58      27101.38       429.31 o                         
   0   1   4       4392.58       3876.06        74.13 o                         
   1   1   4       8191.74       7951.26       212.29 o                         
   2   1   4       2049.11       2405.40        77.65 o                         
   3   1   4         20.77         22.57         7.82 o                         
   4   1   4        249.79        208.50        13.20 o                         
   5   1   4          0.76         16.78         7.56 o                         
   6   1   4       2059.11       1861.07        53.92 o                         
   7   1   4        305.87        361.69        22.01 o                         
   8   1   4         63.49         91.59        13.99 o                         
   9   1   4        359.65        361.84        25.05 o                         
  10   1   4        160.53        139.52        17.83 o                         
  11   1   4        412.15        447.74        30.57 o                         
  12   1   4        201.44        198.21        23.13 o                         
  13   1   4        451.06        461.25        33.86 o                         
  14   1   4        559.15        577.99        38.36 o                         
  15   1   4        713.03        814.71       128.31 o                         
  16   1   4        653.67        844.18       105.60 o                         
 -21   2   4         63.64         58.54        61.25 o                         
 -20   2   4         14.12        -15.52        33.91 o                         
 -19   2   4        118.68        228.37        50.09 o                         
 -18   2   4        162.05        216.85        48.44 o                         
 -17   2   4        209.62        220.79        46.03 o                         
 -16   2   4         28.04         12.79        24.00 o                         
 -15   2   4         86.40         69.93        23.42 o                         
 -14   2   4        382.71        345.52        35.58 o                         
 -13   2   4         48.67         32.79        19.66 o                         
 -12   2   4       1953.25       1907.88        55.06 o                         
 -11   2   4          5.69         -6.69         8.22 o                         
 -10   2   4        933.76        833.59        32.60 o                         
  -9   2   4       3570.72       3732.42        83.08 o                         
  -8   2   4         71.46         69.36         7.30 o                         
  -7   2   4       1358.19       1236.36        27.97 o                         
  -6   2   4       1307.49       1296.31        49.88 o                         
  -5   2   4       5097.06       5078.40       100.35 o                         
  -4   2   4        325.07        356.45        12.00 o                         
  -3   2   4       1517.50       1085.57        28.48 o                         
  -2   2   4        794.93        788.55        26.84 o                         
  -1   2   4        764.45        829.41        27.92 o                         
   0   2   4       7396.49       7483.87       161.45 o                         
   1   2   4       2674.86       2587.52       100.48 o                         
   2   2   4         75.87         72.41         8.74 o                         
   3   2   4          5.68         39.01         8.63 o                         
   4   2   4       2114.63       2170.06        50.22 o                         
   5   2   4       1380.43       1832.79        49.13 o                         
   6   2   4       7091.23       7623.61       150.07 o                         
   7   2   4       2060.92       2044.82        53.25 o                         
   8   2   4         19.25         23.04        10.13 o                         
   9   2   4        756.97        744.39        36.17 o                         
  10   2   4        153.17        186.08        19.77 o                         
  11   2   4       1013.43       1031.74        44.45 o                         
  12   2   4        172.50        197.97        23.37 o                         
  13   2   4        625.09        614.86        72.64 o                         
  14   2   4          0.13        -15.17        15.17 o                         
  15   2   4         65.52         62.86        38.62 o                         
  16   2   4        348.03        257.85        46.28 o                         
  17   2   4        105.41        164.14        64.57 o                         
 -21   3   4         62.60         68.01        43.30 o                         
 -20   3   4        504.26        585.90        75.70 o                         
 -19   3   4         27.46         43.37        57.93 o                         
 -18   3   4          1.10         10.32        33.75 o                         
 -17   3   4         95.11         53.07        33.91 o                         
 -16   3   4          0.04        -20.23        20.23 o                         
 -15   3   4         97.85         75.02        30.54 o                         
 -14   3   4        184.24        165.11        29.64 o                         
 -13   3   4         22.63         17.81        17.53 o                         
 -12   3   4        281.19        252.04        29.81 o                         
 -11   3   4       1720.86       1582.98        45.55 o                         
 -10   3   4       2720.09       2565.26       100.74 o                         
  -9   3   4         10.14          2.39        20.05 o                         
  -8   3   4       9617.79      10359.25       237.21 o                         
  -7   3   4          7.94         13.42        12.73 o                         
  -6   3   4        860.88        880.90        53.47 o                         
  -5   3   4       3803.93       3791.36        97.19 o                         
  -4   3   4         96.84         91.48         7.14 o                         
  -3   3   4       1733.84       1714.19        47.15 o                         
  -2   3   4       6687.90       6257.37       139.27 o                         
  -1   3   4        312.65        426.46        28.12 o                         
   0   3   4       3406.93       3355.80       101.76 o                         
   1   3   4        113.14        201.83        21.34 o                         
   2   3   4          0.59          4.28        16.60 o                         
   3   3   4        521.40        522.16        45.86 o                         
   4   3   4       4374.58       4259.12       130.70 o                         
   5   3   4        529.93        567.14        32.14 o                         
   6   3   4       3362.06       3736.23        98.30 o                         
   7   3   4       1623.66       1619.24        46.44 o                         
   8   3   4       1815.66       1748.26        64.98 o                         
   9   3   4         79.43         88.09        25.43 o                         
  10   3   4        823.61        830.89        40.77 o                         
  11   3   4        604.65        615.11        40.68 o                         
  12   3   4        950.82       1049.35        49.20 o                         
  13   3   4          8.80        -13.12        13.12 o                         
  14   3   4        380.53        444.34        44.30 o                         
  15   3   4         19.67        -10.97        26.67 o                         
  16   3   4         60.60         25.97        33.58 o                         
  17   3   4        329.04        357.79        81.47 o                         
 -20   4   4         11.55        -19.37        65.48 o                         
 -19   4   4         88.53         75.95       100.78 o                         
 -18   4   4         58.07         17.59        32.20 o                         
 -17   4   4          0.69        -21.37        21.37 o                         
 -16   4   4         24.97         -2.92        22.39 o                         
 -15   4   4        344.10        378.90        42.40 o                         
 -14   4   4         40.11         27.96        21.11 o                         
 -13   4   4        191.27        160.04        28.40 o                         
 -12   4   4        193.23        165.28        27.22 o                         
 -11   4   4        305.33        245.15        37.51 o                         
 -10   4   4        308.29        236.83        27.72 o                         
  -9   4   4        848.84        756.88        49.88 o                         
  -8   4   4         30.21         47.61        16.80 o                         
  -7   4   4         48.57         55.83        15.68 o                         
  -6   4   4       6785.62       6909.65       165.37 o                         
  -5   4   4       3631.52       3765.63        75.61 o                         
  -4   4   4       2934.33       2928.99        62.77 o                         
  -3   4   4        101.52         82.22        12.17 o                         
  -2   4   4        359.29        406.25        28.27 o                         
  -1   4   4       4329.60       4498.73       131.06 o                         
   0   4   4        552.64        519.61        35.91 o                         
   1   4   4        981.11       1003.49        45.43 o                         
   2   4   4         62.12         41.86        15.49 o                         
   3   4   4       3899.92       4084.36       126.36 o                         
   4   4   4       1223.73       1316.61       108.62 o                         
   5   4   4       2108.28       2164.41        80.86 o                         
   6   4   4        198.46        278.28        33.39 o                         
   7   4   4        997.19        990.70        52.34 o                         
   8   4   4        147.84        174.12        45.31 o                         
   9   4   4        270.27        212.11        33.48 o                         
  10   4   4        961.63       1048.44        56.52 o                         
  11   4   4       2255.27       2233.50        65.77 o                         
  12   4   4        197.55        185.44        29.84 o                         
  13   4   4         44.66         38.50        27.91 o                         
  14   4   4         58.04         32.74        29.47 o                         
  15   4   4        150.50        171.14        39.99 o                         
  16   4   4        232.41        304.49        60.92 o                         
  17   4   4        520.87        613.66       104.40 o                         
  18   4   4         71.93        167.16        72.41 o                         
 -20   5   4        189.51        210.34        56.10 o                         
 -19   5   4          8.72          1.65        35.61 o                         
 -18   5   4         30.61         23.52        28.73 o                         
 -17   5   4        404.48        395.26        47.80 o                         
 -16   5   4        201.40        266.28        40.77 o                         
 -15   5   4         65.08         27.63        22.70 o                         
 -14   5   4        589.11        683.44        54.07 o                         
 -13   5   4       2076.92       2044.16        80.95 o                         
 -12   5   4         74.80        108.12        25.78 o                         
 -11   5   4         38.73         23.49        24.17 o                         
 -10   5   4          1.03          0.32        17.28 o                         
  -9   5   4         83.45         82.40        20.18 o                         
  -8   5   4        766.24        735.85        55.48 o                         
  -7   5   4        168.46        150.42        27.50 o                         
  -6   5   4          6.69          2.72        16.64 o                         
  -5   5   4        326.34        286.89        19.03 o                         
  -4   5   4       1003.57       1000.24        46.69 o                         
  -3   5   4      12253.66      12571.64       362.95 o                         
  -2   5   4       3357.08       3693.83       113.59 o                         
  -1   5   4       1381.50       1122.20        49.48 o                         
   0   5   4       1001.19       1036.90       195.19 o                         
   1   5   4        741.93        801.76        45.01 o                         
   2   5   4        262.48        291.55        29.38 o                         
   3   5   4       2115.24       2420.04        87.75 o                         
   4   5   4        103.40        151.75        23.79 o                         
   5   5   4        169.18        205.71        74.83 o                         
   6   5   4       1365.39       1489.20        57.44 o                         
   7   5   4        473.13        480.23        44.96 o                         
   8   5   4        214.21        190.40        30.22 o                         
   9   5   4       1937.86       1918.15        68.88 o                         
  10   5   4          0.12        -16.25        24.31 o                         
  11   5   4         55.64         40.81        19.38 o                         
  12   5   4        114.73        106.10        25.72 o                         
  13   5   4        722.69        851.07        73.53 o                         
  14   5   4        141.99        110.08        36.00 o                         
  15   5   4          0.01        -26.41        26.41 o                         
  16   5   4         83.70        119.91        42.66 o                         
  17   5   4          3.34         39.27        35.96 o                         
  18   5   4          1.45        -51.90        51.90 o                         
 -20   6   4         17.40         21.72        49.48 o                         
 -19   6   4          5.51         13.88        48.28 o                         
 -18   6   4          0.28        -13.83        34.92 o                         
 -17   6   4        236.01        243.86        41.94 o                         
 -16   6   4         98.62         57.45        28.28 o                         
 -15   6   4       1345.92       1333.60        78.29 o                         
 -14   6   4        173.93        155.28        44.90 o                         
 -13   6   4         76.70         65.43        23.77 o                         
 -12   6   4       2109.61       2195.66       123.38 o                         
 -11   6   4        185.45        197.84        37.55 o                         
 -10   6   4          6.15          6.64        21.76 o                         
  -9   6   4       3324.12       3104.01       120.94 o                         
  -8   6   4        925.26       1013.57        68.56 o                         
  -7   6   4        336.66        282.60        35.77 o                         
  -6   6   4        225.10        246.95        18.76 o                         
  -5   6   4        300.06        388.11        25.43 o                         
  -4   6   4         95.82         53.87        16.18 o                         
  -3   6   4          1.25         15.62        13.16 o                         
  -2   6   4        804.75        715.08        52.80 o                         
  -1   6   4         47.37         75.10        18.72 o                         
   0   6   4       4051.93       4465.07       263.08 o                         
   1   6   4        315.37        292.02        31.34 o                         
   2   6   4        681.77        697.30        47.22 o                         
   3   6   4         23.50         29.74        17.79 o                         
   4   6   4        700.55        733.29        52.33 o                         
   5   6   4       2044.84       1855.82        77.14 o                         
   6   6   4        403.27        482.85        45.56 o                         
   7   6   4         36.39         29.91        15.72 o                         
   8   6   4        345.60        292.53        41.69 o                         
   9   6   4        172.58        180.14        25.59 o                         
  10   6   4        714.38        619.71        43.73 o                         
  11   6   4        267.23        271.28        53.97 o                         
  12   6   4          1.30          5.34        50.09 o                         
  13   6   4         29.49          3.06        27.22 o                         
  14   6   4         11.63        -17.60        54.61 o                         
  15   6   4        143.42         36.29        36.24 o                         
  16   6   4         24.00         69.78        42.24 o                         
  17   6   4         12.26         17.63        36.50 o                         
  18   6   4         19.82         -3.02        49.48 o                         
 -19   7   4         66.15         71.18        48.58 o                         
 -18   7   4         80.16         80.04        43.30 o                         
 -17   7   4        189.23        245.56        55.43 o                         
 -16   7   4         50.73         54.55        54.01 o                         
 -15   7   4         96.50         54.26        45.56 o                         
 -14   7   4          3.76         17.50        29.21 o                         
 -13   7   4         34.85         28.83        26.39 o                         
 -12   7   4         96.47         83.00        55.52 o                         
 -11   7   4        498.40        487.88        55.16 o                         
 -10   7   4         57.49         12.23        22.47 o                         
  -9   7   4       1319.26       1347.49        85.77 o                         
  -8   7   4        121.88        104.90        28.35 o                         
  -7   7   4         17.23         23.45        13.06 o                         
  -6   7   4       1090.91       1201.68        73.19 o                         
  -5   7   4        181.18        187.23        19.97 o                         
  -4   7   4       2387.67       2316.38        83.33 o                         
  -3   7   4         31.34         18.84        15.08 o                         
  -2   7   4       1373.80       1187.86        86.60 o                         
  -1   7   4       1454.15       1716.49        76.94 o                         
   0   7   4         15.26         16.99        16.29 o                         
   1   7   4        494.93        514.70        42.84 o                         
   2   7   4          0.39        -14.10        15.69 o                         
   3   7   4         80.93         77.57        20.90 o                         
   4   7   4       1781.46       1950.76        81.27 o                         
   5   7   4          4.69         16.73        16.62 o                         
   6   7   4       2182.74       2133.71        88.30 o                         
   7   7   4       1367.44       1361.51       124.07 o                         
   8   7   4        382.91        404.68        61.12 o                         
   9   7   4       1168.14       1033.11        54.53 o                         
  10   7   4        559.51        557.99        47.83 o                         
  11   7   4        368.72        414.95        53.97 o                         
  12   7   4        144.54         74.07        33.92 o                         
  13   7   4       1498.75       1511.45       105.37 o                         
  14   7   4          1.94         21.91        29.97 o                         
  15   7   4          3.99         -6.69        32.82 o                         
  16   7   4         52.62         27.59        38.32 o                         
  17   7   4         26.52         12.17        49.18 o                         
  18   7   4         71.86         62.76        57.93 o                         
 -19   8   4         48.83         89.33        45.87 o                         
 -18   8   4        115.72        143.37        52.15 o                         
 -17   8   4        155.33        298.69        58.10 o                         
 -16   8   4          0.64         -8.75        34.99 o                         
 -15   8   4        133.96        100.69        40.53 o                         
 -14   8   4        271.86        356.23        55.82 o                         
 -13   8   4          6.37          9.99        28.27 o                         
 -12   8   4        379.85        478.44        60.52 o                         
 -11   8   4        423.45        582.08        84.48 o                         
 -10   8   4         82.67         49.91        63.97 o                         
  -9   8   4       2342.56       2317.45       106.89 o                         
  -8   8   4          1.55         20.59        22.33 o                         
  -7   8   4        679.13        620.79        34.54 o                         
  -6   8   4        209.11        269.52        48.29 o                         
  -5   8   4       2047.40       2019.62        66.51 o                         
  -4   8   4          8.99         34.91        52.20 o                         
  -3   8   4        612.54        496.45        41.30 o                         
  -2   8   4        440.24        475.97        40.89 o                         
  -1   8   4        240.44        208.00        29.97 o                         
   0   8   4       1298.32       1210.28       126.73 o                         
   1   8   4        949.19        829.22        56.75 o                         
   2   8   4        436.16        572.88        49.79 o                         
   3   8   4          3.32          2.11        23.23 o                         
   4   8   4        248.83        261.84        34.10 o                         
   5   8   4         57.12         28.97        20.08 o                         
   6   8   4        187.65        195.56        55.52 o                         
   7   8   4        312.38        310.76        38.86 o                         
   8   8   4       4935.67       5156.19       142.64 o                         
   9   8   4         45.25         19.39        18.22 o                         
  10   8   4       1217.44       1228.90        90.16 o                         
  11   8   4          1.08        -18.83        18.83 o                         
  12   8   4         94.96         80.24        35.52 o                         
  13   8   4          5.35         37.60        34.25 o                         
  14   8   4         50.34         41.80        57.33 o                         
  15   8   4        168.03        164.45        47.81 o                         
  16   8   4          2.32         -8.11        31.82 o                         
  17   8   4         68.69         -7.43        38.61 o                         
 -18   9   4         77.31         56.59        42.77 o                         
 -17   9   4         21.97         52.32        41.58 o                         
 -16   9   4          1.63         29.31        34.98 o                         
 -15   9   4          0.53        -12.99        28.53 o                         
 -14   9   4        161.41        149.40        44.95 o                         
 -13   9   4        324.64        376.31        57.59 o                         
 -12   9   4         32.46         87.33        35.77 o                         
 -11   9   4         21.05         51.48        34.10 o                         
 -10   9   4          0.74        -28.66        28.66 o                         
  -9   9   4        857.41        934.27        78.72 o                         
  -8   9   4       1446.99       1461.00        95.68 o                         
  -7   9   4         94.28         74.54        23.25 o                         
  -6   9   4        371.88        416.89        39.52 o                         
  -5   9   4        212.77        250.55        31.15 o                         
  -4   9   4        691.89        801.60        55.99 o                         
  -3   9   4        974.60       1061.80       155.69 o                         
  -2   9   4        269.67        251.16        43.72 o                         
  -1   9   4        233.10        191.13        31.10 o                         
   0   9   4        587.62        527.41        46.71 o                         
   1   9   4         34.63         18.21        18.04 o                         
   2   9   4         52.38         14.41        19.81 o                         
   3   9   4        852.20        807.93        60.32 o                         
   4   9   4       1057.74       1042.41        69.09 o                         
   5   9   4         76.58         87.53        38.02 o                         
   6   9   4        124.15        138.15        44.05 o                         
   7   9   4        682.30        677.75        73.02 o                         
   8   9   4         62.66         64.01        34.41 o                         
   9   9   4        465.78        489.97        43.11 o                         
  10   9   4        107.97         75.92        32.91 o                         
  11   9   4        255.04        399.76        71.81 o                         
  12   9   4         16.15        104.22        38.92 o                         
  13   9   4         62.87         75.43        54.31 o                         
  14   9   4         21.32         47.48        45.26 o                         
  15   9   4          2.50         -5.14        35.14 o                         
  16   9   4          0.13         15.71        41.01 o                         
  17   9   4        180.61        174.40        77.85 o                         
 -18  10   4         46.40        123.61        51.39 o                         
 -17  10   4          3.19        -35.20        35.20 o                         
 -16  10   4        201.17        176.95        52.24 o                         
 -15  10   4        116.44        200.95        52.91 o                         
 -14  10   4         25.56         52.74        38.19 o                         
 -13  10   4        273.10        379.80        59.45 o                         
 -12  10   4          0.72        -14.56        27.09 o                         
 -11  10   4          0.77        -20.13        23.02 o                         
 -10  10   4        191.16        186.42        44.96 o                         
  -9  10   4         20.06          5.40        24.22 o                         
  -8  10   4        262.64        357.36        97.43 o                         
  -7  10   4        313.27        344.87        48.08 o                         
  -6  10   4         64.84         40.82        28.21 o                         
  -5  10   4        431.61        379.02        48.88 o                         
  -4  10   4       1713.41       1801.91       194.92 o                         
  -3  10   4         34.27         38.70        25.95 o                         
  -2  10   4       2652.74       2588.41       104.17 o                         
  -1  10   4         64.63         28.17        21.82 o                         
   0  10   4         71.62         32.05        21.95 o                         
   1  10   4        263.90        261.11        38.60 o                         
   2  10   4         47.02         54.08        28.06 o                         
   3  10   4         15.97          7.39        21.72 o                         
   4  10   4       1140.33       1096.15        75.30 o                         
   5  10   4        188.40        141.11        31.89 o                         
   6  10   4        538.57        546.58        58.23 o                         
   7  10   4          2.04         -4.41        21.85 o                         
   8  10   4        769.21        813.89        56.20 o                         
   9  10   4        216.00        179.00        44.15 o                         
  10  10   4         13.72        -15.69        25.60 o                         
  11  10   4        187.60        158.26        43.30 o                         
  12  10   4        100.12        124.34        44.13 o                         
  13  10   4         10.37        -33.49        33.49 o                         
  14  10   4        600.17        624.49       141.51 o                         
  15  10   4        141.96         85.42        46.26 o                         
  16  10   4          6.89         21.18        41.04 o                         
 -17  11   4          5.35         16.04        40.37 o                         
 -16  11   4          0.56        -30.71        30.71 o                         
 -15  11   4        197.11        193.56        86.90 o                         
 -14  11   4         21.47         46.87        40.86 o                         
 -13  11   4        186.15        162.50        44.20 o                         
 -12  11   4         56.48         13.62        33.49 o                         
 -11  11   4          1.49         31.04        31.93 o                         
 -10  11   4        152.35        234.77        47.54 o                         
  -9  11   4          0.02        -12.87        24.44 o                         
  -8  11   4        317.94        352.44        53.54 o                         
  -7  11   4         84.26        103.42        44.66 o                         
  -6  11   4        163.46        192.80        27.52 o                         
  -5  11   4        214.06        258.76        52.77 o                         
  -4  11   4        340.81        409.40        45.84 o                         
  -3  11   4        315.24        276.99        39.35 o                         
  -2  11   4         96.35         99.31        56.42 o                         
  -1  11   4        644.76        689.65        59.27 o                         
   0  11   4        724.12        742.39        62.51 o                         
   1  11   4       1201.66       1228.77       144.83 o                         
   2  11   4       1067.82       1114.58        78.66 o                         
   3  11   4         37.70         11.96        24.78 o                         
   4  11   4         22.93         10.98        33.79 o                         
   5  11   4         53.53         62.76        26.07 o                         
   6  11   4        124.74        102.43        30.44 o                         
   7  11   4        214.19        174.40        60.35 o                         
   8  11   4          4.55         39.43        29.70 o                         
   9  11   4        780.69        828.11       103.16 o                         
  10  11   4         46.32         17.44        33.82 o                         
  11  11   4         37.90         56.47        65.17 o                         
  12  11   4        745.93        767.17        83.08 o                         
  13  11   4        128.12        256.59       101.95 o                         
  14  11   4          3.03        -33.79        33.79 o                         
  15  11   4          6.54          9.25        41.32 o                         
 -16  12   4         47.84         89.51        46.51 o                         
 -15  12   4         70.33         30.06        43.74 o                         
 -14  12   4        221.72        179.53        65.17 o                         
 -13  12   4        257.07        187.07        49.02 o                         
 -12  12   4          5.86         34.91        57.63 o                         
 -11  12   4         17.61         14.83        33.88 o                         
 -10  12   4        127.90         78.46        38.70 o                         
  -9  12   4         22.64         16.68        50.09 o                         
  -8  12   4        179.83        181.67        44.55 o                         
  -7  12   4        325.28        272.83        50.94 o                         
  -6  12   4        206.79        283.73        69.97 o                         
  -5  12   4        322.82        332.03        51.26 o                         
  -4  12   4        211.08        185.15        57.03 o                         
  -3  12   4         40.40         40.54        24.47 o                         
  -2  12   4          8.62         -8.72        20.43 o                         
  -1  12   4         86.93         92.04        30.88 o                         
   0  12   4         47.99        114.66        32.47 o                         
   1  12   4        122.10        169.12        98.36 o                         
   2  12   4        524.31        487.40        54.60 o                         
   3  12   4        701.65        636.71        61.29 o                         
   4  12   4        359.08        430.37        53.63 o                         
   5  12   4        570.05        625.68       152.67 o                         
   6  12   4        144.51        112.76        37.11 o                         
   7  12   4        763.74        912.67        81.02 o                         
   8  12   4        182.70         99.51        52.20 o                         
   9  12   4        628.12        738.34        81.16 o                         
  10  12   4          8.59          5.79        32.56 o                         
  11  12   4        313.30        323.95        59.39 o                         
  12  12   4         14.53         43.90        40.86 o                         
  13  12   4         90.71        117.93        86.90 o                         
  14  12   4         76.67         43.65        64.57 o                         
 -15  13   4        220.20        191.82        59.31 o                         
 -14  13   4          3.37          3.62        38.16 o                         
 -13  13   4        338.39        290.80        99.84 o                         
 -12  13   4         55.36         75.85        42.24 o                         
 -11  13   4        108.65         91.87        61.55 o                         
 -10  13   4         14.05         29.15        60.65 o                         
  -9  13   4         10.75         35.66        33.49 o                         
  -8  13   4        119.05        136.47        67.89 o                         
  -7  13   4          0.11         38.57        31.11 o                         
  -6  13   4       1548.87       1626.46       152.64 o                         
  -5  13   4        428.56        536.41        94.14 o                         
  -4  13   4        176.37        142.37        35.64 o                         
  -3  13   4        175.81        247.71        42.19 o                         
  -2  13   4        349.49        371.66        53.71 o                         
  -1  13   4        247.66        209.08        41.07 o                         
   0  13   4        621.62        526.04        82.07 o                         
   1  13   4       1080.89        915.37        75.74 o                         
   2  13   4         46.74         18.00        28.58 o                         
   3  13   4        745.67        815.66        73.34 o                         
   4  13   4         75.19        114.33        34.93 o                         
   5  13   4          0.31          2.26        24.55 o                         
   6  13   4       1067.71       1133.76        86.61 o                         
   7  13   4        384.99        397.62        92.93 o                         
   8  13   4         24.18          3.07        32.29 o                         
   9  13   4          3.66          2.26        32.40 o                         
  10  13   4       1279.90       1450.92       119.15 o                         
  11  13   4         11.35         30.50        99.27 o                         
  12  13   4        400.32        412.72        70.94 o                         
  13  13   4          0.20         -2.11        38.32 o                         
 -14  14   4         59.14         93.56        62.76 o                         
 -13  14   4         59.26         12.97        41.39 o                         
 -12  14   4        146.67        138.36        48.42 o                         
 -11  14   4          9.60         -6.64        42.24 o                         
 -10  14   4          3.12         32.08        40.31 o                         
  -9  14   4        170.96         73.68        40.28 o                         
  -8  14   4         37.75         48.56        34.49 o                         
  -7  14   4        239.21        246.90        63.94 o                         
  -6  14   4        134.39        182.09        45.56 o                         
  -5  14   4          1.56         -1.81        39.83 o                         
  -4  14   4        189.55        211.74        55.22 o                         
  -3  14   4          0.17          8.60        29.57 o                         
  -2  14   4        348.88        304.90        46.46 o                         
  -1  14   4       1147.00       1287.64        92.55 o                         
   0  14   4         65.56         86.33        31.03 o                         
   1  14   4        181.61        183.17        42.76 o                         
   2  14   4         30.82         19.39        31.68 o                         
   3  14   4        639.46        614.61        65.90 o                         
   4  14   4        453.48        449.58        57.13 o                         
   5  14   4        110.73        127.80        54.91 o                         
   6  14   4         31.20          7.84        50.09 o                         
   7  14   4         63.20        -40.43        48.28 o                         
   8  14   4          0.01          5.75        34.53 o                         
   9  14   4        230.60        184.17        50.93 o                         
  10  14   4          5.46         46.65        48.58 o                         
  11  14   4        434.74        416.10        71.50 o                         
  12  14   4         11.98         26.25        44.76 o                         
 -12  15   4         16.05         38.89        66.68 o                         
 -11  15   4         74.04        133.97        54.19 o                         
 -10  15   4          2.29        -34.96        34.96 o                         
  -9  15   4         16.69         -7.20        60.95 o                         
  -8  15   4          6.29        -42.29        49.18 o                         
  -7  15   4         50.43         37.13        84.18 o                         
  -6  15   4        765.90        865.92        88.88 o                         
  -5  15   4        141.58        205.18        66.38 o                         
  -4  15   4         83.36        163.54        63.97 o                         
  -3  15   4         30.74         51.68        48.88 o                         
  -2  15   4        665.69        521.32        99.57 o                         
  -1  15   4        491.85        450.79        60.35 o                         
   0  15   4        159.54        204.20        44.47 o                         
   1  15   4        357.31        377.28        76.31 o                         
   2  15   4        367.19        409.92        89.01 o                         
   3  15   4        252.63        161.80        70.00 o                         
   4  15   4        168.75        133.35        40.38 o                         
   5  15   4         59.26          0.60        41.04 o                         
   6  15   4         32.65        -28.36        48.28 o                         
   7  15   4         43.24        105.60        64.57 o                         
   8  15   4         71.26         64.62        42.01 o                         
   9  15   4        340.66        363.41        68.98 o                         
  10  15   4        830.82       1026.46       166.22 o                         
 -10  16   4        150.68        361.30        69.88 o                         
  -9  16   4        282.08        366.60        66.50 o                         
  -8  16   4         99.18         29.17        45.56 o                         
  -7  16   4        101.14        148.41        48.86 o                         
  -6  16   4          4.55         -7.66        35.46 o                         
  -5  16   4          0.36         -9.67        34.06 o                         
  -4  16   4        288.69        377.70        96.55 o                         
  -3  16   4         42.21         15.09        51.29 o                         
  -2  16   4        247.53        313.84        97.13 o                         
  -1  16   4        388.12        353.40       119.15 o                         
   0  16   4         56.71         46.87        56.72 o                         
   1  16   4        137.37         46.39        42.24 o                         
   2  16   4          1.01         34.04        36.81 o                         
   3  16   4        111.10         50.78        38.32 o                         
   4  16   4        107.24        269.75        77.24 o                         
   5  16   4         18.39        -18.71        49.48 o                         
   6  16   4        638.24        683.66       114.05 o                         
   7  16   4         15.67         -3.02        63.97 o                         
   8  16   4        451.75        509.39        74.89 o                         
   9  16   4         29.92         65.93        47.51 o                         
  -8  17   4         27.73         49.54        43.78 o                         
  -7  17   4        112.50        174.42        53.95 o                         
  -6  17   4         39.66         76.10        47.16 o                         
  -5  17   4          4.38         -1.75        39.99 o                         
  -4  17   4         88.29          9.66        56.72 o                         
  -3  17   4        625.30        799.52       120.09 o                         
  -2  17   4        112.60         68.19        59.14 o                         
  -1  17   4         69.29        185.38       100.78 o                         
   0  17   4         38.43         11.67        34.06 o                         
   1  17   4          3.32         -8.49        50.39 o                         
   2  17   4          0.29         -8.01        33.40 o                         
   3  17   4        118.42        165.35        79.66 o                         
   4  17   4         69.89          6.03        61.55 o                         
   5  17   4        219.63        162.33        71.81 o                         
   6  17   4          1.66        -47.67        47.67 o                         
  -4  18   4         49.44        122.50        70.60 o                         
  -3  18   4        330.66        223.28        83.88 o                         
  -2  18   4        169.14        358.39        95.35 o                         
  -1  18   4         32.06         16.29        54.91 o                         
   0  18   4        173.94        256.57        78.42 o                         
   1  18   4        154.44        245.15        58.81 o                         
   2  18   4          0.01         60.95        65.17 o                         
 -21   0   5         33.10        -45.26        45.26 o                         
 -19   0   5        311.50        389.77        87.50 o                         
 -17   0   5       1261.01       1028.77       123.11 o                         
 -15   0   5         34.21         34.40        38.02 o                         
 -13   0   5        472.61        477.75        42.75 o                         
 -11   0   5        779.84        761.22        47.60 o                         
  -9   0   5       2796.08       2732.30        93.42 o                         
  -7   0   5        997.96        939.95        44.68 o                         
  -5   0   5        384.82        573.38        31.48 o                         
  -3   0   5       6009.76       5757.08       156.79 o                         
  -1   0   5      47359.57      45996.37      1151.13 o                         
   1   0   5         92.95        134.96        19.61 o                         
   3   0   5        156.34        155.18        13.92 o                         
   5   0   5         49.81         89.89        23.53 o                         
   7   0   5         68.56         81.77        24.14 o                         
   9   0   5        369.27        292.70        32.39 o                         
  11   0   5       1503.91       1569.37        77.42 o                         
  13   0   5        397.44        387.86        63.36 o                         
  15   0   5         83.26         36.81        42.24 o                         
 -21   1   5        121.38        155.33        73.32 o                         
 -20   1   5         91.88        101.47        60.95 o                         
 -19   1   5        368.03        231.91        52.06 o                         
 -18   1   5          9.50         54.35        32.62 o                         
 -17   1   5        135.61        138.58        41.10 o                         
 -16   1   5        103.04         90.86        43.45 o                         
 -15   1   5          2.88        -18.83        18.83 o                         
 -14   1   5        795.72        750.61        50.14 o                         
 -13   1   5          4.24         -4.73        11.17 o                         
 -12   1   5       2762.04       2790.86       130.29 o                         
 -11   1   5         14.99         22.11        11.39 o                         
 -10   1   5       2972.51       2884.97        70.40 o                         
  -9   1   5       2422.34       2385.88        60.71 o                         
  -8   1   5        434.12        453.15        25.00 o                         
  -7   1   5        246.34        288.00        24.63 o                         
  -6   1   5         10.86         12.49         8.66 o                         
  -5   1   5       1856.98       1981.06        48.86 o                         
  -4   1   5       1212.65       1566.01        41.43 o                         
  -3   1   5      16876.89      16882.38       305.23 o                         
  -2   1   5      24589.29      23656.75       422.31 o                         
  -1   1   5      12818.87      12556.84       263.78 o                         
   0   1   5      39650.82      38162.37       674.28 o                         
   1   1   5       1652.29       1887.11        65.50 o                         
   2   1   5        224.16        159.75        27.76 o                         
   3   1   5       7839.64       8083.82       176.28 o                         
   4   1   5        454.09        435.36        14.83 o                         
   5   1   5        645.61        540.32        22.16 o                         
   6   1   5        182.64        212.32        16.20 o                         
   7   1   5        496.40        479.93        31.97 o                         
   8   1   5          7.03          1.45        11.76 o                         
   9   1   5        271.01        236.07        30.95 o                         
  10   1   5          1.33          2.02        11.49 o                         
  11   1   5        184.12        223.30        23.44 o                         
  12   1   5       1726.90       1565.10        54.17 o                         
  13   1   5         33.07          9.81        16.38 o                         
  14   1   5        176.22        216.08        31.73 o                         
  15   1   5          8.72        -29.87        29.87 o                         
  16   1   5          2.83         10.86        44.66 o                         
 -21   2   5        389.91        370.56        65.47 o                         
 -20   2   5          8.96         18.05        36.82 o                         
 -19   2   5        496.39        586.46        75.31 o                         
 -18   2   5         16.63        -24.32        27.49 o                         
 -17   2   5         53.19         67.62        35.90 o                         
 -16   2   5         84.60         73.50        34.35 o                         
 -15   2   5          0.00          2.91        20.09 o                         
 -14   2   5          2.92        -10.54        18.15 o                         
 -13   2   5        312.47        362.36        55.80 o                         
 -12   2   5         97.34         93.71        23.95 o                         
 -11   2   5       2195.27       2173.83        57.84 o                         
 -10   2   5        458.82        493.85        36.84 o                         
  -9   2   5        535.99        512.76        18.40 o                         
  -8   2   5       6427.16       6686.63       117.24 o                         
  -7   2   5         13.67         27.90         5.24 o                         
  -6   2   5       3864.22       3787.00        69.36 o                         
  -5   2   5        129.17        120.09        10.02 o                         
  -4   2   5        826.61        873.50        22.23 o                         
  -3   2   5       4707.81       4508.30        90.63 o                         
  -2   2   5      31219.14      30291.98       622.29 o                         
  -1   2   5       7859.47       7686.36       167.28 o                         
   0   2   5         99.06         89.52        10.80 o                         
   1   2   5       9912.31       9244.10       198.63 o                         
   2   2   5        803.32        801.85        25.93 o                         
   3   2   5       1142.41       1189.91        35.47 o                         
   4   2   5          5.35          8.37         9.65 o                         
   5   2   5       3394.46       3602.66        78.02 o                         
   6   2   5       3302.42       3675.62        80.99 o                         
   7   2   5         18.52         20.93         9.64 o                         
   8   2   5        415.40        458.90        26.46 o                         
   9   2   5        762.82        799.26        35.93 o                         
  10   2   5         76.30         65.22        17.00 o                         
  11   2   5          2.27         -8.50        12.24 o                         
  12   2   5         15.21         19.21        18.67 o                         
  13   2   5         27.44         17.27        16.06 o                         
  14   2   5        631.74        557.50        46.55 o                         
  15   2   5          4.66         35.26        32.16 o                         
  16   2   5        428.59        384.34        85.09 o                         
  17   2   5         65.36         59.74        52.50 o                         
 -21   3   5         24.99         51.99        42.24 o                         
 -20   3   5         31.68          2.62        36.96 o                         
 -19   3   5         69.92         81.35        40.28 o                         
 -18   3   5         12.65        -25.59        36.51 o                         
 -17   3   5         72.37         71.70        36.24 o                         
 -16   3   5        112.43        181.26        34.76 o                         
 -15   3   5        446.28        452.89        44.00 o                         
 -14   3   5         28.86         46.23        20.72 o                         
 -13   3   5        558.68        546.18        62.47 o                         
 -12   3   5         61.97         56.28        28.84 o                         
 -11   3   5         66.68         86.85        20.31 o                         
 -10   3   5        451.50        449.97        45.34 o                         
  -9   3   5       1697.51       1737.57       101.65 o                         
  -8   3   5        405.89        485.76        34.94 o                         
  -7   3   5       3574.27       3332.65        92.31 o                         
  -6   3   5         10.93         42.19        22.03 o                         
  -5   3   5       7267.81       7510.73       127.96 o                         
  -4   3   5       1001.44        770.57        21.87 o                         
  -3   3   5        739.66        848.92        34.24 o                         
  -2   3   5        562.34        380.76        21.46 o                         
  -1   3   5        121.86         59.47        20.83 o                         
   0   3   5       6231.16       6183.17       173.43 o                         
   1   3   5        617.69        570.68        37.12 o                         
   2   3   5       7152.52       7509.75       210.14 o                         
   3   3   5       1628.12       1586.87        64.17 o                         
   4   3   5       4144.28       3852.11       123.44 o                         
   5   3   5        259.06        411.26        38.77 o                         
   6   3   5        861.05        918.85        40.55 o                         
   7   3   5        560.41        557.74        34.91 o                         
   8   3   5          0.74        -10.35        12.66 o                         
   9   3   5        819.54        851.68        37.84 o                         
  10   3   5       1566.37       1656.91        52.81 o                         
  11   3   5        992.76       1116.65        49.76 o                         
  12   3   5         13.30         42.91        16.28 o                         
  13   3   5        139.48        161.36        28.51 o                         
  14   3   5        480.42        418.99        51.62 o                         
  15   3   5       1008.64       1066.29        83.61 o                         
  16   3   5         14.22         77.24        53.71 o                         
  17   3   5          1.85        -45.26        48.28 o                         
 -21   4   5          0.05          3.24        37.43 o                         
 -20   4   5        284.50        304.71        60.30 o                         
 -19   4   5         56.78         42.37        86.90 o                         
 -18   4   5          5.92        -11.25        27.09 o                         
 -17   4   5          1.77         47.71        26.82 o                         
 -16   4   5         44.14         93.05        35.11 o                         
 -15   4   5         16.96         -5.61        19.94 o                         
 -14   4   5        626.97        713.35        54.90 o                         
 -13   4   5        128.15        116.96        35.25 o                         
 -12   4   5        358.45        391.39        37.77 o                         
 -11   4   5         35.53         37.97        18.46 o                         
 -10   4   5        348.17        264.81        30.53 o                         
  -9   4   5        325.31        331.25        31.27 o                         
  -8   4   5         22.19         23.88        15.27 o                         
  -7   4   5        790.87        954.96        49.79 o                         
  -6   4   5        535.36        620.41        37.79 o                         
  -5   4   5       1831.56       1956.75        44.48 o                         
  -4   4   5       7604.63       7827.76       175.11 o                         
  -3   4   5       2258.53       2232.49        61.07 o                         
  -2   4   5       5356.88       4804.95       113.82 o                         
  -1   4   5       1963.94       1978.84        70.27 o                         
   0   4   5       1006.14       1120.17        73.02 o                         
   1   4   5       2715.15       2583.48        88.33 o                         
   2   4   5      12460.50      12237.36       329.79 o                         
   3   4   5          1.37         18.73        14.68 o                         
   4   4   5       6673.19       6438.99       189.83 o                         
   5   4   5        191.76        261.49        31.11 o                         
   6   4   5       1244.33       1237.39        48.06 o                         
   7   4   5        416.76        516.27        39.77 o                         
   8   4   5       2943.71       2941.28        88.46 o                         
   9   4   5          2.02         -2.23        14.89 o                         
  10   4   5        186.02        114.29        23.78 o                         
  11   4   5        284.68        292.91        33.53 o                         
  12   4   5        439.02        358.95        36.44 o                         
  13   4   5         54.02         20.01        21.55 o                         
  14   4   5         82.37         19.70        35.00 o                         
  15   4   5        146.06         84.06        36.81 o                         
  16   4   5        270.07        397.01        85.09 o                         
  17   4   5          2.72        -41.04        41.04 o                         
  18   4   5         90.01         91.73        68.19 o                         
 -20   5   5         75.25         -0.26        42.42 o                         
 -19   5   5          9.68         82.91        46.16 o                         
 -18   5   5        252.11        267.36       117.04 o                         
 -17   5   5        309.72        368.86        46.26 o                         
 -16   5   5          0.96          0.28        22.38 o                         
 -15   5   5       1114.42       1179.26        72.67 o                         
 -14   5   5        164.20         94.55        27.35 o                         
 -13   5   5        858.39        848.70        75.58 o                         
 -12   5   5        156.24        159.43        28.90 o                         
 -11   5   5        604.10        558.08        45.06 o                         
 -10   5   5        621.65        533.80        42.00 o                         
  -9   5   5        487.31        506.95        39.98 o                         
  -8   5   5        860.31        883.40        53.03 o                         
  -7   5   5        305.38        369.73        39.03 o                         
  -6   5   5       1082.13       1228.91        39.31 o                         
  -5   5   5          6.73         19.56         8.67 o                         
  -4   5   5         21.23         14.19         9.77 o                         
  -3   5   5          9.52         -1.72         9.27 o                         
  -2   5   5       2014.82       2068.97        74.13 o                         
  -1   5   5         28.82         27.58        15.72 o                         
   0   5   5         45.48         56.61        16.75 o                         
   1   5   5       2994.11       2967.34       100.27 o                         
   2   5   5        933.70        849.25        48.44 o                         
   3   5   5       4346.38       4236.76       135.19 o                         
   4   5   5          1.37        -12.45        12.45 o                         
   5   5   5       1665.01       1655.22       164.71 o                         
   6   5   5        117.09        164.14        26.03 o                         
   7   5   5       1153.22       1042.46        80.39 o                         
   8   5   5         95.39         88.45        19.87 o                         
   9   5   5        667.57        626.02        83.28 o                         
  10   5   5       2374.67       2209.77       105.13 o                         
  11   5   5         15.10          7.15        19.65 o                         
  12   5   5         31.84         29.05        19.94 o                         
  13   5   5         40.85         83.03        45.26 o                         
  14   5   5        721.27        753.30        73.13 o                         
  15   5   5         47.81         56.42        35.95 o                         
  16   5   5          2.38        -22.81        32.61 o                         
  17   5   5          0.05         66.38        63.36 o                         
  18   5   5         24.71         93.54        73.62 o                         
 -20   6   5          2.03         58.54        62.16 o                         
 -19   6   5        150.25         89.92        65.78 o                         
 -18   6   5        109.94        253.36        50.46 o                         
 -17   6   5         65.79         72.15        29.76 o                         
 -16   6   5        350.92        352.58        45.64 o                         
 -15   6   5        116.49        106.68        30.53 o                         
 -14   6   5         14.57          8.61        20.23 o                         
 -13   6   5          1.77         38.36        22.16 o                         
 -12   6   5        381.08        456.11        53.58 o                         
 -11   6   5         11.45         39.18        24.28 o                         
 -10   6   5        150.26        170.20        35.15 o                         
  -9   6   5       1440.10       1384.15        78.53 o                         
  -8   6   5          5.38         -6.58        22.33 o                         
  -7   6   5        762.68        883.32        63.51 o                         
  -6   6   5        193.20        175.37        15.85 o                         
  -5   6   5        741.02        770.64        35.12 o                         
  -4   6   5        460.34        587.35        30.85 o                         
  -3   6   5        666.22        746.42        41.97 o                         
  -2   6   5        283.29        313.33        30.40 o                         
  -1   6   5         81.50         29.27        16.21 o                         
   0   6   5         52.24         26.46        16.66 o                         
   1   6   5        389.10        744.27        50.93 o                         
   2   6   5        192.04        230.83        29.65 o                         
   3   6   5        245.56        378.00        84.15 o                         
   4   6   5       3045.18       3075.35       110.03 o                         
   5   6   5        427.82        432.46       119.76 o                         
   6   6   5        877.88        796.87        57.27 o                         
   7   6   5         14.16          9.21        14.82 o                         
   8   6   5          4.12        -13.77        14.10 o                         
   9   6   5        314.92        340.16        34.58 o                         
  10   6   5        882.37        883.01        54.63 o                         
  11   6   5          3.52         -5.69        17.65 o                         
  12   6   5        911.50        709.70        67.22 o                         
  13   6   5         14.13        -22.77        22.77 o                         
  14   6   5         10.51          0.40        32.56 o                         
  15   6   5          2.62        -24.74        24.74 o                         
  16   6   5        458.80        586.28        71.83 o                         
  17   6   5          1.87         15.09        63.36 o                         
  18   6   5         23.29         63.36        65.17 o                         
 -19   7   5          2.65        -41.07        41.07 o                         
 -18   7   5        282.67        332.67        75.10 o                         
 -17   7   5          9.18         -8.92        33.07 o                         
 -16   7   5        188.40        143.74        43.07 o                         
 -15   7   5         66.53         73.96        34.76 o                         
 -14   7   5         14.61          5.18        29.23 o                         
 -13   7   5        245.32        224.68        45.41 o                         
 -12   7   5        169.37        227.62        55.52 o                         
 -11   7   5          7.54         14.06        22.94 o                         
 -10   7   5        531.18        479.67        53.06 o                         
  -9   7   5        887.26        748.84        66.66 o                         
  -8   7   5          0.06        -33.49        33.49 o                         
  -7   7   5          9.83         15.31         9.48 o                         
  -6   7   5         14.41         30.75        14.93 o                         
  -5   7   5        170.48        208.37        31.39 o                         
  -4   7   5         47.37         38.37        13.15 o                         
  -3   7   5       2576.94       2738.73        96.74 o                         
  -2   7   5       3242.62       3288.46       112.24 o                         
  -1   7   5        876.69        944.74        91.09 o                         
   0   7   5         42.54        106.39        36.51 o                         
   1   7   5       1034.41       1124.41        62.12 o                         
   2   7   5        461.83        438.43        42.22 o                         
   3   7   5       3261.86       3083.26       112.17 o                         
   4   7   5        209.23        272.82        62.13 o                         
   5   7   5       1115.60       1230.62       109.53 o                         
   6   7   5         18.91          8.60        20.79 o                         
   7   7   5        218.43        202.87        36.81 o                         
   8   7   5         33.35         30.52        17.98 o                         
   9   7   5         15.08         14.79        17.95 o                         
  10   7   5        970.71        861.70        55.34 o                         
  11   7   5        274.66        243.85        45.01 o                         
  12   7   5        144.25        320.01        49.70 o                         
  13   7   5         35.08         21.48        44.35 o                         
  14   7   5         41.70         32.41        35.77 o                         
  15   7   5         18.84         42.14        36.82 o                         
  16   7   5         52.95         74.48        39.26 o                         
  17   7   5         35.73         57.93        70.00 o                         
 -19   8   5         51.08         85.43        44.37 o                         
 -18   8   5        113.63        115.71        49.84 o                         
 -17   8   5        171.21         69.63        62.76 o                         
 -16   8   5         40.20         73.82        38.15 o                         
 -15   8   5         73.68         63.15        35.57 o                         
 -14   8   5         80.84        105.42        50.39 o                         
 -13   8   5          0.51         34.33        28.58 o                         
 -12   8   5        642.52        652.31        69.06 o                         
 -11   8   5          3.44        -16.29        22.62 o                         
 -10   8   5        819.04        787.96       245.88 o                         
  -9   8   5        251.36        221.77        40.86 o                         
  -8   8   5        899.41        972.04       115.23 o                         
  -7   8   5         95.96        122.46        17.40 o                         
  -6   8   5          8.04          6.33        11.68 o                         
  -5   8   5        772.06        825.36        41.94 o                         
  -4   8   5        244.62        276.23        31.42 o                         
  -3   8   5        110.50        174.53        26.51 o                         
  -2   8   5        158.14        182.56        43.75 o                         
  -1   8   5       3840.49       4083.55       137.07 o                         
   0   8   5       1785.25       1870.12        79.97 o                         
   1   8   5        522.34        583.73       120.09 o                         
   2   8   5        837.22        943.81        65.42 o                         
   3   8   5        444.39        399.49        42.77 o                         
   4   8   5       1067.92        974.28        76.31 o                         
   5   8   5        304.11        365.69        42.36 o                         
   6   8   5       1882.49       1851.06       127.63 o                         
   7   8   5        704.17        732.91        59.99 o                         
   8   8   5        586.80        564.93        44.63 o                         
   9   8   5         44.35         96.15        23.58 o                         
  10   8   5       1165.52       1108.20       108.32 o                         
  11   8   5        572.49        459.20        97.76 o                         
  12   8   5         62.34         40.07        31.47 o                         
  13   8   5        220.45        167.17        78.75 o                         
  14   8   5         47.83         55.16        36.45 o                         
  15   8   5          0.42        -15.72        33.75 o                         
  16   8   5        802.85        927.04       186.74 o                         
  17   8   5         19.95         13.88        62.16 o                         
 -18   9   5        592.70        578.19        78.48 o                         
 -17   9   5          2.09          8.10        34.98 o                         
 -16   9   5          0.36         -6.24        33.31 o                         
 -15   9   5        122.33        154.19        46.18 o                         
 -14   9   5        346.26        253.26        52.83 o                         
 -13   9   5        115.42         79.25        35.41 o                         
 -12   9   5       1540.99       1548.85       119.15 o                         
 -11   9   5        357.21        334.01       125.49 o                         
 -10   9   5         60.98         34.40        29.02 o                         
  -9   9   5       1141.92       1270.16       256.44 o                         
  -8   9   5         10.37         12.86        24.35 o                         
  -7   9   5         33.67         15.85        14.30 o                         
  -6   9   5       1663.56       1629.01        62.44 o                         
  -5   9   5        593.50        511.54        36.76 o                         
  -4   9   5         99.10        143.90        25.32 o                         
  -3   9   5         17.45         -8.12        15.29 o                         
  -2   9   5        867.77        894.14        72.99 o                         
  -1   9   5       1302.16       1199.68       122.50 o                         
   0   9   5        354.94        393.26        42.08 o                         
   1   9   5          2.55         23.35        29.87 o                         
   2   9   5         43.19         97.05        39.53 o                         
   3   9   5        126.95         97.56        27.82 o                         
   4   9   5         84.10         76.54        26.10 o                         
   5   9   5         72.35         77.54        27.25 o                         
   6   9   5        155.88        184.06        34.06 o                         
   7   9   5       1843.28       1893.86        90.51 o                         
   8   9   5       2846.83       3196.37       114.95 o                         
   9   9   5         14.83         12.55        18.85 o                         
  10   9   5        200.41        198.12        67.29 o                         
  11   9   5          6.28        -31.38        31.38 o                         
  12   9   5          4.98         22.04        34.32 o                         
  13   9   5          1.18        -26.12        26.12 o                         
  14   9   5        310.09        264.02        54.64 o                         
  15   9   5         90.04         98.84        42.19 o                         
  16   9   5          0.91         75.15        43.52 o                         
 -18  10   5        323.67        476.22        76.95 o                         
 -17  10   5        265.55        420.01        94.74 o                         
 -16  10   5        534.56        536.14        75.48 o                         
 -15  10   5        119.41        110.97        60.95 o                         
 -14  10   5        653.38        584.76        73.21 o                         
 -13  10   5        124.87         42.04        40.43 o                         
 -12  10   5          2.74         34.62        33.35 o                         
 -11  10   5        128.92         79.80        35.72 o                         
 -10  10   5        372.92        320.65        81.74 o                         
  -9  10   5         42.73          5.83        26.53 o                         
  -8  10   5       1404.13       1226.40        89.69 o                         
  -7  10   5         70.51         57.62        29.29 o                         
  -6  10   5        532.58        508.29        38.23 o                         
  -5  10   5        303.26        320.62        31.84 o                         
  -4  10   5        126.52         84.41        25.76 o                         
  -3  10   5        377.44        395.50        44.06 o                         
  -2  10   5         27.89          8.62        18.81 o                         
  -1  10   5         46.12         39.22        33.19 o                         
   0  10   5        568.36        485.58        50.09 o                         
   1  10   5       1806.29       1774.90        98.67 o                         
   2  10   5        880.17        938.19        71.05 o                         
   3  10   5          2.52         -0.57        21.95 o                         
   4  10   5        367.25        387.29        47.10 o                         
   5  10   5        884.68        737.38       113.15 o                         
   6  10   5        604.90        520.06        60.65 o                         
   7  10   5         16.86        -11.15        21.65 o                         
   8  10   5        356.36        350.59        41.22 o                         
   9  10   5        531.76        491.13        93.84 o                         
  10  10   5         24.50         56.31        35.23 o                         
  11  10   5        173.58        149.30        44.35 o                         
  12  10   5        447.86        562.34        75.29 o                         
  13  10   5         32.93         45.11        36.46 o                         
  14  10   5         17.01         37.49        39.25 o                         
  15  10   5         28.27         49.06        41.52 o                         
 -17  11   5         44.63         14.06        43.00 o                         
 -16  11   5         34.34        -11.76        39.13 o                         
 -15  11   5         67.35          7.62        41.34 o                         
 -14  11   5          5.07         51.80        55.82 o                         
 -13  11   5         37.78         28.57        37.11 o                         
 -12  11   5         31.16         81.08        39.57 o                         
 -11  11   5        129.28        195.72        47.12 o                         
 -10  11   5          5.01         -4.13        26.38 o                         
  -9  11   5         64.66        126.69        38.19 o                         
  -8  11   5        494.55        454.94        58.29 o                         
  -7  11   5        298.81        307.09        73.59 o                         
  -6  11   5          0.13          1.63        17.45 o                         
  -5  11   5        249.65        255.34        48.04 o                         
  -4  11   5         14.10        -14.28        19.20 o                         
  -3  11   5        537.00        627.30        57.27 o                         
  -2  11   5        286.06        212.02        65.78 o                         
  -1  11   5        878.34        840.04       152.64 o                         
   0  11   5       1022.15       1015.15        73.81 o                         
   1  11   5        189.33        107.27        30.88 o                         
   2  11   5         62.62         81.14        27.40 o                         
   3  11   5        854.99        790.24        66.16 o                         
   4  11   5        437.11        364.39        55.19 o                         
   5  11   5        592.42        492.52        55.04 o                         
   6  11   5        251.95        341.92        48.23 o                         
   7  11   5        155.12        133.83        34.49 o                         
   8  11   5         52.43        101.27        29.77 o                         
   9  11   5         44.01         -8.76        30.78 o                         
  10  11   5          0.95         41.60        85.99 o                         
  11  11   5         57.61         79.15        50.69 o                         
  12  11   5        396.54        495.09       114.36 o                         
  13  11   5        620.10        630.48        79.20 o                         
  14  11   5         62.40        102.57        48.62 o                         
  15  11   5        120.86        119.36        50.26 o                         
 -16  12   5          1.30         47.55        44.35 o                         
 -15  12   5        101.63        133.54        52.66 o                         
 -14  12   5         60.85        124.61        49.73 o                         
 -13  12   5         88.17         94.21        44.68 o                         
 -12  12   5         85.32         95.65        43.52 o                         
 -11  12   5        553.21        645.82        81.16 o                         
 -10  12   5         35.51         -2.26        33.48 o                         
  -9  12   5          0.87         -3.35        27.39 o                         
  -8  12   5         53.80         -0.50        25.80 o                         
  -7  12   5         55.80         82.38        34.06 o                         
  -6  12   5         13.77         36.83        30.69 o                         
  -5  12   5        144.99         71.21        26.11 o                         
  -4  12   5       1279.24       1114.17       100.48 o                         
  -3  12   5         10.24         29.59        42.54 o                         
  -2  12   5        354.67        354.65        46.47 o                         
  -1  12   5        336.18        335.06        69.67 o                         
   0  12   5         14.35         44.80        24.70 o                         
   1  12   5        246.13        302.52        44.76 o                         
   2  12   5        110.41        151.32        36.00 o                         
   3  12   5         51.48        123.98        34.49 o                         
   4  12   5          1.12         31.50        63.97 o                         
   5  12   5         20.52         61.30        29.90 o                         
   6  12   5          0.97         10.63        23.66 o                         
   7  12   5         36.84         43.77        29.29 o                         
   8  12   5        168.62        169.71        75.13 o                         
   9  12   5         56.17         34.37        35.48 o                         
  10  12   5        167.31        202.91        48.86 o                         
  11  12   5         20.27         37.99        35.25 o                         
  12  12   5        257.31        280.94        60.38 o                         
  13  12   5          0.01          0.46        37.46 o                         
  14  12   5         40.11        -55.92        84.48 o                         
 -15  13   5        347.03        298.02        69.32 o                         
 -14  13   5         25.54        286.78        62.30 o                         
 -13  13   5         88.51         51.38        58.23 o                         
 -12  13   5         10.96          2.23        36.10 o                         
 -11  13   5         10.53          8.34        34.06 o                         
 -10  13   5        171.72        166.14        48.13 o                         
  -9  13   5         14.15         12.93        31.50 o                         
  -8  13   5          3.01         29.05        42.24 o                         
  -7  13   5          5.58         54.02        33.85 o                         
  -6  13   5          3.28          5.15        27.52 o                         
  -5  13   5        181.07        197.36        43.02 o                         
  -4  13   5         36.41         62.05        33.49 o                         
  -3  13   5       1445.73       1477.39        95.19 o                         
  -2  13   5        566.62        528.75        56.09 o                         
  -1  13   5         64.15         21.27        25.67 o                         
   0  13   5         52.79         45.41        26.68 o                         
   1  13   5          0.02          4.22        22.33 o                         
   2  13   5          9.34        -10.75        24.21 o                         
   3  13   5          0.38         27.09        27.75 o                         
   4  13   5         93.51         98.80        38.62 o                         
   5  13   5        126.77        102.57        36.39 o                         
   6  13   5          9.20         27.93        30.41 o                         
   7  13   5          9.57         28.36        45.26 o                         
   8  13   5         37.54         24.48        61.85 o                         
   9  13   5         12.76         -7.59        31.34 o                         
  10  13   5         25.81        -28.60        32.60 o                         
  11  13   5        141.35        147.33        49.97 o                         
  12  13   5         12.02         33.79        42.00 o                         
  13  13   5        194.71        255.12        61.33 o                         
 -14  14   5         92.66         22.61        48.44 o                         
 -13  14   5         85.16         99.87        47.36 o                         
 -12  14   5        210.82        363.49        67.00 o                         
 -11  14   5        109.92        141.50       113.15 o                         
 -10  14   5          0.23          7.91        37.29 o                         
  -9  14   5         17.32        -30.69        30.69 o                         
  -8  14   5          5.16         13.24        31.75 o                         
  -7  14   5        174.30        156.13        47.40 o                         
  -6  14   5        811.50        774.50        80.72 o                         
  -5  14   5        445.50        453.79        62.00 o                         
  -4  14   5         41.55         30.17        46.47 o                         
  -3  14   5          3.37         -1.69        53.10 o                         
  -2  14   5          1.20         21.05        29.57 o                         
  -1  14   5         14.03         17.44        31.08 o                         
   0  14   5         49.97         65.24        34.53 o                         
   1  14   5          5.05         11.31        29.54 o                         
   2  14   5       1031.57        982.75        98.64 o                         
   3  14   5        345.02        425.56        58.68 o                         
   4  14   5         37.93         24.60        29.90 o                         
   5  14   5         81.50         35.86        30.17 o                         
   6  14   5        535.32        601.59       110.43 o                         
   7  14   5          0.47         47.07        50.09 o                         
   8  14   5          0.26        -22.89        29.87 o                         
   9  14   5         46.91         69.85        49.18 o                         
  10  14   5         30.53        -32.29        34.40 o                         
  11  14   5         91.62         74.92        44.68 o                         
 -12  15   5        183.24        153.95        63.66 o                         
 -11  15   5        489.63        602.24       134.57 o                         
 -10  15   5        386.46        666.48        85.65 o                         
  -9  15   5          2.81        -14.48        48.88 o                         
  -8  15   5          0.22        -22.70        35.82 o                         
  -7  15   5          0.70        -28.88        31.08 o                         
  -6  15   5        550.17        414.62        66.68 o                         
  -5  15   5         71.51         62.31        92.03 o                         
  -4  15   5         44.68         -2.41        41.64 o                         
  -3  15   5        440.76        467.24        99.57 o                         
  -2  15   5         59.08         77.21        36.38 o                         
  -1  15   5         21.64        -26.12        26.12 o                         
   0  15   5        244.17        275.98        49.91 o                         
   1  15   5          2.20         11.63        29.70 o                         
   2  15   5        127.48        208.50        47.89 o                         
   3  15   5        442.94        472.45       112.85 o                         
   4  15   5          2.06         -5.49        28.78 o                         
   5  15   5        577.92        666.16       114.66 o                         
   6  15   5        471.57        556.93       102.59 o                         
   7  15   5        151.27        156.30        73.62 o                         
   8  15   5        120.51        233.63        55.39 o                         
   9  15   5         19.22         55.00        42.86 o                         
  10  15   5         49.96         44.19        39.66 o                         
 -10  16   5          0.07        -32.51        80.26 o                         
  -9  16   5         35.93         54.86        43.47 o                         
  -8  16   5        395.57        497.05       183.42 o                         
  -7  16   5         76.86         59.01        40.10 o                         
  -6  16   5          0.52        -37.11        37.11 o                         
  -5  16   5         74.87         24.44        36.70 o                         
  -4  16   5        416.39        364.43        90.52 o                         
  -3  16   5         20.90         33.79        54.31 o                         
  -2  16   5          6.42         50.14        34.88 o                         
  -1  16   5        296.23        292.72        53.52 o                         
   0  16   5         76.25         68.79        37.91 o                         
   1  16   5        529.35        476.46        65.32 o                         
   2  16   5        112.62        149.48        70.91 o                         
   3  16   5         75.40         53.15        45.86 o                         
   4  16   5          5.37         74.23        65.17 o                         
   5  16   5        179.77        221.47        78.45 o                         
   6  16   5         19.53        108.62        62.16 o                         
   7  16   5         38.91         31.38        62.76 o                         
   8  16   5        250.93        134.91        50.34 o                         
  -8  17   5        250.12        304.70       149.33 o                         
  -7  17   5         44.19         83.14        49.05 o                         
  -6  17   5          0.42         -1.59        36.65 o                         
  -5  17   5         74.40         94.96        45.87 o                         
  -4  17   5         61.89         68.64        40.24 o                         
  -3  17   5         85.68         58.54        62.76 o                         
  -2  17   5        459.87        674.00       110.43 o                         
  -1  17   5          1.96        -30.01        30.01 o                         
   0  17   5         89.51         84.97        41.99 o                         
   1  17   5         26.02          3.39        35.09 o                         
   2  17   5        148.73        196.51        49.71 o                         
   3  17   5         91.33        138.80        69.40 o                         
   4  17   5          6.04        -28.36        50.69 o                         
   5  17   5          0.42        -30.78        54.91 o                         
   6  17   5         10.26         -4.22        48.88 o                         
  -3  18   5        174.10        225.09        85.09 o                         
  -2  18   5         12.83         39.22        64.57 o                         
  -1  18   5          4.78         -4.22        50.09 o                         
   0  18   5        153.92         76.04        58.54 o                         
   1  18   5        339.64        215.35        61.85 o                         
 -20   0   6        227.36        140.00        70.00 o                         
 -18   0   6        555.02        331.84        82.07 o                         
 -16   0   6        669.83        657.10        98.36 o                         
 -14   0   6       7915.42       8135.62       369.86 o                         
 -12   0   6       2004.60       1942.47        79.73 o                         
 -10   0   6       4632.43       4816.27       176.81 o                         
  -8   0   6        738.33        767.73        41.93 o                         
  -6   0   6        169.13        107.70        17.82 o                         
  -4   0   6      12810.30      14083.24       365.84 o                         
  -2   0   6      10299.85      10861.44       283.92 o                         
   0   0   6       1041.90       1036.77        96.55 o                         
   2   0   6          0.81         12.07        18.71 o                         
   4   0   6       5466.53       5375.72       159.01 o                         
   6   0   6        461.59        468.12        29.61 o                         
   8   0   6       1311.38       1271.55        58.23 o                         
  10   0   6        279.30        278.50        33.92 o                         
  12   0   6       6104.45       6499.97       339.11 o                         
  14   0   6       1680.84       2151.69       148.45 o                         
  16   0   6        289.76        332.44        92.33 o                         
 -21   1   6          9.98         56.40        43.99 o                         
 -20   1   6        312.46        366.38        85.36 o                         
 -19   1   6         27.65         77.64        39.00 o                         
 -18   1   6        304.78        285.51        54.19 o                         
 -17   1   6        283.29        323.17        53.92 o                         
 -16   1   6        156.11        136.21       105.91 o                         
 -15   1   6        147.16        192.44        40.54 o                         
 -14   1   6         23.91         25.28        19.54 o                         
 -13   1   6        452.97        332.77        44.99 o                         
 -12   1   6        114.56        146.62        18.63 o                         
 -11   1   6          0.19         -3.12         9.89 o                         
 -10   1   6        109.16         92.12        13.79 o                         
  -9   1   6       3011.16       3113.86        72.91 o                         
  -8   1   6        146.06        143.54        14.19 o                         
  -7   1   6       4288.92       4488.20        94.75 o                         
  -6   1   6        111.55        171.62        14.11 o                         
  -5   1   6         32.91         15.77         8.15 o                         
  -4   1   6        943.66       1012.69        32.65 o                         
  -3   1   6        733.39        653.98        28.48 o                         
  -2   1   6        209.68        245.01        14.80 o                         
  -1   1   6       4602.54       4378.23       101.19 o                         
   0   1   6       3948.23       3650.05        72.75 o                         
   1   1   6        876.34        765.73        39.04 o                         
   2   1   6          1.44         28.02        14.06 o                         
   3   1   6       4086.57       3976.18       124.59 o                         
   4   1   6        640.69        735.11        23.12 o                         
   5   1   6          2.30         -3.66         6.64 o                         
   6   1   6        452.30        489.75        26.91 o                         
   7   1   6       1097.17       1143.09        51.48 o                         
   8   1   6        411.41        362.70        37.97 o                         
   9   1   6        687.72        687.37        34.29 o                         
  10   1   6        152.18        140.63        18.69 o                         
  11   1   6       1166.69       1097.41        49.61 o                         
  12   1   6        431.48        446.45        32.46 o                         
  13   1   6       1673.09       1841.05       127.69 o                         
  14   1   6         25.21         30.19        29.83 o                         
  15   1   6          8.19         19.14        33.08 o                         
  16   1   6        121.65         51.29        53.71 o                         
 -21   2   6        266.92        246.40        55.72 o                         
 -20   2   6        198.31        172.81        49.23 o                         
 -19   2   6         43.83         -2.01        33.75 o                         
 -18   2   6        110.53        -30.80        40.43 o                         
 -17   2   6         25.57         47.67        32.45 o                         
 -16   2   6        244.83        292.97        51.97 o                         
 -15   2   6        239.37        206.27        75.68 o                         
 -14   2   6        619.00        572.81        45.72 o                         
 -13   2   6        175.92        164.47        26.30 o                         
 -12   2   6          7.30          9.93        25.53 o                         
 -11   2   6       2313.28       2355.70        61.19 o                         
 -10   2   6       2649.87       2581.32        63.70 o                         
  -9   2   6        990.19       1066.51        36.96 o                         
  -8   2   6        653.67        643.63        35.70 o                         
  -7   2   6        253.03        287.44        14.25 o                         
  -6   2   6       2915.92       3065.35        59.53 o                         
  -5   2   6       3401.20       3436.69        74.23 o                         
  -4   2   6       8321.67       8153.26       156.38 o                         
  -3   2   6      15491.56      14757.20       270.81 o                         
  -2   2   6       8998.79       9239.18       200.47 o                         
  -1   2   6      15597.01      15844.99       333.33 o                         
   0   2   6       3224.86       3163.14        77.40 o                         
   1   2   6          0.45          8.71         9.18 o                         
   2   2   6       4180.55       3994.60       123.95 o                         
   3   2   6        449.96        445.92        38.62 o                         
   4   2   6       1908.47       2162.36        58.32 o                         
   5   2   6       1041.91       1119.14        41.90 o                         
   6   2   6         70.33         40.46        10.01 o                         
   7   2   6          1.94          3.65        10.27 o                         
   8   2   6        164.00        229.54        21.53 o                         
   9   2   6       1034.48        941.24        39.26 o                         
  10   2   6         96.26        103.55        24.30 o                         
  11   2   6        136.52        104.49        18.58 o                         
  12   2   6       1150.86       1058.25        90.73 o                         
  13   2   6        566.59        527.52        43.91 o                         
  14   2   6         83.96         77.61        31.29 o                         
  15   2   6        119.65        150.26        60.95 o                         
  16   2   6         76.83         45.26        44.05 o                         
  17   2   6         23.47         56.12        53.10 o                         
 -21   3   6        187.35        201.43        55.59 o                         
 -20   3   6        122.00        136.66        76.64 o                         
 -19   3   6        200.84        193.78        52.78 o                         
 -18   3   6         73.59         32.44        35.83 o                         
 -17   3   6         13.42         62.41        42.54 o                         
 -16   3   6         18.89         36.43        25.08 o                         
 -15   3   6        927.08        815.26        57.12 o                         
 -14   3   6        296.71        362.09        47.22 o                         
 -13   3   6          0.03         18.78        20.22 o                         
 -12   3   6       1614.36       1674.21        67.32 o                         
 -11   3   6          2.08         -4.59        15.59 o                         
 -10   3   6       1280.90       1509.03        90.31 o                         
  -9   3   6        502.47        533.90        38.06 o                         
  -8   3   6       2712.99       2923.27        86.31 o                         
  -7   3   6        365.64        410.51        34.76 o                         
  -6   3   6        599.25        637.44        22.54 o                         
  -5   3   6       5393.15       5653.11       114.43 o                         
  -4   3   6        299.70        312.88        19.14 o                         
  -3   3   6       5646.83       5290.13       122.95 o                         
  -2   3   6       1009.92        879.90        32.40 o                         
  -1   3   6       1233.44       1216.59        39.48 o                         
   0   3   6       1715.19       1621.86        58.30 o                         
   1   3   6       3368.71       3529.84       134.57 o                         
   2   3   6       1397.00       1499.78       118.25 o                         
   3   3   6      10132.66      10520.20       229.58 o                         
   4   3   6       1475.53       1397.50        63.36 o                         
   5   3   6        141.21        149.37        18.63 o                         
   6   3   6       1976.21       1873.33        61.61 o                         
   7   3   6        339.11        289.61        26.53 o                         
   8   3   6       2604.66       2603.69       117.90 o                         
   9   3   6       1434.53       1331.27        45.77 o                         
  10   3   6         33.27         63.00        15.22 o                         
  11   3   6        447.85        508.98        33.39 o                         
  12   3   6        392.06        328.09        35.29 o                         
  13   3   6        254.92        255.50        32.65 o                         
  14   3   6        756.47        856.88        74.38 o                         
  15   3   6         36.72         18.10        40.43 o                         
  16   3   6       1383.58       1817.43       171.99 o                         
  17   3   6          0.01        -46.47        46.47 o                         
 -21   4   6        114.80        127.44        70.60 o                         
 -20   4   6         86.03         92.33        44.78 o                         
 -19   4   6         58.61         91.83        44.58 o                         
 -18   4   6         25.51         20.52        50.69 o                         
 -17   4   6         41.23         34.49        25.18 o                         
 -16   4   6         43.18         27.18        22.47 o                         
 -15   4   6        107.07        120.04        44.10 o                         
 -14   4   6        212.00        246.01        34.80 o                         
 -13   4   6        287.47        288.73        40.02 o                         
 -12   4   6       1915.50       1669.20       106.00 o                         
 -11   4   6        337.86        268.24        38.60 o                         
 -10   4   6        490.42        583.37        73.42 o                         
  -9   4   6         25.70         51.61        16.77 o                         
  -8   4   6       1877.34       1928.41       111.06 o                         
  -7   4   6       3692.22       3493.85        98.69 o                         
  -6   4   6       3249.68       3388.51        64.61 o                         
  -5   4   6       1449.59       1586.35        63.59 o                         
  -4   4   6         58.22         67.96        12.06 o                         
  -3   4   6        728.69        859.57        35.33 o                         
  -2   4   6        683.29        816.09        52.83 o                         
  -1   4   6       7424.21       7345.12       166.46 o                         
   0   4   6        321.15        366.17        32.20 o                         
   1   4   6          4.14          2.82        13.19 o                         
   2   4   6        340.00        234.55        38.02 o                         
   3   4   6        603.98        399.00        86.60 o                         
   4   4   6         76.71        431.41        53.71 o                         
   5   4   6       1828.97       1866.96        78.53 o                         
   6   4   6        312.98        261.13        26.23 o                         
   7   4   6       1421.43       1418.53        54.68 o                         
   8   4   6        185.19        221.65        36.17 o                         
   9   4   6       2241.29       2235.83        76.85 o                         
  10   4   6       1818.27       1720.52        69.72 o                         
  11   4   6        452.22        428.50        38.36 o                         
  12   4   6          0.40         15.59        17.63 o                         
  13   4   6        468.72        562.67        54.69 o                         
  14   4   6          0.04         10.38        25.39 o                         
  15   4   6       1341.55       1466.28       156.90 o                         
  16   4   6         77.03        146.64        70.00 o                         
  17   4   6        113.48        211.21        82.07 o                         
  18   4   6        403.92        423.57        99.57 o                         
 -20   5   6         21.55          5.32        42.85 o                         
 -19   5   6         27.86         77.77        43.18 o                         
 -18   5   6          2.34         25.14        43.75 o                         
 -17   5   6          0.56         16.88        25.93 o                         
 -16   5   6         56.30         19.12        23.57 o                         
 -15   5   6         42.89         16.86        22.13 o                         
 -14   5   6         58.15         70.54        25.45 o                         
 -13   5   6       1459.96       1483.62        81.23 o                         
 -12   5   6        440.80        415.46        41.24 o                         
 -11   5   6        930.75        952.97        58.36 o                         
 -10   5   6          2.81        -14.41        14.41 o                         
  -9   5   6        315.14        302.50        31.97 o                         
  -8   5   6         41.83         46.33        22.51 o                         
  -7   5   6       1986.62       2183.65        88.54 o                         
  -6   5   6       2138.45       2134.92        49.26 o                         
  -5   5   6       2190.92       2175.81        62.58 o                         
  -4   5   6       1056.50       1273.29        43.66 o                         
  -3   5   6         32.56         50.80        13.02 o                         
  -2   5   6       1202.28       1165.41        42.04 o                         
  -1   5   6         21.31         38.65        16.15 o                         
   0   5   6        129.85        131.54        22.18 o                         
   1   5   6        145.37        219.99        42.24 o                         
   2   5   6          4.22         16.43        15.08 o                         
   3   5   6        118.09        123.62        23.90 o                         
   4   5   6       2150.90       2130.37       125.49 o                         
   5   5   6       1277.57       1222.52        66.11 o                         
   6   5   6        313.66        247.08        33.45 o                         
   7   5   6       1301.85       1450.22        58.53 o                         
   8   5   6        508.97        587.05        44.51 o                         
   9   5   6        290.21        242.84        29.56 o                         
  10   5   6        272.74        332.75        42.02 o                         
  11   5   6        613.59        609.72        46.99 o                         
  12   5   6         10.84          0.45        19.66 o                         
  13   5   6        551.30        571.89        80.26 o                         
  14   5   6          2.59        -21.20        28.06 o                         
  15   5   6          3.53        -47.07        47.07 o                         
  16   5   6          6.63         54.91        64.57 o                         
  17   5   6        331.89        282.42        89.31 o                         
  18   5   6        147.44        104.40        75.43 o                         
 -20   6   6         14.64         82.67        62.16 o                         
 -19   6   6         28.76         -2.98        31.74 o                         
 -18   6   6        568.15        629.66        62.27 o                         
 -17   6   6          0.15         -6.95        25.39 o                         
 -16   6   6        575.52        575.95        60.24 o                         
 -15   6   6         23.47          1.54        29.24 o                         
 -14   6   6          1.99         10.24        21.97 o                         
 -13   6   6        422.01        423.22        43.02 o                         
 -12   6   6        560.92        331.86        53.88 o                         
 -11   6   6        168.90         98.36        31.54 o                         
 -10   6   6       1906.26       1708.35       145.73 o                         
  -9   6   6        232.66        208.14        37.72 o                         
  -8   6   6       1079.86        859.96        64.01 o                         
  -7   6   6        750.70        776.53        59.27 o                         
  -6   6   6         15.97         -6.41         8.77 o                         
  -5   6   6        361.61        432.64        32.00 o                         
  -4   6   6        351.33        445.78        29.20 o                         
  -3   6   6        142.83        146.78        21.94 o                         
  -2   6   6       2751.05       2931.21       189.15 o                         
  -1   6   6        253.54        327.32        47.94 o                         
   0   6   6        140.39        255.85        30.92 o                         
   1   6   6        151.16        155.43        25.81 o                         
   2   6   6         11.03          5.85        15.04 o                         
   3   6   6         13.14          8.10        16.75 o                         
   4   6   6         24.97         21.92        20.22 o                         
   5   6   6       1851.36       1685.28        77.49 o                         
   6   6   6        488.95        521.86        47.56 o                         
   7   6   6        122.93         90.99        20.21 o                         
   8   6   6        107.21         70.13        22.65 o                         
   9   6   6          0.06         14.68        18.54 o                         
  10   6   6        276.51        242.00        35.98 o                         
  11   6   6         68.67         44.48        22.14 o                         
  12   6   6         65.75         87.69        34.45 o                         
  13   6   6        145.67         37.11        31.10 o                         
  14   6   6         34.11         48.88        31.92 o                         
  15   6   6        178.01        190.19       114.36 o                         
  16   6   6        261.91        384.95        94.74 o                         
  17   6   6         43.07        -54.91        54.91 o                         
 -20   7   6          7.71         21.72        54.91 o                         
 -19   7   6         47.49         58.54        60.35 o                         
 -18   7   6          0.87        -32.78        32.78 o                         
 -17   7   6         37.72        100.53        38.80 o                         
 -16   7   6        657.67        775.77        96.25 o                         
 -15   7   6        196.40        253.71        52.77 o                         
 -14   7   6        296.81        228.45        64.57 o                         
 -13   7   6         24.93         39.00        29.17 o                         
 -12   7   6         22.86         14.47        23.61 o                         
 -11   7   6        137.23        121.94        34.02 o                         
 -10   7   6         58.06         93.85        48.88 o                         
  -9   7   6        724.69        714.37        61.43 o                         
  -8   7   6         84.21         38.62        22.62 o                         
  -7   7   6        461.04        471.42        28.06 o                         
  -6   7   6         40.45         31.59        12.01 o                         
  -5   7   6         24.26         57.10        17.55 o                         
  -4   7   6          0.21          2.93        10.59 o                         
  -3   7   6          2.82         -1.86        10.80 o                         
  -2   7   6       1353.50       1304.00        64.87 o                         
  -1   7   6       1170.58       1156.77        57.99 o                         
   0   7   6         30.71          6.34        16.42 o                         
   1   7   6       1898.62       1880.80        79.79 o                         
   2   7   6        241.20        290.04        34.35 o                         
   3   7   6        247.15        209.27        43.75 o                         
   4   7   6       1844.51       1777.70        80.42 o                         
   5   7   6          1.09        -12.97        18.35 o                         
   6   7   6        173.17        261.98        50.39 o                         
   7   7   6        193.76        179.11        43.75 o                         
   8   7   6        148.94        168.06        27.69 o                         
   9   7   6        442.91        478.00        42.55 o                         
  10   7   6        367.05        339.36        36.75 o                         
  11   7   6         67.87         32.36        52.80 o                         
  12   7   6        109.69        152.63        39.73 o                         
  13   7   6          3.07         13.35        30.29 o                         
  14   7   6        139.80        142.96        42.47 o                         
  15   7   6          1.14         -3.60        31.03 o                         
  16   7   6          9.13         26.55        63.36 o                         
  17   7   6         39.91        -21.72        60.95 o                         
 -19   8   6          9.04         -7.14        38.15 o                         
 -18   8   6        312.36        451.55        70.08 o                         
 -17   8   6         70.17         78.64        39.01 o                         
 -16   8   6        201.00        211.43        74.53 o                         
 -15   8   6        436.84        443.34        70.00 o                         
 -14   8   6          5.56         10.86        30.93 o                         
 -13   8   6         87.69         44.44        31.96 o                         
 -12   8   6        133.50        106.20        36.20 o                         
 -11   8   6        262.75        346.62        52.05 o                         
 -10   8   6         32.30         18.24        55.52 o                         
  -9   8   6         50.78         64.46        27.50 o                         
  -8   8   6        336.47        399.48        68.49 o                         
  -7   8   6        515.84        470.78        30.70 o                         
  -6   8   6        296.64        275.66        25.75 o                         
  -5   8   6        432.75        435.30        32.30 o                         
  -4   8   6         47.25         51.94        16.06 o                         
  -3   8   6         11.19         -9.78        14.04 o                         
  -2   8   6        377.36        341.27        62.73 o                         
  -1   8   6        888.49        854.34        59.33 o                         
   0   8   6        134.50        122.19        32.59 o                         
   1   8   6          1.89         -3.94        17.67 o                         
   2   8   6       2611.17       2554.17       102.59 o                         
   3   8   6         38.43         16.74        18.42 o                         
   4   8   6        111.22         68.81        23.20 o                         
   5   8   6       1336.80       1408.05        79.02 o                         
   6   8   6        251.51        319.58        66.65 o                         
   7   8   6        654.33        658.22        80.26 o                         
   8   8   6         31.65         56.06        20.71 o                         
   9   8   6         68.41         66.77        23.33 o                         
  10   8   6        135.75        120.25        27.88 o                         
  11   8   6         18.78          3.05        27.83 o                         
  12   8   6        359.77        366.98        56.44 o                         
  13   8   6          4.41        -27.69        27.69 o                         
  14   8   6          3.95        -10.01        35.00 o                         
  15   8   6         92.25         86.89        41.47 o                         
  16   8   6        221.67        122.50        73.62 o                         
 -18   9   6         38.25         36.46        41.29 o                         
 -17   9   6        557.64        632.54       106.21 o                         
 -16   9   6        153.32         97.90        82.67 o                         
 -15   9   6         66.60         95.12        40.71 o                         
 -14   9   6         84.11        -14.44        50.69 o                         
 -13   9   6        252.79        320.34        82.64 o                         
 -12   9   6          5.19         -2.75        26.63 o                         
 -11   9   6        930.00        886.84       135.14 o                         
 -10   9   6         11.03        -22.68        22.68 o                         
  -9   9   6       1472.79       1197.41        88.73 o                         
  -8   9   6        590.36        579.22        60.29 o                         
  -7   9   6        805.47        864.14        56.46 o                         
  -6   9   6        711.18        697.51        39.83 o                         
  -5   9   6        268.04        232.00        45.58 o                         
  -4   9   6         38.02         64.73        22.94 o                         
  -3   9   6        274.06        245.11        38.02 o                         
  -2   9   6        512.69        516.14        46.73 o                         
  -1   9   6        123.53         70.47        23.46 o                         
   0   9   6          5.75          2.66        19.07 o                         
   1   9   6        522.80        382.25        42.14 o                         
   2   9   6        810.44        684.86        68.79 o                         
   3   9   6        396.21        362.93        42.62 o                         
   4   9   6       3074.60       3070.63       121.15 o                         
   5   9   6          6.64         23.08        21.65 o                         
   6   9   6       1467.38       1547.12        86.02 o                         
   7   9   6         25.17          8.86        25.65 o                         
   8   9   6       1445.61       1278.50        66.16 o                         
   9   9   6        432.02        428.88        42.68 o                         
  10   9   6        249.69        243.92        47.65 o                         
  11   9   6        167.86        141.26        44.35 o                         
  12   9   6        141.01         82.83        34.77 o                         
  13   9   6          6.89         69.25        49.18 o                         
  14   9   6        148.57         86.90        42.67 o                         
  15   9   6         89.80         89.87        43.04 o                         
  16   9   6        359.63        321.58        98.36 o                         
 -18  10   6        638.55        721.48       147.85 o                         
 -17  10   6         55.12        129.74        51.21 o                         
 -16  10   6         24.21         -8.48        40.96 o                         
 -15  10   6        380.79        333.07        61.22 o                         
 -14  10   6        447.67        550.36       216.94 o                         
 -13  10   6       1046.63       1179.37        98.97 o                         
 -12  10   6        329.81        359.96        57.38 o                         
 -11  10   6        216.29        193.33        43.88 o                         
 -10  10   6         43.61         44.19        38.02 o                         
  -9  10   6        225.51        187.11        43.31 o                         
  -8  10   6       2460.84       2156.47       167.73 o                         
  -7  10   6        134.12        116.04        46.16 o                         
  -6  10   6       1279.05       1344.28        60.72 o                         
  -5  10   6         18.21          5.92        17.89 o                         
  -4  10   6         22.78         10.91        19.84 o                         
  -3  10   6         82.17         13.16        24.14 o                         
  -2  10   6       1446.09       1365.98        77.24 o                         
  -1  10   6         50.06         36.66        24.96 o                         
   0  10   6       3086.50       3101.23       123.04 o                         
   1  10   6        401.57        293.56        98.94 o                         
   2  10   6        439.49        448.47        82.67 o                         
   3  10   6         33.19         83.29        35.30 o                         
   4  10   6        304.03        345.13        90.79 o                         
   5  10   6        336.91        322.63       103.76 o                         
   6  10   6        393.91        372.72        49.05 o                         
   7  10   6          5.20        -22.65        22.65 o                         
   8  10   6        554.90        599.63        50.43 o                         
   9  10   6         28.35         48.72        31.36 o                         
  10  10   6        341.29        483.43        63.66 o                         
  11  10   6          7.91         23.11        33.20 o                         
  12  10   6        889.40        982.23        93.01 o                         
  13  10   6          0.42         26.13        44.66 o                         
  14  10   6          6.33        -12.53        32.88 o                         
  15  10   6        240.38        237.35        57.73 o                         
 -17  11   6         27.92        -33.71        33.71 o                         
 -16  11   6        500.00        464.52        73.81 o                         
 -15  11   6          3.34          9.88        39.43 o                         
 -14  11   6        463.57        439.13        67.51 o                         
 -13  11   6          1.31         -4.36        63.36 o                         
 -12  11   6          1.06         -2.04        27.75 o                         
 -11  11   6         80.75        128.07        42.22 o                         
 -10  11   6         80.83        132.10        38.29 o                         
  -9  11   6         85.28         95.56        73.92 o                         
  -8  11   6         60.20         42.90        30.69 o                         
  -7  11   6        465.89        493.85        58.45 o                         
  -6  11   6        155.87        174.41        59.44 o                         
  -5  11   6        450.84        360.66        35.87 o                         
  -4  11   6        586.92        529.77        52.04 o                         
  -3  11   6        153.74        128.20        30.51 o                         
  -2  11   6         50.48         80.66        57.93 o                         
  -1  11   6          0.14        -22.68        22.68 o                         
   0  11   6       2171.46       2322.89       143.32 o                         
   1  11   6         28.85         59.85        39.22 o                         
   2  11   6        725.08        762.96        66.30 o                         
   3  11   6         55.08         54.95        30.58 o                         
   4  11   6        230.36        273.93        43.02 o                         
   5  11   6        184.02        147.11        34.94 o                         
   6  11   6         13.96         46.90        26.67 o                         
   7  11   6          0.08          5.49        27.12 o                         
   8  11   6        218.40        183.77        32.55 o                         
   9  11   6        372.57        387.80        57.91 o                         
  10  11   6          0.53         15.77        30.29 o                         
  11  11   6         76.14        117.09        65.48 o                         
  12  11   6         98.65         28.87        36.50 o                         
  13  11   6        272.76        401.59        66.79 o                         
  14  11   6          1.13        -13.03        34.33 o                         
 -16  12   6         43.28         91.05        52.73 o                         
 -15  12   6        204.86        192.71        53.18 o                         
 -14  12   6        292.95        391.84        66.99 o                         
 -13  12   6        101.04        160.52        49.48 o                         
 -12  12   6         78.33         29.89        37.63 o                         
 -11  12   6        245.74        217.75        51.62 o                         
 -10  12   6          3.09        -20.89        28.46 o                         
  -9  12   6        109.23        132.98        44.59 o                         
  -8  12   6         52.93         39.10        57.03 o                         
  -7  12   6        103.45         81.12        95.04 o                         
  -6  12   6        478.91        418.62        56.27 o                         
  -5  12   6         57.97         28.47        19.93 o                         
  -4  12   6         48.97         63.34        29.04 o                         
  -3  12   6          2.20          9.78        25.23 o                         
  -2  12   6          1.64         13.71        24.57 o                         
  -1  12   6        973.58        925.30        75.59 o                         
   0  12   6        187.83        168.18        44.05 o                         
   1  12   6        486.62        393.00        62.76 o                         
   2  12   6          7.26        -19.05        20.01 o                         
   3  12   6         13.93         15.67        26.67 o                         
   4  12   6          0.84         10.66        23.92 o                         
   5  12   6         30.45          8.30        25.36 o                         
   6  12   6          1.90        -24.75        24.75 o                         
   7  12   6        179.52        176.61        39.94 o                         
   8  12   6        106.71         57.71        52.20 o                         
   9  12   6        210.25        240.40        52.13 o                         
  10  12   6          6.53         19.87        33.04 o                         
  11  12   6         35.64         30.75        38.62 o                         
  12  12   6         45.40         38.21        88.71 o                         
  13  12   6         12.27        -13.32        36.82 o                         
 -15  13   6          0.25        -33.63        41.67 o                         
 -14  13   6        359.62        387.10        69.34 o                         
 -13  13   6         96.49         64.96       102.29 o                         
 -12  13   6        128.94        151.51        49.58 o                         
 -11  13   6         60.40         95.99        42.02 o                         
 -10  13   6        347.59        322.45        87.17 o                         
  -9  13   6          9.68          6.56        40.13 o                         
  -8  13   6        215.30        120.57        42.85 o                         
  -7  13   6         37.99         43.64        30.64 o                         
  -6  13   6          0.46          2.34        29.23 o                         
  -5  13   6         84.69         45.82        30.69 o                         
  -4  13   6       2645.42       2579.61       116.24 o                         
  -3  13   6        305.97        351.53        79.93 o                         
  -2  13   6        708.93        661.03        67.65 o                         
  -1  13   6        219.45        200.17        42.02 o                         
   0  13   6         49.27         31.58        33.49 o                         
   1  13   6        222.66        149.59        38.92 o                         
   2  13   6        109.55         29.21        41.64 o                         
   3  13   6         48.09         57.15        30.72 o                         
   4  13   6          0.63        -24.79        24.79 o                         
   5  13   6         62.09        117.35        80.56 o                         
   6  13   6         85.80         95.50        36.46 o                         
   7  13   6         20.01        -38.62        38.62 o                         
   8  13   6         73.40         23.03        41.34 o                         
   9  13   6          0.93          9.93        35.41 o                         
  10  13   6         18.43          9.57        34.19 o                         
  11  13   6         93.51        130.16        49.48 o                         
  12  13   6        212.90        187.25        56.11 o                         
 -14  14   6          0.43        -30.41        30.41 o                         
 -13  14   6         12.15         76.07        46.21 o                         
 -12  14   6         37.53        139.18        46.98 o                         
 -11  14   6        196.18        302.74        60.55 o                         
 -10  14   6        221.81        240.86        57.56 o                         
  -9  14   6        167.64        112.11        44.71 o                         
  -8  14   6        170.34        126.63        43.31 o                         
  -7  14   6        213.57        215.25        50.64 o                         
  -6  14   6        284.03        244.04       114.32 o                         
  -5  14   6        193.88        147.14        42.38 o                         
  -4  14   6         20.86         44.66        51.90 o                         
  -3  14   6       1343.12       1148.16       118.28 o                         
  -2  14   6        301.44        308.43        49.79 o                         
  -1  14   6         64.92         86.28        38.02 o                         
   0  14   6          6.15        -28.97        28.97 o                         
   1  14   6        143.15        175.89        44.15 o                         
   2  14   6         94.67        200.64        44.37 o                         
   3  14   6          0.75          6.30        30.71 o                         
   4  14   6        134.30        147.38        41.56 o                         
   5  14   6        212.09        199.99        55.22 o                         
   6  14   6        684.14        661.33       108.02 o                         
   7  14   6        443.53        372.27        92.93 o                         
   8  14   6        106.06        -25.07        32.40 o                         
   9  14   6        210.13        160.18        84.48 o                         
  10  14   6          0.03        -29.79        29.79 o                         
  11  14   6         22.81         27.49        39.44 o                         
 -12  15   6        212.84         64.00        98.06 o                         
 -11  15   6         43.83         63.02        43.42 o                         
 -10  15   6          2.53        -17.32        30.71 o                         
  -9  15   6        498.22        457.68        71.31 o                         
  -8  15   6        189.03        284.54        56.63 o                         
  -7  15   6         18.31         35.93        37.95 o                         
  -6  15   6        468.63        518.39        93.54 o                         
  -5  15   6         94.39         70.60        42.42 o                         
  -4  15   6         68.29         -0.60        43.45 o                         
  -3  15   6          1.48        -35.00        35.00 o                         
  -2  15   6        120.69        197.90        66.38 o                         
  -1  15   6         19.29        -16.85        50.39 o                         
   0  15   6        299.27        179.71        78.15 o                         
   1  15   6        310.82        300.36        51.26 o                         
   2  15   6          5.27         23.53        32.00 o                         
   3  15   6        723.83        839.09        81.93 o                         
   4  15   6        368.66        469.51        64.58 o                         
   5  15   6          0.10          4.22        54.91 o                         
   6  15   6        881.38       1120.50       140.61 o                         
   7  15   6        152.47        199.14        80.26 o                         
   8  15   6        306.96        349.27        97.43 o                         
   9  15   6          8.51         31.69        41.64 o                         
 -10  16   6         52.79         91.33        49.41 o                         
  -9  16   6         19.26         31.17        83.58 o                         
  -8  16   6         69.09         49.24        42.28 o                         
  -7  16   6          4.22        -15.93        30.72 o                         
  -6  16   6         94.38         65.16        62.46 o                         
  -5  16   6          2.95        -22.07        31.61 o                         
  -4  16   6        297.97        333.98        92.00 o                         
  -3  16   6          6.47         22.93        44.66 o                         
  -2  16   6        156.47        168.97        70.00 o                         
  -1  16   6        271.32        335.58        56.48 o                         
   0  16   6         39.87         37.34        36.05 o                         
   1  16   6          9.89         23.45        34.76 o                         
   2  16   6        429.02        770.40       121.60 o                         
   3  16   6         46.91         63.88        56.42 o                         
   4  16   6        147.59        124.31        59.74 o                         
   5  16   6        145.70        143.02        74.83 o                         
   6  16   6        396.57        362.62        97.76 o                         
   7  16   6          4.86        -12.07        60.35 o                         
   8  16   6        111.51         24.14        93.84 o                         
  -8  17   6         61.27        128.37        54.30 o                         
  -7  17   6          7.14        -35.94        50.69 o                         
  -6  17   6         14.47         24.22        41.52 o                         
  -5  17   6          5.64          4.98        48.28 o                         
  -4  17   6         93.59         73.25        40.90 o                         
  -3  17   6         77.85         67.59        55.52 o                         
  -2  17   6         79.58        161.73        68.19 o                         
  -1  17   6          1.77        -10.26        45.26 o                         
   0  17   6        352.73        447.76        65.49 o                         
   1  17   6        202.83        261.45        81.13 o                         
   2  17   6         27.86         21.50        36.44 o                         
   3  17   6        327.69        266.73        83.28 o                         
   4  17   6         98.06        108.62        65.17 o                         
   5  17   6          8.04         -1.21        60.95 o                         
  -2  18   6        404.64        561.76       105.60 o                         
  -1  18   6          0.07        -36.21        43.45 o                         
 -21   0   7        273.54        269.14        87.50 o                         
 -19   0   7        352.45        456.15        98.36 o                         
 -17   0   7        239.28        168.97        64.57 o                         
 -15   0   7       1062.50       1112.05       125.52 o                         
 -13   0   7       1593.97       1558.67        74.72 o                         
 -11   0   7        924.52        931.96        51.35 o                         
  -9   0   7        209.02        183.04        28.06 o                         
  -7   0   7       1341.74       1217.24        51.76 o                         
  -5   0   7        207.25        262.20        24.65 o                         
  -3   0   7       5965.75       5919.91       164.92 o                         
  -1   0   7        276.92        366.83        34.10 o                         
   1   0   7       1162.26       1215.86        60.35 o                         
   3   0   7        543.07        418.86        20.89 o                         
   5   0   7        624.36        520.89        28.74 o                         
   7   0   7       1513.75       1375.37        56.74 o                         
   9   0   7        685.39        713.08        79.35 o                         
  11   0   7         46.35         42.13        20.86 o                         
  13   0   7       1105.60        950.32       107.42 o                         
  15   0   7        126.84         96.55        51.29 o                         
 -21   1   7          9.91          4.05        53.41 o                         
 -20   1   7         42.53         14.19        48.58 o                         
 -19   1   7        121.21        112.30        44.09 o                         
 -18   1   7        321.58        297.28       104.07 o                         
 -17   1   7        157.84        154.03        41.74 o                         
 -16   1   7         31.38         85.02        41.64 o                         
 -15   1   7         41.51          3.97        25.39 o                         
 -14   1   7       1934.90       1989.65        75.92 o                         
 -13   1   7         52.60         81.64        25.22 o                         
 -12   1   7         27.91         20.15        11.75 o                         
 -11   1   7         38.24         34.68        12.31 o                         
 -10   1   7        272.61        257.96        19.82 o                         
  -9   1   7       1143.76       1091.67        36.46 o                         
  -8   1   7         93.54         95.39        13.06 o                         
  -7   1   7         47.70         46.94         9.90 o                         
  -6   1   7       2409.72       2282.38        55.57 o                         
  -5   1   7        428.58        341.53        20.81 o                         
  -4   1   7         12.64         -1.54         7.89 o                         
  -3   1   7        112.91         85.04        11.04 o                         
  -2   1   7        248.14        243.15        15.57 o                         
  -1   1   7       5128.55       5245.65       120.91 o                         
   0   1   7        119.84        145.63        14.58 o                         
   1   1   7       3055.64       3001.90        99.42 o                         
   2   1   7       1138.77       1010.75        49.48 o                         
   3   1   7        473.45        711.97        47.36 o                         
   4   1   7        195.70        193.13        17.93 o                         
   5   1   7        234.70        226.20        20.38 o                         
   6   1   7        831.70        760.46        27.33 o                         
   7   1   7        226.22        236.56        18.64 o                         
   8   1   7          3.77          8.83        11.85 o                         
   9   1   7       1485.92       1421.79        46.55 o                         
  10   1   7        535.23        529.28        31.61 o                         
  11   1   7         15.24          5.86        14.96 o                         
  12   1   7       1313.21       1279.48       106.03 o                         
  13   1   7         43.73         18.86        29.27 o                         
  14   1   7        943.22        993.27        82.32 o                         
  15   1   7          3.27        -11.15        29.79 o                         
  16   1   7        476.65        400.63        85.09 o                         
 -21   2   7         41.00         49.47        73.92 o                         
 -20   2   7         35.78        -36.09        38.62 o                         
 -19   2   7          4.16        -35.06        37.41 o                         
 -18   2   7        309.32        239.15        52.01 o                         
 -17   2   7       1534.63       1656.75       115.42 o                         
 -16   2   7        458.86        370.19        55.26 o                         
 -15   2   7        841.59        743.04        54.16 o                         
 -14   2   7        569.65        504.11        65.36 o                         
 -13   2   7        233.84        214.93        39.14 o                         
 -12   2   7        462.45        490.18        58.37 o                         
 -11   2   7        230.84        217.25        27.45 o                         
 -10   2   7         97.25        123.74        13.34 o                         
  -9   2   7         92.99        127.68        19.16 o                         
  -8   2   7        821.71        758.70        53.38 o                         
  -7   2   7       6622.09       6646.40       134.01 o                         
  -6   2   7       3258.30       3630.55        79.84 o                         
  -5   2   7         20.27         30.04         9.31 o                         
  -4   2   7       1173.00       1154.14        34.25 o                         
  -3   2   7        320.22        294.73        18.34 o                         
  -2   2   7        357.73        412.74        24.41 o                         
  -1   2   7        254.07        317.97        20.66 o                         
   0   2   7        836.78        771.23        28.75 o                         
   1   2   7         93.54        118.31        10.05 o                         
   2   2   7        896.63       1053.45        51.63 o                         
   3   2   7        199.56        235.66        28.78 o                         
   4   2   7        378.90        457.70        75.73 o                         
   5   2   7       1020.45       1063.12        42.80 o                         
   6   2   7         84.54        100.85        17.51 o                         
   7   2   7        733.81        672.46        28.84 o                         
   8   2   7         79.92        113.12        14.43 o                         
   9   2   7       3401.42       3569.02        95.21 o                         
  10   2   7          4.44          5.50        12.28 o                         
  11   2   7          1.92         54.79        40.00 o                         
  12   2   7        353.10        407.43        38.81 o                         
  13   2   7        432.46        333.69        51.87 o                         
  14   2   7         10.50        -25.65        25.65 o                         
  15   2   7        622.25        641.41       100.17 o                         
  16   2   7          4.29         33.19        54.31 o                         
  17   2   7         57.82        -20.52        51.29 o                         
 -21   3   7        285.20        360.44        65.71 o                         
 -20   3   7          0.13         52.85        40.90 o                         
 -19   3   7        190.85        260.24        57.44 o                         
 -18   3   7        110.83        133.32        89.92 o                         
 -17   3   7        111.55        110.52        43.45 o                         
 -16   3   7         87.85         71.06        25.96 o                         
 -15   3   7         32.60         78.88        24.44 o                         
 -14   3   7         84.63         85.10        26.49 o                         
 -13   3   7         65.56         67.68        37.00 o                         
 -12   3   7        946.15        950.25        56.54 o                         
 -11   3   7       1734.67       1934.72        72.89 o                         
 -10   3   7        201.57        201.55        53.89 o                         
  -9   3   7       5351.82       5543.73       143.65 o                         
  -8   3   7        112.63        169.10        23.34 o                         
  -7   3   7         21.43         19.84         5.70 o                         
  -6   3   7       1104.36       1246.15        36.51 o                         
  -5   3   7        447.21        429.54        21.59 o                         
  -4   3   7       1224.72       1403.30        39.66 o                         
  -3   3   7       9915.67      10043.08       220.77 o                         
  -2   3   7        261.93        233.39        19.35 o                         
  -1   3   7        658.96        746.27        31.99 o                         
   0   3   7        781.84        847.22        32.99 o                         
   1   3   7       1796.66       2066.55        57.07 o                         
   2   3   7        198.29        264.56        15.87 o                         
   3   3   7       5174.42       5410.38       126.34 o                         
   4   3   7         18.19         13.97         6.57 o                         
   5   3   7        903.78        965.13        47.84 o                         
   6   3   7       3152.72       3167.18        90.27 o                         
   7   3   7        589.30        627.88        68.92 o                         
   8   3   7        226.70        212.17        34.73 o                         
   9   3   7       4280.58       4229.22       119.60 o                         
  10   3   7         46.81         41.06        18.21 o                         
  11   3   7       1046.94       1069.11        60.56 o                         
  12   3   7        250.02        219.69        30.95 o                         
  13   3   7        121.93        132.68        27.90 o                         
  14   3   7        443.15        508.71        63.18 o                         
  15   3   7         15.94        -10.86        48.88 o                         
  16   3   7        261.75        184.05        67.59 o                         
  17   3   7        589.91        465.20        97.76 o                         
 -21   4   7          7.25         27.67        42.44 o                         
 -20   4   7        209.52        180.25       101.38 o                         
 -19   4   7         35.10         50.49        40.48 o                         
 -18   4   7        265.24        358.82        58.88 o                         
 -17   4   7         10.81         38.86        60.65 o                         
 -16   4   7         12.83         18.60        24.67 o                         
 -15   4   7        143.77         80.00        27.51 o                         
 -14   4   7         69.84         97.35        28.69 o                         
 -13   4   7        944.99        813.26        55.92 o                         
 -12   4   7         58.25         77.33        23.29 o                         
 -11   4   7         94.79         78.28        21.86 o                         
 -10   4   7        205.47        151.64        24.33 o                         
  -9   4   7        190.38        178.17        24.99 o                         
  -8   4   7         73.35         46.69        16.42 o                         
  -7   4   7          0.90         14.31        13.43 o                         
  -6   4   7        836.79        893.53        37.58 o                         
  -5   4   7         71.74         89.23        13.96 o                         
  -4   4   7        218.69        266.82        21.27 o                         
  -3   4   7        105.18        161.92        22.85 o                         
  -2   4   7         63.34         68.99        13.43 o                         
  -1   4   7         11.11         -8.19         8.19 o                         
   0   4   7       1927.37       1864.60        55.68 o                         
   1   4   7        230.51        227.22        33.79 o                         
   2   4   7       3626.82       3616.48       120.96 o                         
   3   4   7       9545.46      10034.72       283.48 o                         
   4   4   7       2413.36       2731.05       102.37 o                         
   5   4   7        974.08        994.05        63.43 o                         
   6   4   7          7.36          7.41        13.20 o                         
   7   4   7       2407.94       2215.60        73.91 o                         
   8   4   7        213.56        243.62        28.05 o                         
   9   4   7        186.82        150.92        24.59 o                         
  10   4   7        769.94        766.57        50.16 o                         
  11   4   7         26.60        -13.15        18.17 o                         
  12   4   7       2702.68       2617.46        92.59 o                         
  13   4   7          6.72        -19.21        19.21 o                         
  14   4   7         18.04         30.17        46.47 o                         
  15   4   7         47.85         50.09        60.35 o                         
  16   4   7       1510.11       1560.36       168.97 o                         
  17   4   7          7.88         10.86        56.72 o                         
  18   4   7         23.17        148.45        74.23 o                         
 -20   5   7        411.31        432.85        71.23 o                         
 -19   5   7        414.32        390.00        65.94 o                         
 -18   5   7         41.52         57.24        40.96 o                         
 -17   5   7        153.79        133.42        33.33 o                         
 -16   5   7        228.21        236.46        41.78 o                         
 -15   5   7         13.36          5.12        21.63 o                         
 -14   5   7        414.64        341.75        39.90 o                         
 -13   5   7         91.84         44.91        22.17 o                         
 -12   5   7        708.31        779.74        60.13 o                         
 -11   5   7        458.90        431.76        76.00 o                         
 -10   5   7        296.06        287.27        33.01 o                         
  -9   5   7       1272.95       1328.17        62.69 o                         
  -8   5   7         18.16         13.57        16.57 o                         
  -7   5   7          0.25         19.50        17.52 o                         
  -6   5   7       1323.70       1112.87        73.30 o                         
  -5   5   7         54.52         39.43        17.69 o                         
  -4   5   7       1250.74       1198.24        49.47 o                         
  -3   5   7       2503.23       2298.52       110.99 o                         
  -2   5   7        113.51        146.34        25.10 o                         
  -1   5   7       1099.19       1177.14        43.23 o                         
   0   5   7          4.05        -12.72        12.72 o                         
   1   5   7       1199.67       1201.44        58.67 o                         
   2   5   7          9.13          7.05        15.57 o                         
   3   5   7        328.62        331.10        35.05 o                         
   4   5   7        204.08        216.82        35.30 o                         
   5   5   7       1311.55       1412.19        69.26 o                         
   6   5   7        328.57        346.13        39.90 o                         
   7   5   7         84.93         84.93        20.38 o                         
   8   5   7       1347.69       1299.55        58.53 o                         
   9   5   7         94.84         61.95        20.49 o                         
  10   5   7        513.23        511.76        42.22 o                         
  11   5   7         46.07         14.05        22.29 o                         
  12   5   7        617.55        605.88        48.42 o                         
  13   5   7         26.57          9.64        25.93 o                         
  14   5   7        545.64        438.05        91.73 o                         
  15   5   7        129.19        123.71        64.57 o                         
  16   5   7          2.56        -27.16        49.48 o                         
  17   5   7        556.99        711.42       124.92 o                         
 -20   6   7        148.81        143.02        76.04 o                         
 -19   6   7        278.82        276.69        58.01 o                         
 -18   6   7        160.28        137.26        38.64 o                         
 -17   6   7         10.37         22.22        26.23 o                         
 -16   6   7        131.06        133.59        39.49 o                         
 -15   6   7        550.15        546.94        53.99 o                         
 -14   6   7         18.39         57.63        25.96 o                         
 -13   6   7        651.67        607.04        52.44 o                         
 -12   6   7          1.21         -5.65        18.61 o                         
 -11   6   7         35.71         44.22        27.46 o                         
 -10   6   7         17.11         -6.54        21.97 o                         
  -9   6   7         62.39         83.92        26.41 o                         
  -8   6   7        273.85        262.47        39.62 o                         
  -7   6   7        909.25        828.73        25.35 o                         
  -6   6   7         59.34         66.90        12.84 o                         
  -5   6   7       2128.71       2226.26        67.20 o                         
  -4   6   7        773.81        897.14        51.79 o                         
  -3   6   7        197.89        227.47        22.86 o                         
  -2   6   7       3237.63       3372.42        92.08 o                         
  -1   6   7       1318.76       1644.36       148.42 o                         
   0   6   7         42.05         -0.91        16.21 o                         
   1   6   7        295.17        270.59        35.88 o                         
   2   6   7        199.39        235.67        43.75 o                         
   3   6   7        476.81        573.22        89.01 o                         
   4   6   7         40.55         58.74        24.44 o                         
   5   6   7         29.82          7.28        18.81 o                         
   6   6   7        966.65        881.21        76.31 o                         
   7   6   7        265.06        272.15        31.05 o                         
   8   6   7       1994.95       2061.08        76.45 o                         
   9   6   7        814.12        751.58        51.34 o                         
  10   6   7          3.71         -2.84        17.62 o                         
  11   6   7        330.68        306.85        41.16 o                         
  12   6   7        578.38        706.34        69.36 o                         
  13   6   7         11.97         -8.65        28.80 o                         
  14   6   7          0.01        -22.71        26.84 o                         
  15   6   7         97.79         71.81        60.95 o                         
  16   6   7        142.24        254.66        88.71 o                         
  17   6   7         80.24         60.35        74.83 o                         
 -20   7   7          0.61         21.12        57.93 o                         
 -19   7   7        105.38        141.81        68.79 o                         
 -18   7   7         47.99        114.25        47.12 o                         
 -17   7   7          9.63         52.63        37.86 o                         
 -16   7   7         58.78        164.65        44.51 o                         
 -15   7   7          0.06        -20.81        27.46 o                         
 -14   7   7         68.93        139.35        41.16 o                         
 -13   7   7         43.37        101.86       111.94 o                         
 -12   7   7          2.36        -18.54        18.54 o                         
 -11   7   7        136.77        134.74        47.97 o                         
 -10   7   7        323.32        321.19        45.63 o                         
  -9   7   7        469.20        433.28        49.91 o                         
  -8   7   7         19.45         30.61        23.10 o                         
  -7   7   7         26.13         24.37        10.72 o                         
  -6   7   7       5013.54       5070.74       129.22 o                         
  -5   7   7         78.20         73.10        31.03 o                         
  -4   7   7       1149.61       1096.08        48.68 o                         
  -3   7   7        655.18        773.75        42.91 o                         
  -2   7   7       1329.56       1412.60        65.55 o                         
  -1   7   7          0.23         -0.22        17.09 o                         
   0   7   7        500.32        522.29        46.42 o                         
   1   7   7       1888.18       2131.74        88.52 o                         
   2   7   7       1223.31       1233.58        74.73 o                         
   3   7   7        210.94        202.14        54.31 o                         
   4   7   7        292.53        314.94        39.61 o                         
   5   7   7       4395.12       4096.11       213.59 o                         
   6   7   7        479.69        609.47        96.85 o                         
   7   7   7         17.05         41.93        24.35 o                         
   8   7   7        402.65        351.04        37.29 o                         
   9   7   7         60.88         45.68        39.50 o                         
  10   7   7         98.49         61.11        21.96 o                         
  11   7   7         51.68         53.70        23.81 o                         
  12   7   7        110.89        146.21        38.97 o                         
  13   7   7        145.95        134.98        42.63 o                         
  14   7   7          5.74         -4.45        40.43 o                         
  15   7   7         13.79        -15.09        53.10 o                         
  16   7   7          0.10          9.66        62.16 o                         
 -19   8   7          5.08          6.79        41.75 o                         
 -18   8   7         43.29         70.37        40.86 o                         
 -17   8   7        382.70        425.95        66.04 o                         
 -16   8   7         87.24         37.68        38.15 o                         
 -15   8   7        121.77         20.96        34.53 o                         
 -14   8   7        178.93        199.20        45.44 o                         
 -13   8   7        122.38         43.00        34.30 o                         
 -12   8   7       1134.81       1231.26        95.02 o                         
 -11   8   7          8.28        -21.07        43.15 o                         
 -10   8   7       1093.17       1099.11        85.13 o                         
  -9   8   7        126.29        218.96        39.23 o                         
  -8   8   7        334.50        322.23        46.51 o                         
  -7   8   7        220.76        190.64        30.17 o                         
  -6   8   7        181.56        155.43        20.74 o                         
  -5   8   7       2860.19       3004.75        89.25 o                         
  -4   8   7        384.90        389.61        41.70 o                         
  -3   8   7       1820.90       1846.16        64.96 o                         
  -2   8   7        833.35        910.24        60.98 o                         
  -1   8   7         14.03         30.97        19.41 o                         
   0   8   7         11.37         29.77        19.41 o                         
   1   8   7       3214.84       3207.24       119.90 o                         
   2   8   7        269.12        325.81        40.67 o                         
   3   8   7       4198.84       4181.56       148.04 o                         
   4   8   7       1723.52       1727.53       117.37 o                         
   5   8   7         27.27         14.33        23.23 o                         
   6   8   7         52.07         -2.73        21.65 o                         
   7   8   7          2.20         -4.67        22.40 o                         
   8   8   7        108.99        129.52        27.22 o                         
   9   8   7        473.01        519.95        62.12 o                         
  10   8   7          6.17         21.11        21.62 o                         
  11   8   7        209.99        160.88        40.97 o                         
  12   8   7        119.92        114.12        44.35 o                         
  13   8   7        232.96        179.42        45.75 o                         
  14   8   7          6.51        -31.89        31.89 o                         
  15   8   7        364.13        184.66        79.66 o                         
  16   8   7        326.09        301.67        88.71 o                         
 -18   9   7        768.51        786.40        91.12 o                         
 -17   9   7         52.70         -9.39        44.96 o                         
 -16   9   7        639.81        725.51        83.09 o                         
 -15   9   7        155.24        179.23        50.35 o                         
 -14   9   7        236.96        113.75        42.24 o                         
 -13   9   7         36.49         28.90        33.93 o                         
 -12   9   7          9.79        -11.09        25.56 o                         
 -11   9   7         26.71         25.79        27.33 o                         
 -10   9   7          1.24        -16.14        24.04 o                         
  -9   9   7        801.95        635.09        64.86 o                         
  -8   9   7       1865.24       1607.23       101.29 o                         
  -7   9   7       1899.55       2234.37       106.02 o                         
  -6   9   7       1694.53       1856.87        66.57 o                         
  -5   9   7        501.92        542.64        51.44 o                         
  -4   9   7        252.54        290.92        42.20 o                         
  -3   9   7       1977.46       1988.43       109.20 o                         
  -2   9   7          5.08          1.35        18.31 o                         
  -1   9   7        150.49        195.36        32.47 o                         
   0   9   7        658.87        628.66        55.68 o                         
   1   9   7        994.68        945.25        68.64 o                         
   2   9   7          5.60        -22.15        24.44 o                         
   3   9   7          0.13         -9.42        19.67 o                         
   4   9   7        577.09        415.63        49.15 o                         
   5   9   7        196.72        168.98        35.11 o                         
   6   9   7        653.05        733.14       100.78 o                         
   7   9   7       1254.46       1345.89        90.30 o                         
   8   9   7         15.18        -16.93        16.93 o                         
   9   9   7        784.13        697.21        54.45 o                         
  10   9   7        127.77        180.62        43.52 o                         
  11   9   7        310.93        297.75        52.47 o                         
  12   9   7        318.30        310.20        54.04 o                         
  13   9   7         27.12         13.79        34.18 o                         
  14   9   7        240.16        344.74        59.45 o                         
  15   9   7        261.73        316.15        93.54 o                         
 -18  10   7          2.16         -9.48        70.30 o                         
 -17  10   7        487.00        637.49       138.19 o                         
 -16  10   7          3.39         26.30        43.45 o                         
 -15  10   7         72.62         73.34        41.76 o                         
 -14  10   7        148.12        172.00        48.86 o                         
 -13  10   7         72.64         79.34        39.51 o                         
 -12  10   7        468.11        605.86        83.88 o                         
 -11  10   7        178.67        226.97        48.20 o                         
 -10  10   7        132.89        114.74        71.81 o                         
  -9  10   7         21.40         44.45        29.36 o                         
  -8  10   7        296.70        202.04        41.72 o                         
  -7  10   7        238.79        251.63        46.69 o                         
  -6  10   7         87.05        107.27        22.37 o                         
  -5  10   7       1806.19       1779.13        75.75 o                         
  -4  10   7        342.35        287.25        38.96 o                         
  -3  10   7         61.80         63.67        24.31 o                         
  -2  10   7        951.82        792.00       126.39 o                         
  -1  10   7        422.65        415.02       105.60 o                         
   0  10   7       2389.28       2409.72       105.80 o                         
   1  10   7        353.70        321.29        57.60 o                         
   2  10   7        487.34        450.36        52.67 o                         
   3  10   7        798.37        854.99        69.12 o                         
   4  10   7       1077.97       1065.12        79.22 o                         
   5  10   7         12.76         40.83        26.95 o                         
   6  10   7       1151.15       1112.00       104.10 o                         
   7  10   7         10.23         -5.96        21.88 o                         
   8  10   7          5.28         45.34        29.00 o                         
   9  10   7         81.26        101.60        28.09 o                         
  10  10   7         58.96        100.17        56.12 o                         
  11  10   7          1.08         34.17        31.68 o                         
  12  10   7          6.52         13.75        32.19 o                         
  13  10   7        194.92        165.14        47.54 o                         
  14  10   7        329.74        394.98        67.18 o                         
  15  10   7         52.86         67.59        74.83 o                         
 -17  11   7         62.14         32.28        43.52 o                         
 -16  11   7         47.90         51.13        41.30 o                         
 -15  11   7        925.15        978.49       141.78 o                         
 -14  11   7         15.14         -6.77        31.31 o                         
 -13  11   7        330.83        414.03        65.94 o                         
 -12  11   7         72.08         35.30        31.58 o                         
 -11  11   7         10.07         18.74        30.01 o                         
 -10  11   7         78.75         15.26        43.75 o                         
  -9  11   7         46.75         51.15        31.74 o                         
  -8  11   7        114.58         70.94        32.04 o                         
  -7  11   7          0.85          1.65        26.36 o                         
  -6  11   7        222.24        144.42        36.94 o                         
  -5  11   7         55.88         79.56        51.75 o                         
  -4  11   7         95.35        104.74        23.70 o                         
  -3  11   7        798.23        896.68        68.39 o                         
  -2  11   7         64.92         62.87        27.09 o                         
  -1  11   7       1989.99       2045.37        97.35 o                         
   0  11   7         59.91         98.73        28.09 o                         
   1  11   7        276.50        266.04        41.65 o                         
   2  11   7          7.83         50.68        28.09 o                         
   3  11   7         76.64         54.47        28.78 o                         
   4  11   7         12.06         -1.88        24.63 o                         
   5  11   7          0.78          2.18        32.28 o                         
   6  11   7         20.00         21.88        29.87 o                         
   7  11   7         23.60        -12.63        27.39 o                         
   8  11   7          9.87         20.44        22.50 o                         
   9  11   7         20.31         31.75        32.05 o                         
  10  11   7          0.47         -9.19        38.92 o                         
  11  11   7        443.35        396.55        65.32 o                         
  12  11   7        142.31        110.83        43.39 o                         
  13  11   7        169.77        175.44        49.85 o                         
  14  11   7         17.42         30.17        54.91 o                         
 -16  12   7        327.12        405.00        71.69 o                         
 -15  12   7         96.61        168.06        98.97 o                         
 -14  12   7        128.83        123.48        48.97 o                         
 -13  12   7        476.74        557.26       140.61 o                         
 -12  12   7        112.94         24.85       108.02 o                         
 -11  12   7          1.09        -14.80        32.78 o                         
 -10  12   7         10.79        -14.18        32.33 o                         
  -9  12   7        215.18        230.57        99.54 o                         
  -8  12   7        146.50        244.56        67.86 o                         
  -7  12   7        168.92        106.41        37.79 o                         
  -6  12   7        367.21        392.31        56.58 o                         
  -5  12   7          0.81         -6.18        17.90 o                         
  -4  12   7        898.89        950.28        60.86 o                         
  -3  12   7         11.33         16.86        35.91 o                         
  -2  12   7         63.59         93.72        33.34 o                         
  -1  12   7        839.11        794.78        69.65 o                         
   0  12   7        400.05        356.50        69.37 o                         
   1  12   7          0.36        -24.47        38.62 o                         
   2  12   7        178.31        181.83        56.72 o                         
   3  12   7         52.62        -19.59        26.03 o                         
   4  12   7          7.60         67.56        51.29 o                         
   5  12   7          2.62          6.96        26.81 o                         
   6  12   7        298.47        199.73        60.04 o                         
   7  12   7        142.57        166.70        39.44 o                         
   8  12   7        259.42        472.03        67.19 o                         
   9  12   7          5.20         22.03        36.70 o                         
  10  12   7         27.74        -14.65        33.49 o                         
  11  12   7         50.77         63.36        43.35 o                         
  12  12   7         45.32         86.77        45.43 o                         
  13  12   7         42.74         36.14        41.94 o                         
 -15  13   7        208.32        295.60       167.73 o                         
 -14  13   7         30.98         13.78        38.05 o                         
 -13  13   7        219.02        206.81        54.19 o                         
 -12  13   7         48.61         33.06        35.81 o                         
 -11  13   7         58.28         42.90        34.45 o                         
 -10  13   7        113.31        100.73        42.15 o                         
  -9  13   7        187.79        125.38        45.26 o                         
  -8  13   7          4.91        -24.47        24.47 o                         
  -7  13   7         85.40         51.82        35.04 o                         
  -6  13   7        188.23        152.67        59.14 o                         
  -5  13   7          6.53        -12.19        28.12 o                         
  -4  13   7          0.44         -3.52        21.04 o                         
  -3  13   7        188.42        154.48        37.91 o                         
  -2  13   7         66.62         43.83        30.76 o                         
  -1  13   7        609.00        524.47        58.42 o                         
   0  13   7         13.50         38.39        28.12 o                         
   1  13   7        100.81        103.52        45.26 o                         
   2  13   7        169.80        132.64        38.65 o                         
   3  13   7        106.07        116.20        38.17 o                         
   4  13   7         91.56         73.84        33.40 o                         
   5  13   7        193.54        171.77        63.36 o                         
   6  13   7         13.19         16.32        31.68 o                         
   7  13   7         88.95         39.83        53.71 o                         
   8  13   7          8.49         -1.49        29.09 o                         
   9  13   7          1.27        -24.27        32.68 o                         
  10  13   7         85.92        168.67        52.91 o                         
  11  13   7         21.86         12.48        38.15 o                         
  12  13   7          0.11        -25.18        37.09 o                         
 -14  14   7         83.75         74.39        56.72 o                         
 -13  14   7        270.55        310.50        66.14 o                         
 -12  14   7         34.26         89.55        45.06 o                         
 -11  14   7         19.08         31.91        41.18 o                         
 -10  14   7         94.61        146.22        48.64 o                         
  -9  14   7          3.52         -3.92        33.71 o                         
  -8  14   7        243.01        211.85        53.33 o                         
  -7  14   7        107.88        158.32        89.31 o                         
  -6  14   7         83.85         27.25        33.57 o                         
  -5  14   7         27.76         12.99        32.33 o                         
  -4  14   7       1442.28       1365.02       104.75 o                         
  -3  14   7        361.40        409.71        54.73 o                         
  -2  14   7        716.29        692.08        70.03 o                         
  -1  14   7          3.20        -18.23        24.04 o                         
   0  14   7        207.96        199.99        43.47 o                         
   1  14   7        298.41        264.09        50.06 o                         
   2  14   7        323.97        416.98       105.60 o                         
   3  14   7        357.24        346.23        70.88 o                         
   4  14   7         37.24         25.94        33.88 o                         
   5  14   7         96.61         82.45        61.85 o                         
   6  14   7        351.07        215.43        73.02 o                         
   7  14   7       1289.45       1142.22       143.02 o                         
   8  14   7          7.53         32.28        39.22 o                         
   9  14   7         56.23         54.75        83.28 o                         
  10  14   7        662.99        582.73        81.90 o                         
 -12  15   7         18.12         13.00        40.38 o                         
 -11  15   7         48.88         14.86        40.37 o                         
 -10  15   7         42.04          0.64        35.94 o                         
  -9  15   7          3.01         -5.45        43.90 o                         
  -8  15   7         21.02         66.10        42.90 o                         
  -7  15   7          4.87        -30.98        30.98 o                         
  -6  15   7        464.97        483.30       101.68 o                         
  -5  15   7          0.10        -25.40        27.69 o                         
  -4  15   7          1.99        -27.35        27.35 o                         
  -3  15   7        123.71        141.81        64.57 o                         
  -2  15   7          1.41        -22.55        25.81 o                         
  -1  15   7         51.34         56.21        37.72 o                         
   0  15   7          8.84          1.02        39.22 o                         
   1  15   7        532.72        432.50        59.27 o                         
   2  15   7        221.89        135.46        43.12 o                         
   3  15   7        445.68        430.33        60.40 o                         
   4  15   7         92.82         96.61        40.90 o                         
   5  15   7        171.17        193.71        72.41 o                         
   6  15   7         30.28        -18.10        56.72 o                         
   7  15   7          2.45         73.02        63.97 o                         
   8  15   7         20.38         30.75        41.04 o                         
   9  15   7        412.73        434.25        72.33 o                         
 -10  16   7        175.73        236.74       145.40 o                         
  -9  16   7        133.55        113.40        49.97 o                         
  -8  16   7         60.38        133.81        51.20 o                         
  -7  16   7          4.94         -7.13        35.58 o                         
  -6  16   7        153.56        162.56        50.35 o                         
  -5  16   7        237.55        270.57        58.23 o                         
  -4  16   7         12.89        -34.77        79.96 o                         
  -3  16   7        235.91        327.72        56.65 o                         
  -2  16   7         85.27        -30.78        41.64 o                         
  -1  16   7         48.76         -1.53        34.77 o                         
   0  16   7        226.35        153.40        45.87 o                         
   1  16   7          3.33        -26.39        26.39 o                         
   2  16   7         18.03          2.55        33.48 o                         
   3  16   7         82.32        162.62        48.19 o                         
   4  16   7        105.85        149.66        74.23 o                         
   5  16   7        282.96        375.29        93.54 o                         
   6  16   7         10.60         44.66        55.52 o                         
   7  16   7          2.79         38.62        70.00 o                         
  -7  17   7         14.64          3.62        40.00 o                         
  -6  17   7        376.14        549.06        82.07 o                         
  -5  17   7         75.55          6.17        39.23 o                         
  -4  17   7         17.41          2.11        36.76 o                         
  -3  17   7         27.75         27.26        35.40 o                         
  -2  17   7          7.16          7.24        51.90 o                         
  -1  17   7        106.32        210.61        71.21 o                         
   0  17   7          0.83        -30.69        30.69 o                         
   1  17   7          2.10         16.32        33.58 o                         
   2  17   7         50.12          6.68        40.45 o                         
   3  17   7         15.17         35.60        65.17 o                         
   4  17   7        135.35        166.55        77.85 o                         
 -20   0   8        393.69        403.65        94.14 o                         
 -18   0   8        429.96        546.67        95.35 o                         
 -16   0   8         37.77         96.55        50.09 o                         
 -14   0   8        260.74        374.08        76.04 o                         
 -12   0   8         29.72         45.74        19.28 o                         
 -10   0   8        171.39        218.16        28.01 o                         
  -8   0   8       1870.33       2166.75       157.17 o                         
  -6   0   8         78.20         56.42        17.20 o                         
  -4   0   8       8377.05       9136.46       247.87 o                         
  -2   0   8          3.35          4.97        10.14 o                         
   0   0   8       7772.29       8361.26       330.63 o                         
   2   0   8        239.96        305.39        38.29 o                         
   4   0   8        661.05        639.88        47.97 o                         
   6   0   8        663.92        649.72       119.79 o                         
   8   0   8        426.08        461.12        36.64 o                         
  10   0   8         12.49         28.41        18.12 o                         
  12   0   8       1311.25       1314.21       127.93 o                         
  14   0   8         85.92         85.69        54.91 o                         
  16   0   8        358.81        441.07        86.90 o                         
 -21   1   8          1.48          8.15        37.83 o                         
 -20   1   8         24.81         11.39        37.25 o                         
 -19   1   8         11.28        -12.31        34.70 o                         
 -18   1   8        132.54         44.84        35.38 o                         
 -17   1   8        135.42         98.97        40.11 o                         
 -16   1   8         32.29         30.24        64.57 o                         
 -15   1   8        285.31        284.28        49.02 o                         
 -14   1   8         29.19         26.83        19.32 o                         
 -13   1   8       3157.32       3091.60        98.71 o                         
 -12   1   8         29.96         28.54        12.79 o                         
 -11   1   8         83.60         85.37        15.07 o                         
 -10   1   8        358.36        332.15        23.51 o                         
  -9   1   8        509.92        487.93        26.83 o                         
  -8   1   8       1038.69       1153.50        38.09 o                         
  -7   1   8        951.40        949.59        53.77 o                         
  -6   1   8        467.86        526.38        26.34 o                         
  -5   1   8       3645.25       3781.35        82.56 o                         
  -4   1   8       1911.99       1665.98        44.29 o                         
  -3   1   8       1515.45       1730.49        44.84 o                         
  -2   1   8        610.71        604.15        27.52 o                         
  -1   1   8       8709.29       8921.55       196.93 o                         
   0   1   8         95.16        104.40         9.87 o                         
   1   1   8        568.82        600.87        38.29 o                         
   2   1   8         38.40         29.23        17.50 o                         
   3   1   8         13.84         64.16        20.43 o                         
   4   1   8        949.24       1108.87        40.69 o                         
   5   1   8       1294.45       1321.53        47.53 o                         
   6   1   8        464.38        432.62        19.73 o                         
   7   1   8        657.73        640.97        26.05 o                         
   8   1   8        630.42        621.76        28.64 o                         
   9   1   8       4094.43       3952.55        92.10 o                         
  10   1   8        357.48        305.42        30.65 o                         
  11   1   8          0.05         15.48        40.73 o                         
  12   1   8         90.99         79.76        34.25 o                         
  13   1   8        313.37        373.93        51.81 o                         
  14   1   8        173.63        101.13        89.31 o                         
  15   1   8        208.52        222.16        77.54 o                         
  16   1   8         63.13         39.83        57.33 o                         
 -21   2   8         13.26         63.37        51.60 o                         
 -20   2   8        201.36        347.42        64.17 o                         
 -19   2   8         15.95          5.65        34.06 o                         
 -18   2   8         94.44        105.60        42.24 o                         
 -17   2   8         86.63         47.23        34.07 o                         
 -16   2   8        214.00        190.01        45.00 o                         
 -15   2   8         83.15         81.53        23.86 o                         
 -14   2   8       1391.26       1391.15        68.52 o                         
 -13   2   8       1004.85        944.57        56.55 o                         
 -12   2   8       1946.19       2004.72        73.77 o                         
 -11   2   8        129.74        165.99        16.22 o                         
 -10   2   8          0.00         -2.48         8.85 o                         
  -9   2   8       3427.22       3573.18        82.34 o                         
  -8   2   8         19.90          7.76         9.01 o                         
  -7   2   8        751.15        711.63        29.55 o                         
  -6   2   8        216.02        278.97        31.60 o                         
  -5   2   8        572.63        531.31        25.52 o                         
  -4   2   8       4428.96       4716.81        99.32 o                         
  -3   2   8        361.89        418.96        31.44 o                         
  -2   2   8       2250.46       2503.85        67.91 o                         
  -1   2   8       1435.35       1692.00        50.77 o                         
   0   2   8        133.73        118.98        12.95 o                         
   1   2   8       2355.99       2572.58        66.19 o                         
   2   2   8       1643.54       1741.97       105.30 o                         
   3   2   8        329.37        386.83        37.76 o                         
   4   2   8         21.29         40.00        32.59 o                         
   5   2   8        822.50        934.08        41.77 o                         
   6   2   8       1383.82       1286.05        96.53 o                         
   7   2   8        141.50        180.22        21.95 o                         
   8   2   8        623.12        617.62        40.34 o                         
   9   2   8       1867.08       1689.41        64.05 o                         
  10   2   8        281.22        292.13        31.16 o                         
  11   2   8         43.23         24.49        18.71 o                         
  12   2   8        149.89        117.82        47.37 o                         
  13   2   8          6.96        -21.41        21.41 o                         
  14   2   8          6.43        -24.22        24.22 o                         
  15   2   8        219.29        180.43        60.35 o                         
  16   2   8        133.39        217.24        72.41 o                         
  17   2   8        287.36        464.60        97.76 o                         
 -21   3   8        183.56        285.80        60.13 o                         
 -20   3   8         50.13         19.64        39.22 o                         
 -19   3   8         52.72         19.61        36.94 o                         
 -18   3   8        465.93        719.04       189.18 o                         
 -17   3   8        127.31        201.41        47.84 o                         
 -16   3   8        353.92        272.81        38.52 o                         
 -15   3   8          0.50        -23.77        28.96 o                         
 -14   3   8          7.38         16.29        19.61 o                         
 -13   3   8        349.71        383.18        81.78 o                         
 -12   3   8       1008.67       1006.85        59.10 o                         
 -11   3   8        562.97        667.12        46.87 o                         
 -10   3   8       1006.24       1040.92        56.31 o                         
  -9   3   8        193.35        133.55        22.29 o                         
  -8   3   8       2103.10       2187.65        48.30 o                         
  -7   3   8       1372.70       1385.49        53.48 o                         
  -6   3   8        297.18        391.94        22.63 o                         
  -5   3   8        548.67        678.00        50.43 o                         
  -4   3   8        276.64        317.63        23.09 o                         
  -3   3   8        818.64        705.96        32.28 o                         
  -2   3   8       1893.26       2058.58        59.61 o                         
  -1   3   8         75.01         94.29        18.10 o                         
   0   3   8          7.64         -9.64        14.22 o                         
   1   3   8       2544.72       2800.57        73.52 o                         
   2   3   8         93.05         87.75        14.57 o                         
   3   3   8       1151.76       1103.25        86.29 o                         
   4   3   8        723.12        604.85       101.68 o                         
   5   3   8       2592.94       2570.24       101.09 o                         
   6   3   8        213.35        281.75        27.29 o                         
   7   3   8         53.43         29.95        15.70 o                         
   8   3   8       2118.31       2060.06        71.50 o                         
   9   3   8        475.73        470.65        38.68 o                         
  10   3   8        713.70        780.77        50.83 o                         
  11   3   8          1.96         21.19        37.11 o                         
  12   3   8         84.80         84.73        31.15 o                         
  13   3   8          0.25         -5.05        25.95 o                         
  14   3   8         19.35          8.18        87.80 o                         
  15   3   8         75.96         36.81        61.55 o                         
  16   3   8         27.98         73.62        62.16 o                         
  17   3   8        183.35        118.88        74.83 o                         
 -21   4   8        204.62        218.19        79.96 o                         
 -20   4   8        242.33        210.23        55.11 o                         
 -19   4   8          0.47        -23.72        42.54 o                         
 -18   4   8        112.56        121.89        44.96 o                         
 -17   4   8        150.69        230.11        49.05 o                         
 -16   4   8          8.68          0.18        21.51 o                         
 -15   4   8        204.95        219.24        33.35 o                         
 -14   4   8        811.25        782.98        56.91 o                         
 -13   4   8        302.43        214.07        32.47 o                         
 -12   4   8        410.47        396.32        39.76 o                         
 -11   4   8        518.01        637.06        47.07 o                         
 -10   4   8       1345.01       1365.82        64.12 o                         
  -9   4   8       2667.51       2615.42        85.11 o                         
  -8   4   8        355.88        374.37        59.37 o                         
  -7   4   8        760.23        786.52        29.98 o                         
  -6   4   8       1223.40       1217.31        38.06 o                         
  -5   4   8       1368.43       1559.30        54.34 o                         
  -4   4   8         46.00         27.54        12.00 o                         
  -3   4   8       1021.85       1021.54        80.78 o                         
  -2   4   8         23.13         36.21        20.52 o                         
  -1   4   8        202.00        149.76        17.31 o                         
   0   4   8        293.62        359.14        24.75 o                         
   1   4   8         29.36         33.42         9.44 o                         
   2   4   8       2587.29       2698.17        73.49 o                         
   3   4   8       4038.00       3998.12       135.68 o                         
   4   4   8          4.62         17.11        17.54 o                         
   5   4   8        152.42        142.50        33.19 o                         
   6   4   8         37.30         38.55        15.45 o                         
   7   4   8        533.59        444.58        36.67 o                         
   8   4   8        713.99        771.23       104.26 o                         
   9   4   8        220.22        189.64        27.28 o                         
  10   4   8        339.58        406.83        38.54 o                         
  11   4   8       1496.74       1309.42        69.74 o                         
  12   4   8        206.33        164.63        29.84 o                         
  13   4   8        460.19        543.95       128.84 o                         
  14   4   8        136.28        179.23        66.38 o                         
  15   4   8        211.96        214.83        75.43 o                         
  16   4   8         43.85         -4.22        58.54 o                         
  17   4   8        205.82        158.71        81.47 o                         
 -20   5   8        324.27        297.00        62.37 o                         
 -19   5   8        112.15         83.82        46.23 o                         
 -18   5   8        352.02        335.64        59.86 o                         
 -17   5   8         73.57         63.10        29.98 o                         
 -16   5   8         73.30         31.22        24.84 o                         
 -15   5   8        179.44        198.01        35.40 o                         
 -14   5   8         31.10         36.07        23.48 o                         
 -13   5   8        146.92         98.24        27.57 o                         
 -12   5   8       1200.57       1266.12        71.90 o                         
 -11   5   8        275.83        261.77        33.75 o                         
 -10   5   8        235.75        250.73        50.98 o                         
  -9   5   8         12.06         -1.39        14.66 o                         
  -8   5   8        619.35        666.14       120.09 o                         
  -7   5   8        437.80        458.49        26.15 o                         
  -6   5   8         82.32         71.54        12.85 o                         
  -5   5   8        238.50        339.16        25.24 o                         
  -4   5   8        519.59        524.90        42.97 o                         
  -3   5   8        357.27        370.84        27.55 o                         
  -2   5   8        245.62        356.62        26.26 o                         
  -1   5   8       2188.86       2253.95        67.19 o                         
   0   5   8        543.33        420.83        28.08 o                         
   1   5   8        265.89        247.42        30.72 o                         
   2   5   8       1887.05       2046.16       155.96 o                         
   3   5   8        301.99        373.90        46.77 o                         
   4   5   8        301.25        265.90        36.39 o                         
   5   5   8         93.71         52.80        23.47 o                         
   6   5   8        243.94        272.19        37.03 o                         
   7   5   8        322.15        320.84        32.46 o                         
   8   5   8        881.14        850.62        52.19 o                         
   9   5   8        727.38        726.40        50.08 o                         
  10   5   8        184.23        186.65        31.39 o                         
  11   5   8         13.21        -14.25        18.79 o                         
  12   5   8          6.22         38.93        27.81 o                         
  13   5   8          2.58        -43.45        43.45 o                         
  14   5   8         17.23         -1.81        51.90 o                         
  15   5   8         12.44        264.31        74.23 o                         
  16   5   8         29.17         18.10        56.72 o                         
  17   5   8         45.68         96.55        78.45 o                         
 -20   6   8          0.14         -2.92        36.86 o                         
 -19   6   8        537.46        579.13        76.79 o                         
 -18   6   8          1.08          3.86        26.78 o                         
 -17   6   8        224.09        278.05        42.57 o                         
 -16   6   8         53.74         -3.93        24.46 o                         
 -15   6   8          8.89         27.64        32.26 o                         
 -14   6   8          1.87         13.07        20.62 o                         
 -13   6   8        694.99        675.08        57.92 o                         
 -12   6   8        545.48        515.50        46.36 o                         
 -11   6   8         81.11         61.38        27.92 o                         
 -10   6   8         37.65         35.89        25.16 o                         
  -9   6   8       1133.21       1145.95       216.64 o                         
  -8   6   8        118.89         68.32        38.32 o                         
  -7   6   8       2384.88       2314.29        68.31 o                         
  -6   6   8       1337.17       1361.89        67.85 o                         
  -5   6   8         34.79         35.52        12.58 o                         
  -4   6   8          0.06         -8.78        16.44 o                         
  -3   6   8        931.09        995.28        45.58 o                         
  -2   6   8        179.72        228.40        23.62 o                         
  -1   6   8        722.42        842.86        46.95 o                         
   0   6   8        347.96        363.77        63.33 o                         
   1   6   8       2336.91       2214.53        90.25 o                         
   2   6   8         16.48         39.57        19.50 o                         
   3   6   8        569.11        496.94        69.70 o                         
   4   6   8          0.32         -3.09        38.02 o                         
   5   6   8          1.33        -31.28        33.19 o                         
   6   6   8        877.11        815.61       109.50 o                         
   7   6   8        317.24        321.02        43.93 o                         
   8   6   8        435.98        434.39        39.21 o                         
   9   6   8        962.10        990.22       123.46 o                         
  10   6   8         56.07         43.66        22.21 o                         
  11   6   8          1.34         39.63        27.40 o                         
  12   6   8          0.67        -20.78        24.44 o                         
  13   6   8        259.77        244.27        57.63 o                         
  14   6   8         16.03        -10.26        42.85 o                         
  15   6   8          0.67         75.43        57.93 o                         
  16   6   8          3.40         15.09        53.71 o                         
 -20   7   8         25.48        -21.72        47.67 o                         
 -19   7   8          2.02        -50.69        53.71 o                         
 -18   7   8         92.76         87.39        42.26 o                         
 -17   7   8         13.49         23.30        35.74 o                         
 -16   7   8         56.68         35.37        36.94 o                         
 -15   7   8       1789.91       1683.64       132.16 o                         
 -14   7   8        238.48        254.81       110.40 o                         
 -13   7   8        606.42        561.76        98.36 o                         
 -12   7   8          1.49        -22.48        23.97 o                         
 -11   7   8        174.62        202.62        69.40 o                         
 -10   7   8         64.09         62.62        27.49 o                         
  -9   7   8        204.74        240.27        41.16 o                         
  -8   7   8        542.87        410.80        60.35 o                         
  -7   7   8         96.74        131.13        17.42 o                         
  -6   7   8       1299.65       1338.40        57.90 o                         
  -5   7   8         30.70         25.57        13.80 o                         
  -4   7   8         68.53         74.74        17.28 o                         
  -3   7   8       2845.90       2931.88        86.31 o                         
  -2   7   8        202.23        216.92        23.95 o                         
  -1   7   8        346.25        377.63        40.27 o                         
   0   7   8        408.31        390.99        40.98 o                         
   1   7   8        242.28        202.57        31.79 o                         
   2   7   8        270.55        279.06        55.79 o                         
   3   7   8       1322.23       1484.22        77.21 o                         
   4   7   8        296.71        367.77        64.27 o                         
   5   7   8        659.96        617.70       141.51 o                         
   6   7   8         45.90         54.24        25.81 o                         
   7   7   8        732.93        606.13        58.34 o                         
   8   7   8         61.26         51.02        21.24 o                         
   9   7   8        370.40        262.81        34.21 o                         
  10   7   8          2.26         13.00        20.49 o                         
  11   7   8        363.97        386.83        47.95 o                         
  12   7   8        298.05        308.56        52.05 o                         
  13   7   8         29.28        108.55        43.45 o                         
  14   7   8        228.70        151.47        68.79 o                         
  15   7   8        101.21        143.02        73.02 o                         
  16   7   8        164.59        287.25        86.29 o                         
 -19   8   8          1.22         -3.98        37.81 o                         
 -18   8   8         11.95         20.92        41.47 o                         
 -17   8   8         15.66         89.89        42.43 o                         
 -16   8   8         37.62         16.77        35.11 o                         
 -15   8   8        611.26        646.61        75.95 o                         
 -14   8   8        405.08        432.09        79.96 o                         
 -13   8   8         32.80         41.56        31.03 o                         
 -12   8   8          7.17         18.34        34.40 o                         
 -11   8   8         40.23         35.99        28.97 o                         
 -10   8   8        250.09        315.18        49.27 o                         
  -9   8   8       5316.62       5509.81       285.10 o                         
  -8   8   8          0.01        -22.09        22.18 o                         
  -7   8   8          3.33         17.61        13.63 o                         
  -6   8   8       2394.04       2410.74        76.68 o                         
  -5   8   8        931.71        813.25        43.20 o                         
  -4   8   8        362.18        406.79        33.64 o                         
  -3   8   8        841.16        917.12        50.56 o                         
  -2   8   8       1267.75       1176.19        52.15 o                         
  -1   8   8         59.47        112.93        38.02 o                         
   0   8   8        202.31        169.69        31.44 o                         
   1   8   8        505.06        592.76        93.54 o                         
   2   8   8        267.65        304.81        40.74 o                         
   3   8   8        671.70        993.77       106.81 o                         
   4   8   8       2293.80       2300.21       102.47 o                         
   5   8   8       1075.21       1172.77        79.63 o                         
   6   8   8       1072.33       1089.64       122.50 o                         
   7   8   8         49.10         46.49        36.51 o                         
   8   8   8        259.94        216.86        66.18 o                         
   9   8   8         11.63        -11.58        19.79 o                         
  10   8   8         33.67         75.00        26.52 o                         
  11   8   8          2.24        -21.18        26.02 o                         
  12   8   8        164.49        244.17        57.90 o                         
  13   8   8         74.92         27.14        37.65 o                         
  14   8   8        275.57        365.63        96.55 o                         
  15   8   8        298.64        412.10        97.76 o                         
 -18   9   8         64.78        107.16        64.87 o                         
 -17   9   8        419.24        473.15        70.69 o                         
 -16   9   8         40.97         54.33        36.58 o                         
 -15   9   8        591.19        769.66        84.21 o                         
 -14   9   8         11.41         45.49        33.49 o                         
 -13   9   8        375.16        347.91       118.85 o                         
 -12   9   8        242.72        198.07        45.41 o                         
 -11   9   8        116.62         75.30        65.17 o                         
 -10   9   8          1.35        -22.32        23.61 o                         
  -9   9   8         37.35        -30.47        30.47 o                         
  -8   9   8         11.10         14.02        23.74 o                         
  -7   9   8          2.23          7.38        25.95 o                         
  -6   9   8        263.25        254.68        27.14 o                         
  -5   9   8       2176.21       2145.72        74.05 o                         
  -4   9   8        606.82        557.54        40.31 o                         
  -3   9   8       2049.69       2012.73        72.00 o                         
  -2   9   8        277.27        380.86        44.05 o                         
  -1   9   8        463.15        460.45        92.33 o                         
   0   9   8       1014.37        949.23       191.87 o                         
   1   9   8          0.01         -4.10        21.52 o                         
   2   9   8         65.97         24.74        36.21 o                         
   3   9   8         34.78         23.96        26.09 o                         
   4   9   8       1293.57       1379.13        88.51 o                         
   5   9   8        349.40        395.04        48.85 o                         
   6   9   8         70.69        103.39        31.36 o                         
   7   9   8        960.43        955.52       134.84 o                         
   8   9   8        751.45        817.02       114.02 o                         
   9   9   8         48.30         48.70        24.60 o                         
  10   9   8          3.80         -5.60        29.87 o                         
  11   9   8          5.72         55.23        35.64 o                         
  12   9   8         20.27         42.15        35.35 o                         
  13   9   8        312.78        420.86       117.07 o                         
  14   9   8          5.16         91.12        66.98 o                         
  15   9   8         74.36        114.66        82.67 o                         
 -18  10   8         74.85         93.38        50.67 o                         
 -17  10   8        140.84        208.30        57.06 o                         
 -16  10   8        950.10       1045.30       268.51 o                         
 -15  10   8          1.99        -23.89        28.42 o                         
 -14  10   8        312.94        329.09        57.81 o                         
 -13  10   8         23.96         94.86        39.51 o                         
 -12  10   8          5.39        -17.35        27.07 o                         
 -11  10   8        550.09        679.17        72.54 o                         
 -10  10   8          0.69        -15.11        23.85 o                         
  -9  10   8          7.29        -19.44        23.46 o                         
  -8  10   8         97.65        112.77        34.13 o                         
  -7  10   8        652.77        534.12        60.67 o                         
  -6  10   8        762.23        649.64        59.69 o                         
  -5  10   8         51.51         95.57        22.50 o                         
  -4  10   8       4046.19       4065.16       119.64 o                         
  -3  10   8        134.24        108.07        28.72 o                         
  -2  10   8        687.99        830.20        82.37 o                         
  -1  10   8       1536.91       1376.19        86.94 o                         
   0  10   8        328.74        294.06        50.36 o                         
   1  10   8        177.73        222.88        39.51 o                         
   2  10   8        697.72        573.90        59.94 o                         
   3  10   8         32.49         23.47        27.76 o                         
   4  10   8         12.41        -14.34        23.61 o                         
   5  10   8         23.36        -18.15        21.02 o                         
   6  10   8       1042.53       1096.45        83.07 o                         
   7  10   8        569.26        548.84        74.83 o                         
   8  10   8          2.95         -4.03        20.13 o                         
   9  10   8         81.07         92.64        26.09 o                         
  10  10   8         37.64         36.26        35.01 o                         
  11  10   8        247.39        266.06        55.84 o                         
  12  10   8          0.01         39.15        38.84 o                         
  13  10   8        100.85        136.37        48.13 o                         
  14  10   8        322.04        270.35        89.31 o                         
 -17  11   8         68.31         66.86        41.83 o                         
 -16  11   8         88.61         36.18        38.54 o                         
 -15  11   8          0.22          8.55        75.43 o                         
 -14  11   8          5.35         13.24        39.53 o                         
 -13  11   8          4.36         67.29        43.10 o                         
 -12  11   8        344.89        345.20        61.59 o                         
 -11  11   8        233.53        152.77        46.36 o                         
 -10  11   8          1.39         14.64        32.16 o                         
  -9  11   8        201.26        128.47        41.15 o                         
  -8  11   8        106.23        163.60        40.90 o                         
  -7  11   8         76.80        120.33        39.53 o                         
  -6  11   8        502.34        550.47        61.43 o                         
  -5  11   8         31.51          5.72        21.40 o                         
  -4  11   8        149.15        163.39        44.20 o                         
  -3  11   8          9.63         27.44        19.15 o                         
  -2  11   8        787.88        923.89        71.58 o                         
  -1  11   8        653.63        679.03       112.54 o                         
   0  11   8       1034.43        938.05        74.45 o                         
   1  11   8        141.47         58.36        43.45 o                         
   2  11   8        806.78        823.38        70.17 o                         
   3  11   8          8.22         56.37        28.37 o                         
   4  11   8        503.41        591.96        63.04 o                         
   5  11   8        214.64        299.33        48.43 o                         
   6  11   8        579.00        508.75        61.13 o                         
   7  11   8        159.47        136.51        40.89 o                         
   8  11   8        157.25         81.30        28.20 o                         
   9  11   8          9.97        -24.00        31.10 o                         
  10  11   8         18.74          1.17        35.14 o                         
  11  11   8         48.67         82.42        42.02 o                         
  12  11   8        401.07        194.31        82.67 o                         
  13  11   8        105.64         85.73        41.53 o                         
 -16  12   8          3.85         12.55        38.29 o                         
 -15  12   8        130.04        123.73        55.52 o                         
 -14  12   8        232.17        298.32        61.86 o                         
 -13  12   8        128.15        188.15        59.74 o                         
 -12  12   8         59.38         80.90        42.87 o                         
 -11  12   8         30.15        -16.15        35.00 o                         
 -10  12   8         15.18        -18.19        30.71 o                         
  -9  12   8        133.53        111.30        40.38 o                         
  -8  12   8         24.12         16.31        74.23 o                         
  -7  12   8         67.95         93.56        38.15 o                         
  -6  12   8         33.56         53.36        34.21 o                         
  -5  12   8        256.44        320.38       116.14 o                         
  -4  12   8         75.54          5.49        19.48 o                         
  -3  12   8        143.42        185.27        30.22 o                         
  -2  12   8        740.49        791.62        94.44 o                         
  -1  12   8       1004.36       1139.13        84.18 o                         
   0  12   8          9.36         16.29        28.50 o                         
   1  12   8          4.74        -16.05        34.10 o                         
   2  12   8        340.38        371.68        70.88 o                         
   3  12   8        387.23        349.12        51.55 o                         
   4  12   8          6.90          9.94        31.38 o                         
   5  12   8         19.23         21.41        25.95 o                         
   6  12   8          2.87         19.26        27.82 o                         
   7  12   8         41.89         45.90        31.68 o                         
   8  12   8          9.73        -17.04        44.05 o                         
   9  12   8        457.14        638.16        78.73 o                         
  10  12   8          9.74         20.84        35.05 o                         
  11  12   8        142.71        208.78        54.55 o                         
  12  12   8         20.54         31.63        82.37 o                         
 -15  13   8         10.98         -9.07        39.13 o                         
 -14  13   8        193.66        182.27        56.02 o                         
 -13  13   8        116.62        129.14        78.45 o                         
 -12  13   8         39.77         69.50        43.77 o                         
 -11  13   8          0.10         -3.21        30.26 o                         
 -10  13   8         72.61         72.11        38.29 o                         
  -9  13   8         47.75         -9.00        28.36 o                         
  -8  13   8         92.73         23.28        52.80 o                         
  -7  13   8         71.85         94.62        38.80 o                         
  -6  13   8        800.03        775.66        79.08 o                         
  -5  13   8         19.78          7.78        28.80 o                         
  -4  13   8        184.35        242.19        35.28 o                         
  -3  13   8          7.54         18.07        20.88 o                         
  -2  13   8        344.93        295.43        47.16 o                         
  -1  13   8         65.72         73.35        32.16 o                         
   0  13   8       1162.03       1199.98       105.60 o                         
   1  13   8        121.96         79.40        42.85 o                         
   2  13   8        325.67        439.37       117.07 o                         
   3  13   8         26.45          9.99        27.27 o                         
   4  13   8          0.74        -18.74        26.12 o                         
   5  13   8         20.34         19.30        32.89 o                         
   6  13   8         36.65         45.50        34.25 o                         
   7  13   8          0.17          7.24        51.90 o                         
   8  13   8        180.76        118.78        58.84 o                         
   9  13   8         13.95         -4.24        44.35 o                         
  10  13   8        479.28        619.63        83.07 o                         
  11  13   8        159.33        106.33        49.48 o                         
 -13  14   8        345.07        392.39        68.64 o                         
 -12  14   8        248.06        353.75        78.72 o                         
 -11  14   8          0.03        -26.73        54.61 o                         
 -10  14   8         45.99         41.37        35.17 o                         
  -9  14   8         72.57         13.19        57.63 o                         
  -8  14   8        142.64         88.92        71.21 o                         
  -7  14   8        480.03        481.80       188.85 o                         
  -6  14   8        156.59        193.74        50.50 o                         
  -5  14   8        114.33        204.34        47.58 o                         
  -4  14   8        600.62        548.82        68.02 o                         
  -3  14   8         63.18          6.89        28.96 o                         
  -2  14   8        104.48         94.87        36.47 o                         
  -1  14   8        619.66        566.17        65.73 o                         
   0  14   8        105.92         61.65        42.85 o                         
   1  14   8        592.36        697.30        73.83 o                         
   2  14   8        264.65        192.77        90.82 o                         
   3  14   8          3.62        -15.73        29.00 o                         
   4  14   8        176.37        170.20        51.29 o                         
   5  14   8        184.75        219.17        90.79 o                         
   6  14   8          3.96        -24.74        54.91 o                         
   7  14   8          1.52        -47.07        47.07 o                         
   8  14   8        181.24        181.34        54.62 o                         
   9  14   8        783.59        640.07       159.92 o                         
  10  14   8         37.11        -18.71        62.76 o                         
 -12  15   8          4.84        -48.65        68.79 o                         
 -11  15   8         36.08         -9.07        39.53 o                         
 -10  15   8         93.56         72.86        44.08 o                         
  -9  15   8          5.84         14.56        41.34 o                         
  -8  15   8         93.43         79.09        46.42 o                         
  -7  15   8          1.84         21.56        35.17 o                         
  -6  15   8         34.00         19.63        37.39 o                         
  -5  15   8         22.01         -2.56        69.40 o                         
  -4  15   8          0.25        -16.59        32.28 o                         
  -3  15   8        200.06        154.16        44.35 o                         
  -2  15   8        290.16        409.05        60.80 o                         
  -1  15   8          7.56          8.37        41.34 o                         
   0  15   8        156.43        143.05        43.00 o                         
   1  15   8        125.96         61.60        40.73 o                         
   2  15   8          0.12        -29.54        29.54 o                         
   3  15   8        169.78         74.41        39.00 o                         
   4  15   8        321.24        484.88        65.02 o                         
   5  15   8        774.36        689.46        95.53 o                         
   6  15   8         50.13        115.26        63.36 o                         
   7  15   8         94.55          7.84        57.33 o                         
   8  15   8          0.29        -30.50        30.50 o                         
 -10  16   8         35.57        -11.64        65.48 o                         
  -9  16   8        130.38        182.56        56.10 o                         
  -8  16   8         84.66        137.14        52.89 o                         
  -7  16   8        187.97        159.02        51.55 o                         
  -6  16   8        125.67        105.17        46.93 o                         
  -5  16   8         25.69        -12.80        34.73 o                         
  -4  16   8         19.32         -6.61        35.60 o                         
  -3  16   8          2.89        -21.06        32.05 o                         
  -2  16   8        385.29        444.66        65.92 o                         
  -1  16   8        170.27        273.55        55.49 o                         
   0  16   8         51.15         19.29        35.20 o                         
   1  16   8          0.03          5.49        35.30 o                         
   2  16   8         13.71          4.59        42.24 o                         
   3  16   8          0.99         -6.26        41.04 o                         
   4  16   8         29.91        -26.76        45.18 o                         
   5  16   8          0.05        -12.07        57.93 o                         
   6  16   8         52.47         82.67        64.57 o                         
  -7  17   8         25.69         54.04        45.18 o                         
  -6  17   8        418.59        527.29        77.49 o                         
  -5  17   8         32.99         36.63        46.61 o                         
  -4  17   8        247.86        322.66        63.85 o                         
  -3  17   8        193.09        184.25        51.63 o                         
  -2  17   8          8.37         29.94        39.19 o                         
  -1  17   8        429.65        366.24        90.52 o                         
   0  17   8         78.91        111.07        45.77 o                         
   1  17   8         50.09         40.21        42.02 o                         
   2  17   8          0.72        -33.68        37.43 o                         
   3  17   8        135.23        120.69        68.19 o                         
 -21   0   9         40.98          7.24        55.52 o
[truncated: 507,871 more chars]
